# Supplementary material for: Synthesis, and spectroscopic and structural characterization of three new styryl­quinoline–benzimidazole hybrids
Source: Acta Crystallogr C Struct Chem. 2022 Oct 25;78(Pt 11):671–80. doi: 10.1107/S2053229622010063 (PMC9635590; doi:10.1107/S2053229622010063)
Supplement: Supplementary file 1 [file c-78-00671-sup1.cif]

##############################################################################
#                                                                            #
# This CIF contains the data in a paper accepted for publication in          #
# Acta Crystallographica Section C. It conforms to the requirements of       #
# Notes for Authors for Acta Crystallographica Section C, and has been       #
# peer reviewed under the auspices of the IUCr Commission on Journals.       #
#                                                                            #
# Full details of the Crystallographic Information File format               #
# are given in the paper "The Crystallographic Information File (CIF):       #
# a New Standard Archive File for Crystallography" by S. R. Hall, F. H.      #
# Allen and I. D. Brown [Acta Cryst. (1991), A47, 655-685].                  #
#                                                                            #
# The current version of the core CIF dictionary is obtainable from          #
# ftp://ftp.iucr.org/pub/cif_core.dic.                                       #
#                                                                            #
# Software is freely available for graphical display of the structure(s)     #
# in this CIF. For information consult the CIF software page                 #
# http://www.iucr.org/resources/cif/software.                                #
#                                                                            #
# This file may be used for bona fide research purposes within the           #
# scientific community so long as proper attribution is given to the journal # 
# article from which it was obtained.                                        #
#                                                                            #
##############################################################################
data_global
_audit_creation_method     'from SHELXL-2014'
_journal_date_recd_electronic     2022-09-08
_journal_date_accepted     2022-10-17
_journal_name_full     'Acta Crystallographica, Section C'
_journal_year     2022
_journal_volume     78
_journal_issue     11
_journal_page_first               671
_journal_page_last                680
_journal_paper_category     FA
_journal_paper_doi     10.1107/S2053229622010063
_journal_coeditor_code     KY3223
_publ_contact_author_name     'Christopher Glidewell'
_publ_contact_author_address
;
University of St Andrews
Fife
KY16 9ST
UK
;
_publ_contact_author_email     cg@st-andrews.ac.uk
_publ_contact_author_fax     '01334 463808'
_publ_contact_author_phone     '01334 476640'
_publ_section_title
;
Synthesis, and spectroscopic and structural characterization of three new
styrylquinoline--benzimidazole hybrids
;
loop_
    _publ_author_name
    _publ_author_footnote
    _publ_author_address
    'Ardila, Diana M.' .
;
Laboratorio de S\'intesis Org\'anica
Escuela de Qu\'imica
Universidad Industrial de Santander
AA 678
Bucaramanga
Colombia
;
    'Rodr\'iguez, Diego F.' .
;
Laboratorio de S\'intesis Org\'anica
Escuela de Qu\'imica
Universidad Industrial de Santander
AA 678
Bucaramanga
Colombia
;
    'Palma, Alirio' .
;
Laboratorio de S\'intesis Org\'anica
Escuela de Qu\'imica
Universidad Industrial de Santander
AA 678
Bucaramanga
Colombia
;
    'D\'iaz, Iv\'an' .
;
Departamento de Qu\'imica Inorg\'anica y Org\'anica
Universidad de Ja\'en
23071 Ja\'en
Spain
;
    'Cobo, Justo' .
;
Departamento de Qu\'imica Inorg\'anica y Org\'anica
Universidad de Ja\'en
23071 Ja\'en
Spain
;
    'Glidewell, Christopher' .
;
School of Chemistry
University of St Andrews
Fife
KY16 9ST
UK
;
_publ_section_synopsis
;
Three new 4-styrylquinoline--benzimidazole hybrids have been synthesized in a
two-step reaction sequence. The styrylquinoline fragments are all nonplanar
and the molecules are linked into two- or three-dimensional arrays by
N---H...O and C---H...\p hydrogen bonds.
;
data_IIIa
_audit_creation_method     SHELXL-2014
_chemical_name_systematic
;\
Ethyl (<i>E</i>)-2-(1<i>H</i>-benzo[<i>d</i>]imidazol-2-yl)-4-(4-\
chlorostyryl)quinoline-3-carboxylate
;
_chemical_name_common     ?
_chemical_formula_moiety     'C27 H20 Cl N3 O2'
_chemical_formula_sum     'C27 H20 Cl N3 O2'
_chemical_formula_iupac     'C27 H20 Cl N3 O2'
_chemical_formula_weight     453.91
_chemical_melting_point     ?
_space_group_crystal_system     monoclinic
_space_group_name_H-M_alt     'P 21/c'
_space_group_name_Hall     '-P 2ybc'
loop_
    _space_group_symop_operation_xyz
    'x, y, z'
    '-x, y+1/2, -z+1/2'
    '-x, -y, -z'
    'x, -y-1/2, z-1/2'
_cell_length_a     12.1791(5)
_cell_length_b     18.8348(7)
_cell_length_c     10.7533(4)
_cell_angle_alpha     90
_cell_angle_beta     114.2420(10)
_cell_angle_gamma     90
_cell_volume     2249.19(15)
_cell_formula_units_Z     4
_cell_measurement_reflns_used     4970
_cell_measurement_theta_min     2.129
_cell_measurement_theta_max     27.126
_cell_measurement_temperature     100(2)
_exptl_crystal_description     block
_exptl_crystal_colour     yellow
_exptl_crystal_size_max     0.180
_exptl_crystal_size_mid     0.160
_exptl_crystal_size_min     0.120
_exptl_crystal_density_diffrn     1.340
_exptl_crystal_density_meas     ?
_exptl_crystal_density_method     ?
_exptl_crystal_F_000     944
_exptl_absorpt_coefficient_mu     0.200
_exptl_absorpt_correction_type     multi-scan
_exptl_absorpt_process_details
;
(SADABS; Bruker, 2016)
;
_exptl_absorpt_correction_T_min     0.928
_exptl_absorpt_correction_T_max     0.976
_exptl_special_details     ?
_diffrn_ambient_temperature     100(2)
_diffrn_source     'INCOATEC high brilliance microfocus sealed tube'
_diffrn_radiation_type     MoK\a
_diffrn_radiation_wavelength     0.71073
_diffrn_radiation_monochromator     'multilayer mirror'
_diffrn_measurement_device_type     'Bruker D8 Venture'
_diffrn_measurement_method     '\f and \w scans'
_diffrn_detector_area_resol_mean     ?
_diffrn_reflns_number     56016
_diffrn_reflns_av_R_equivalents     0.0511
_diffrn_reflns_av_unetI/netI     0.0216
_diffrn_reflns_theta_min     2.129
_diffrn_reflns_theta_max     27.126
_diffrn_reflns_theta_full     25.242
_diffrn_measured_fraction_theta_max     1.000
_diffrn_measured_fraction_theta_full     1.000
_diffrn_reflns_limit_h_min     -15
_diffrn_reflns_limit_h_max     15
_diffrn_reflns_limit_k_min     -24
_diffrn_reflns_limit_k_max     24
_diffrn_reflns_limit_l_min     -13
_diffrn_reflns_limit_l_max     13
_diffrn_standards_number     0
_diffrn_standards_interval_count     0
_diffrn_standards_interval_time     0
_diffrn_standards_decay_%     0
_refine_special_details     ?
_reflns_number_total     4969
_reflns_number_gt     4417
_reflns_threshold_expression     'I > 2\s(I)'
_refine_ls_structure_factor_coef     Fsqd
_refine_ls_matrix_type     full
_refine_ls_R_factor_all     0.0430
_refine_ls_R_factor_gt     0.0371
_refine_ls_wR_factor_gt     0.0917
_refine_ls_wR_factor_ref     0.0960
_refine_ls_goodness_of_fit_ref     1.052
_refine_ls_restrained_S_all     1.052
_refine_ls_number_reflns     4969
_refine_ls_number_parameters     302
_refine_ls_number_restraints     0
_refine_ls_hydrogen_treatment     mixed
_refine_ls_weighting_scheme     calc
_refine_ls_weighting_details
              'w=1/[\s^2^(Fo^2^)+(0.0407P)^2^+1.3439P] where P=(Fo^2^+2Fc^2^)/3'
_atom_sites_solution_hydrogens     mixed
_atom_sites_solution_primary     dual
_atom_sites_solution_secondary     ?
_refine_ls_shift/su_max     0.000
_refine_ls_shift/su_mean     0.000
_refine_diff_density_max     0.605
_refine_diff_density_min     -0.315
_refine_ls_extinction_method     none
_refine_ls_extinction_coef     .
loop_
    _atom_type_symbol
    _atom_type_description
    _atom_type_scat_dispersion_real
    _atom_type_scat_dispersion_imag
    _atom_type_scat_source
    'C' 'C' 0.0033 0.0016
                         'International Tables Vol C Tables 4.2.6.8 and 6.1.1.4'
    'H' 'H' 0.0000 0.0000
                         'International Tables Vol C Tables 4.2.6.8 and 6.1.1.4'
    'N' 'N' 0.0061 0.0033
                         'International Tables Vol C Tables 4.2.6.8 and 6.1.1.4'
    'O' 'O' 0.0106 0.0060
                         'International Tables Vol C Tables 4.2.6.8 and 6.1.1.4'
    'Cl' 'Cl' 0.1484 0.1585
                         'International Tables Vol C Tables 4.2.6.8 and 6.1.1.4'
_computing_data_collection
;
APEX3 (Bruker, 2018)
;
_computing_cell_refinement
;
SAINT (Bruker, 2017)
;
_computing_data_reduction
;
SAINT (Bruker, 2017)
;
_computing_structure_solution
;
SHELXT2014 (Sheldrick, 2015a)
;
_computing_structure_refinement
;
SHELXL2014 (Sheldrick, 2015b)
;
_computing_molecular_graphics
;
PLATON (Spek, 2020)
;
_computing_publication_material
;
SHELXL2014 (Sheldrick, 2015b) and PLATON (Spek, 2020)
;
loop_
    _atom_site_type_symbol
    _atom_site_label
    _atom_site_fract_x
    _atom_site_fract_y
    _atom_site_fract_z
    _atom_site_U_iso_or_equiv
    _atom_site_adp_type
    _atom_site_calc_flag
    _atom_site_occupancy
    _atom_site_disorder_assembly
    _atom_site_disorder_group
    N N1 0.61736(10) 0.70058(6) 0.74826(11) 0.0183(2) Uani d 1 . .
    C C2 0.68196(12) 0.68530(7) 0.67887(13) 0.0167(3) Uani d 1 . .
    C C3 0.69721(12) 0.61526(7) 0.63775(13) 0.0175(3) Uani d 1 . .
    C C4 0.64259(12) 0.55932(7) 0.67335(14) 0.0187(3) Uani d 1 . .
    C C4A 0.57161(12) 0.57459(8) 0.74822(14) 0.0208(3) Uani d 1 . .
    C C5 0.50806(14) 0.52179(9) 0.78603(17) 0.0284(3) Uani d 1 . .
    H H5 0.5130 0.4735 0.7633 0.034 Uiso calc 1 . .
    C C6 0.43975(15) 0.54013(10) 0.85510(18) 0.0342(4) Uani d 1 . .
    H H6 0.3965 0.5044 0.8785 0.041 Uiso calc 1 . .
    C C7 0.43243(15) 0.61107(10) 0.89209(18) 0.0337(4) Uani d 1 . .
    H H7 0.3852 0.6227 0.9410 0.040 Uiso calc 1 . .
    C C8 0.49288(14) 0.66333(9) 0.85805(16) 0.0264(3) Uani d 1 . .
    H H8 0.4881 0.7111 0.8836 0.032 Uiso calc 1 . .
    C C8A 0.56266(12) 0.64610(8) 0.78455(14) 0.0195(3) Uani d 1 . .
    N N21 0.73895(11) 0.81164(6) 0.70447(12) 0.0181(2) Uani d 1 . .
    H H21 0.7141(16) 0.8189(9) 0.7648(18) 0.022 Uiso d 1 . .
    C C22 0.73830(12) 0.74719(7) 0.64549(13) 0.0168(3) Uani d 1 . .
    N N23 0.78911(10) 0.74835(6) 0.55841(12) 0.0171(2) Uani d 1 . .
    C C23A 0.82380(12) 0.81859(7) 0.55848(13) 0.0163(3) Uani d 1 . .
    C C24 0.87973(12) 0.85111(7) 0.48286(14) 0.0184(3) Uani d 1 . .
    H H24 0.9026 0.8244 0.4223 0.022 Uiso calc 1 . .
    C C25 0.90064(13) 0.92333(8) 0.49918(14) 0.0209(3) Uani d 1 . .
    H H25 0.9366 0.9468 0.4471 0.025 Uiso calc 1 . .
    C C26 0.86988(13) 0.96280(7) 0.59119(15) 0.0224(3) Uani d 1 . .
    H H26 0.8859 1.0123 0.6000 0.027 Uiso calc 1 . .
    C C27 0.81683(13) 0.93144(7) 0.66942(15) 0.0204(3) Uani d 1 . .
    H H27 0.7978 0.9580 0.7331 0.025 Uiso calc 1 . .
    C C27A 0.79275(12) 0.85891(7) 0.64982(14) 0.0176(3) Uani d 1 . .
    C C31 0.76581(13) 0.60392(7) 0.55054(14) 0.0193(3) Uani d 1 . .
    O O31 0.71791(10) 0.59501(6) 0.42844(10) 0.0248(2) Uani d 1 . .
    O O32 0.88455(9) 0.60386(5) 0.62542(10) 0.0206(2) Uani d 1 . .
    C C32 0.95836(14) 0.60314(9) 0.54758(16) 0.0277(3) Uani d 1 . .
    H H32A 0.9318 0.6410 0.4775 0.033 Uiso calc 1 . .
    H H32B 0.9505 0.5568 0.5011 0.033 Uiso calc 1 . .
    C C33 1.08654(15) 0.61522(10) 0.64479(17) 0.0319(4) Uani d 1 . .
    H H33A 1.0945 0.6625 0.6855 0.048 Uiso calc 1 . .
    H H33B 1.1386 0.6118 0.5956 0.048 Uiso calc 1 . .
    H H33C 1.1105 0.5792 0.7169 0.048 Uiso calc 1 . .
    C C41 0.65296(13) 0.48504(7) 0.63462(14) 0.0214(3) Uani d 1 . .
    H H41 0.5804 0.4593 0.5885 0.026 Uiso calc 1 . .
    C C42 0.75590(13) 0.45149(7) 0.65934(14) 0.0203(3) Uani d 1 . .
    H H42 0.8284 0.4770 0.7075 0.024 Uiso calc 1 . .
    C C421 0.76708(13) 0.37824(7) 0.61848(14) 0.0196(3) Uani d 1 . .
    C C422 0.87940(13) 0.34507(8) 0.67006(15) 0.0220(3) Uani d 1 . .
    H H422 0.9472 0.3696 0.7339 0.026 Uiso calc 1 . .
    C C423 0.89420(13) 0.27699(8) 0.63010(15) 0.0236(3) Uani d 1 . .
    H H423 0.9710 0.2548 0.6672 0.028 Uiso calc 1 . .
    C C424 0.79541(14) 0.24190(7) 0.53548(15) 0.0213(3) Uani d 1 . .
    Cl Cl44 0.81186(4) 0.15782(2) 0.47785(4) 0.02788(11) Uani d 1 . .
    C C425 0.68187(14) 0.27275(8) 0.48351(16) 0.0257(3) Uani d 1 . .
    H H425 0.6144 0.2478 0.4198 0.031 Uiso calc 1 . .
    C C426 0.66857(14) 0.34035(8) 0.52589(16) 0.0263(3) Uani d 1 . .
    H H426 0.5909 0.3615 0.4914 0.032 Uiso calc 1 . .
loop_
    _atom_site_aniso_label
    _atom_site_aniso_U_11
    _atom_site_aniso_U_22
    _atom_site_aniso_U_33
    _atom_site_aniso_U_12
    _atom_site_aniso_U_13
    _atom_site_aniso_U_23
    N1 0.0156(5) 0.0207(6) 0.0172(5) -0.0011(4) 0.0053(5) -0.0001(4)
    C2 0.0158(6) 0.0183(6) 0.0142(6) -0.0012(5) 0.0043(5) 0.0004(5)
    C3 0.0168(6) 0.0181(6) 0.0153(6) -0.0009(5) 0.0043(5) -0.0002(5)
    C4 0.0161(6) 0.0184(6) 0.0172(6) -0.0011(5) 0.0024(5) 0.0011(5)
    C4A 0.0162(6) 0.0239(7) 0.0192(6) -0.0028(5) 0.0042(5) 0.0023(5)
    C5 0.0246(8) 0.0277(8) 0.0320(8) -0.0067(6) 0.0108(7) 0.0028(6)
    C6 0.0264(8) 0.0409(9) 0.0389(9) -0.0101(7) 0.0171(7) 0.0059(7)
    C7 0.0240(8) 0.0480(10) 0.0352(9) -0.0042(7) 0.0185(7) 0.0015(7)
    C8 0.0209(7) 0.0343(8) 0.0258(7) -0.0009(6) 0.0114(6) -0.0012(6)
    C8A 0.0149(6) 0.0249(7) 0.0171(6) -0.0020(5) 0.0049(5) 0.0014(5)
    N21 0.0198(6) 0.0175(6) 0.0200(6) -0.0007(4) 0.0112(5) -0.0014(4)
    C22 0.0160(6) 0.0169(6) 0.0164(6) 0.0000(5) 0.0053(5) -0.0007(5)
    N23 0.0173(5) 0.0165(5) 0.0172(5) -0.0012(4) 0.0069(5) 0.0005(4)
    C23A 0.0141(6) 0.0159(6) 0.0162(6) 0.0006(5) 0.0035(5) -0.0002(5)
    C24 0.0165(6) 0.0212(7) 0.0167(6) -0.0009(5) 0.0061(5) -0.0010(5)
    C25 0.0193(7) 0.0212(7) 0.0214(7) -0.0019(5) 0.0077(6) 0.0028(5)
    C26 0.0225(7) 0.0155(6) 0.0279(7) 0.0000(5) 0.0091(6) 0.0006(5)
    C27 0.0209(7) 0.0164(6) 0.0248(7) 0.0022(5) 0.0102(6) -0.0011(5)
    C27A 0.0143(6) 0.0179(6) 0.0196(6) 0.0010(5) 0.0061(5) 0.0014(5)
    C31 0.0246(7) 0.0127(6) 0.0218(7) -0.0018(5) 0.0108(6) -0.0005(5)
    O31 0.0320(6) 0.0236(5) 0.0198(5) -0.0064(4) 0.0116(4) -0.0048(4)
    O32 0.0226(5) 0.0209(5) 0.0216(5) 0.0021(4) 0.0124(4) 0.0016(4)
    C32 0.0301(8) 0.0320(8) 0.0293(8) 0.0015(6) 0.0208(7) -0.0018(6)
    C33 0.0279(8) 0.0438(10) 0.0290(8) 0.0063(7) 0.0167(7) 0.0097(7)
    C41 0.0223(7) 0.0174(6) 0.0210(7) -0.0040(5) 0.0053(6) 0.0011(5)
    C42 0.0211(7) 0.0190(7) 0.0178(6) -0.0035(5) 0.0048(5) 0.0003(5)
    C421 0.0221(7) 0.0189(7) 0.0173(6) -0.0007(5) 0.0076(5) 0.0021(5)
    C422 0.0181(7) 0.0250(7) 0.0221(7) -0.0029(5) 0.0076(6) 0.0002(5)
    C423 0.0185(7) 0.0254(7) 0.0280(8) 0.0010(6) 0.0105(6) 0.0016(6)
    C424 0.0258(7) 0.0182(7) 0.0235(7) 0.0001(5) 0.0138(6) 0.0014(5)
    Cl44 0.0312(2) 0.02163(18) 0.0356(2) 0.00184(14) 0.01853(17) -0.00355(14)
    C425 0.0233(7) 0.0209(7) 0.0256(7) -0.0006(6) 0.0026(6) -0.0017(6)
    C426 0.0211(7) 0.0220(7) 0.0279(8) 0.0029(6) 0.0021(6) -0.0005(6)
_geom_special_details
;
 All esds (except the esd in the dihedral angle between two l.s. planes)
 are estimated using the full covariance matrix.  The cell esds are taken
 into account individually in the estimation of esds in distances, angles
 and torsion angles; correlations between esds in cell parameters are only
 used when they are defined by crystal symmetry.  An approximate (isotropic)
 treatment of cell esds is used for estimating esds involving l.s. planes.
;
loop_
    _geom_bond_atom_site_label_1
    _geom_bond_atom_site_label_2
    _geom_bond_site_symmetry_2
    _geom_bond_distance
    _geom_bond_publ_flag
    N1 C2 . 1.3192(18) ?
    N1 C8A . 1.3648(18) ?
    C2 C3 . 1.4276(19) ?
    C2 C22 . 1.4699(18) ?
    C3 C4 . 1.3814(19) ?
    C3 C31 . 1.5054(19) ?
    C4 C4A . 1.432(2) ?
    C4 C41 . 1.4798(19) ?
    C4A C5 . 1.418(2) ?
    C4A C8A . 1.419(2) ?
    C5 C6 . 1.368(2) ?
    C5 H5 . 0.9500 ?
    C6 C7 . 1.407(3) ?
    C6 H6 . 0.9500 ?
    C7 C8 . 1.366(2) ?
    C7 H7 . 0.9500 ?
    C8 C8A . 1.416(2) ?
    C8 H8 . 0.9500 ?
    N21 C22 . 1.3681(17) ?
    N21 C27A . 1.3724(18) ?
    N21 H21 . 0.832(19) ?
    C22 N23 . 1.3176(18) ?
    N23 C23A . 1.3888(17) ?
    C23A C24 . 1.3984(19) ?
    C23A C27A . 1.4104(19) ?
    C24 C25 . 1.382(2) ?
    C24 H24 . 0.9500 ?
    C25 C26 . 1.406(2) ?
    C25 H25 . 0.9500 ?
    C26 C27 . 1.386(2) ?
    C26 H26 . 0.9500 ?
    C27 C27A . 1.3950(19) ?
    C27 H27 . 0.9500 ?
    C31 O31 . 1.2097(17) ?
    C31 O32 . 1.3355(18) ?
    O32 C32 . 1.4584(17) ?
    C32 C33 . 1.497(2) ?
    C32 H32A . 0.9900 ?
    C32 H32B . 0.9900 ?
    C33 H33A . 0.9800 ?
    C33 H33B . 0.9800 ?
    C33 H33C . 0.9800 ?
    C41 C42 . 1.330(2) ?
    C41 H41 . 0.9500 ?
    C42 C421 . 1.4710(19) ?
    C42 H42 . 0.9500 ?
    C421 C422 . 1.395(2) ?
    C421 C426 . 1.400(2) ?
    C422 C423 . 1.387(2) ?
    C422 H422 . 0.9500 ?
    C423 C424 . 1.384(2) ?
    C423 H423 . 0.9500 ?
    C424 C425 . 1.388(2) ?
    C424 Cl44 . 1.7417(15) ?
    C425 C426 . 1.384(2) ?
    C425 H425 . 0.9500 ?
    C426 H426 . 0.9500 ?
loop_
    _geom_angle_atom_site_label_1
    _geom_angle_atom_site_label_2
    _geom_angle_atom_site_label_3
    _geom_angle_site_symmetry_1
    _geom_angle_site_symmetry_3
    _geom_angle
    _geom_angle_publ_flag
    C2 N1 C8A . . 118.18(12) ?
    N1 C2 C3 . . 124.08(12) ?
    N1 C2 C22 . . 114.31(12) ?
    C3 C2 C22 . . 121.60(12) ?
    C4 C3 C2 . . 118.71(13) ?
    C4 C3 C31 . . 121.20(12) ?
    C2 C3 C31 . . 120.00(12) ?
    C3 C4 C4A . . 118.24(13) ?
    C3 C4 C41 . . 122.46(13) ?
    C4A C4 C41 . . 119.29(12) ?
    C5 C4A C8A . . 118.29(14) ?
    C5 C4A C4 . . 123.15(14) ?
    C8A C4A C4 . . 118.55(13) ?
    C6 C5 C4A . . 120.25(15) ?
    C6 C5 H5 . . 119.9 ?
    C4A C5 H5 . . 119.9 ?
    C5 C6 C7 . . 121.11(15) ?
    C5 C6 H6 . . 119.4 ?
    C7 C6 H6 . . 119.4 ?
    C8 C7 C6 . . 120.31(15) ?
    C8 C7 H7 . . 119.8 ?
    C6 C7 H7 . . 119.8 ?
    C7 C8 C8A . . 119.85(15) ?
    C7 C8 H8 . . 120.1 ?
    C8A C8 H8 . . 120.1 ?
    N1 C8A C8 . . 117.57(13) ?
    N1 C8A C4A . . 122.22(13) ?
    C8 C8A C4A . . 120.19(13) ?
    C22 N21 C27A . . 106.86(12) ?
    C22 N21 H21 . . 124.9(12) ?
    C27A N21 H21 . . 128.2(12) ?
    N23 C22 N21 . . 113.56(12) ?
    N23 C22 C2 . . 126.10(12) ?
    N21 C22 C2 . . 120.32(12) ?
    C22 N23 C23A . . 104.30(11) ?
    N23 C23A C24 . . 129.62(12) ?
    N23 C23A C27A . . 110.17(12) ?
    C24 C23A C27A . . 120.21(12) ?
    C25 C24 C23A . . 117.75(13) ?
    C25 C24 H24 . . 121.1 ?
    C23A C24 H24 . . 121.1 ?
    C24 C25 C26 . . 121.43(13) ?
    C24 C25 H25 . . 119.3 ?
    C26 C25 H25 . . 119.3 ?
    C27 C26 C25 . . 121.83(13) ?
    C27 C26 H26 . . 119.1 ?
    C25 C26 H26 . . 119.1 ?
    C26 C27 C27A . . 116.56(13) ?
    C26 C27 H27 . . 121.7 ?
    C27A C27 H27 . . 121.7 ?
    N21 C27A C27 . . 132.71(13) ?
    N21 C27A C23A . . 105.10(12) ?
    C27 C27A C23A . . 122.18(13) ?
    O31 C31 O32 . . 125.06(13) ?
    O31 C31 C3 . . 123.52(13) ?
    O32 C31 C3 . . 111.42(11) ?
    C31 O32 C32 . . 115.10(11) ?
    O32 C32 C33 . . 108.03(12) ?
    O32 C32 H32A . . 110.1 ?
    C33 C32 H32A . . 110.1 ?
    O32 C32 H32B . . 110.1 ?
    C33 C32 H32B . . 110.1 ?
    H32A C32 H32B . . 108.4 ?
    C32 C33 H33A . . 109.5 ?
    C32 C33 H33B . . 109.5 ?
    H33A C33 H33B . . 109.5 ?
    C32 C33 H33C . . 109.5 ?
    H33A C33 H33C . . 109.5 ?
    H33B C33 H33C . . 109.5 ?
    C42 C41 C4 . . 125.13(13) ?
    C42 C41 H41 . . 117.4 ?
    C4 C41 H41 . . 117.4 ?
    C41 C42 C421 . . 125.54(13) ?
    C41 C42 H42 . . 117.2 ?
    C421 C42 H42 . . 117.2 ?
    C422 C421 C426 . . 117.94(13) ?
    C422 C421 C42 . . 119.81(13) ?
    C426 C421 C42 . . 122.23(13) ?
    C423 C422 C421 . . 121.44(13) ?
    C423 C422 H422 . . 119.3 ?
    C421 C422 H422 . . 119.3 ?
    C424 C423 C422 . . 119.01(14) ?
    C424 C423 H423 . . 120.5 ?
    C422 C423 H423 . . 120.5 ?
    C423 C424 C425 . . 121.18(14) ?
    C423 C424 Cl44 . . 120.24(12) ?
    C425 C424 Cl44 . . 118.58(11) ?
    C426 C425 C424 . . 118.97(14) ?
    C426 C425 H425 . . 120.5 ?
    C424 C425 H425 . . 120.5 ?
    C425 C426 C421 . . 121.42(14) ?
    C425 C426 H426 . . 119.3 ?
    C421 C426 H426 . . 119.3 ?
loop_
    _geom_torsion_atom_site_label_1
    _geom_torsion_atom_site_label_2
    _geom_torsion_atom_site_label_3
    _geom_torsion_atom_site_label_4
    _geom_torsion_site_symmetry_1
    _geom_torsion_site_symmetry_2
    _geom_torsion_site_symmetry_3
    _geom_torsion_site_symmetry_4
    _geom_torsion
    _geom_torsion_publ_flag
    C8A N1 C2 C3 . . . . 0.8(2) ?
    C8A N1 C2 C22 . . . . -179.45(11) ?
    N1 C2 C3 C4 . . . . -0.8(2) ?
    C22 C2 C3 C4 . . . . 179.50(12) ?
    N1 C2 C3 C31 . . . . 175.82(12) ?
    C22 C2 C3 C31 . . . . -3.93(19) ?
    C2 C3 C4 C4A . . . . 0.94(19) ?
    C31 C3 C4 C4A . . . . -175.59(12) ?
    C2 C3 C4 C41 . . . . 179.70(12) ?
    C31 C3 C4 C41 . . . . 3.2(2) ?
    C3 C4 C4A C5 . . . . 177.73(14) ?
    C41 C4 C4A C5 . . . . -1.1(2) ?
    C3 C4 C4A C8A . . . . -1.22(19) ?
    C41 C4 C4A C8A . . . . 179.99(12) ?
    C8A C4A C5 C6 . . . . 0.3(2) ?
    C4 C4A C5 C6 . . . . -178.61(14) ?
    C4A C5 C6 C7 . . . . -1.1(3) ?
    C5 C6 C7 C8 . . . . 0.7(3) ?
    C6 C7 C8 C8A . . . . 0.4(2) ?
    C2 N1 C8A C8 . . . . -179.52(13) ?
    C2 N1 C8A C4A . . . . -1.06(19) ?
    C7 C8 C8A N1 . . . . 177.42(14) ?
    C7 C8 C8A C4A . . . . -1.1(2) ?
    C5 C4A C8A N1 . . . . -177.70(13) ?
    C4 C4A C8A N1 . . . . 1.3(2) ?
    C5 C4A C8A C8 . . . . 0.7(2) ?
    C4 C4A C8A C8 . . . . 179.72(13) ?
    C27A N21 C22 N23 . . . . 1.05(16) ?
    C27A N21 C22 C2 . . . . -177.61(12) ?
    N1 C2 C22 N23 . . . . -167.50(13) ?
    C3 C2 C22 N23 . . . . 12.3(2) ?
    N1 C2 C22 N21 . . . . 10.98(18) ?
    C3 C2 C22 N21 . . . . -169.25(12) ?
    N21 C22 N23 C23A . . . . -1.00(15) ?
    C2 C22 N23 C23A . . . . 177.57(13) ?
    C22 N23 C23A C24 . . . . -178.45(14) ?
    C22 N23 C23A C27A . . . . 0.58(15) ?
    N23 C23A C24 C25 . . . . 177.68(13) ?
    C27A C23A C24 C25 . . . . -1.25(19) ?
    C23A C24 C25 C26 . . . . 1.7(2) ?
    C24 C25 C26 C27 . . . . -0.3(2) ?
    C25 C26 C27 C27A . . . . -1.5(2) ?
    C22 N21 C27A C27 . . . . 179.06(15) ?
    C22 N21 C27A C23A . . . . -0.60(14) ?
    C26 C27 C27A N21 . . . . -177.70(14) ?
    C26 C27 C27A C23A . . . . 1.9(2) ?
    N23 C23A C27A N21 . . . . 0.03(15) ?
    C24 C23A C27A N21 . . . . 179.15(12) ?
    N23 C23A C27A C27 . . . . -179.68(12) ?
    C24 C23A C27A C27 . . . . -0.6(2) ?
    C4 C3 C31 O31 . . . . 76.74(18) ?
    C2 C3 C31 O31 . . . . -99.75(16) ?
    C4 C3 C31 O32 . . . . -102.22(14) ?
    C2 C3 C31 O32 . . . . 81.29(15) ?
    O31 C31 O32 C32 . . . . 9.23(19) ?
    C3 C31 O32 C32 . . . . -171.82(11) ?
    C31 O32 C32 C33 . . . . 170.82(12) ?
    C3 C4 C41 C42 . . . . 53.3(2) ?
    C4A C4 C41 C42 . . . . -127.99(16) ?
    C4 C41 C42 C421 . . . . -178.50(13) ?
    C41 C42 C421 C422 . . . . -169.18(14) ?
    C41 C42 C421 C426 . . . . 12.4(2) ?
    C426 C421 C422 C423 . . . . 0.8(2) ?
    C42 C421 C422 C423 . . . . -177.66(13) ?
    C421 C422 C423 C424 . . . . 1.0(2) ?
    C422 C423 C424 C425 . . . . -2.0(2) ?
    C422 C423 C424 Cl44 . . . . 177.41(11) ?
    C423 C424 C425 C426 . . . . 1.2(2) ?
    Cl44 C424 C425 C426 . . . . -178.24(12) ?
    C424 C425 C426 C421 . . . . 0.7(2) ?
    C422 C421 C426 C425 . . . . -1.6(2) ?
    C42 C421 C426 C425 . . . . 176.78(14) ?
loop_
    _geom_hbond_atom_site_label_D
    _geom_hbond_atom_site_label_H
    _geom_hbond_atom_site_label_A
    _geom_hbond_site_symmetry_A
    _geom_hbond_distance_DH
    _geom_hbond_distance_HA
    _geom_hbond_distance_DA
    _geom_hbond_angle_DHA
    _geom_hbond_publ_flag
    N21 H21 O31 4_576 0.832(19) 2.379(18) 3.0764(16) 141.8(16) no
    C422 H422 <i>Cg</i>1 2_746 0.95 2.53 3.4420(17) 168 no
    C426 H426 <i>Cg</i>2 3_666 0.95 2.68 3.5161(18) 148 no
_shelx_space_group_comment
;
The symmetry employed for this shelxl refinement is uniquely defined
by the following loop, which should always be used as a source of
symmetry information in preference to the above space-group names.
They are only intended as comments.
;
_shelx_estimated_absorpt_T_min     0.965
_shelx_estimated_absorpt_T_max     0.976
_shelx_hkl_file
;
   0   0  -1   -0.10    0.10
   0   0  -2  298.37    8.30
   0   0  -2  301.17    8.30
   0   0  -2  296.17    8.70
   0   0  -3   -0.10    0.30
   0   0  -3   -0.20    0.20
   0   0  -3    0.00    0.20
   0   0  -4   33.10    1.20
   0   0  -4   34.40    1.90
   0   0  -4   34.00    1.20
   0   0  -5    0.00    0.20
   0   0  -5    0.60    0.60
   0   0  -5    0.30    0.20
   0   0  -6  241.78    6.90
   0   0  -6  258.37    6.90
   0   0  -6  262.07    8.50
   0   0  -6  223.78    6.80
   0   0  -7    0.50    0.20
   0   0  -7    0.70    0.50
   0   0  -7    0.20    0.60
   0   0  -7    0.40    0.20
   0   0  -8   66.49    3.60
   0   0  -8   62.29    2.20
   0   0  -8   65.69    3.00
   0   0  -8   64.49    2.20
   0   0  -9   -0.30    0.30
   0   0  -9    0.20    0.30
   0   0  -9    0.10    0.50
   0   0  -9   -0.20    0.70
   0   0 -10   91.79    4.90
   0   0 -10   85.59    3.20
   0   0 -10   88.99    4.00
   0   0 -10   89.89    3.20
   0   0 -11    0.80    0.70
   0   0 -11    0.50    0.40
   0   0 -11   -1.40    0.80
   0   0 -12    4.10    1.50
   0   0 -12    2.70    0.90
   0   1   1   15.80    0.60
   0   1   1   16.00    0.70
   0   1   1   15.80    0.60
   0   1  -1   17.40    0.70
   0   1  -1   17.00    0.70
   0  -1  -1   17.40    0.60
   0  -1   1   18.00    0.60
   0  -1  -1   17.80    0.70
   0  -1   1   18.00    0.80
   0  -1  -1   16.60    0.60
   0  -1   1   14.60    0.60
   0   1  -2  184.58    5.20
   0   1  -2  185.48    5.70
   0   1  -2  188.48    5.40
   0   1  -2  187.48    5.40
   0   1  -2  180.68    5.20
   0  -1  -2  181.38    5.50
   0  -1   2  186.28    5.40
   0  -1   2  182.68    5.30
   0  -1  -2  178.38    5.50
   0   1  -3  222.78    6.30
   0   1  -3  228.98    7.10
   0   1  -3  225.18    6.50
   0   1  -3  215.58    6.30
   0   1  -3  228.58    6.50
   0  -1   3  224.58    6.50
   0  -1  -3  219.58    6.70
   0  -1  -3  225.88    6.90
   0   1  -4    1.80    0.30
   0   1  -4    1.50    0.30
   0   1  -4    2.00    0.40
   0   1  -4    2.50    0.40
   0   1  -4    1.80    0.70
   0  -1  -4    2.40    0.60
   0  -1  -4    2.10    0.50
   0   1  -5  127.79    3.90
   0   1  -5  125.09    4.80
   0   1  -5  125.49    3.80
   0   1  -5  109.59    3.70
   0   1  -5  120.99    3.70
   0  -1  -5  130.69    4.30
   0   1  -6   71.69    2.40
   0   1  -6   72.99    3.50
   0   1  -6   67.09    2.30
   0   1  -6   64.69    2.30
   0   1  -6   69.89    2.40
   0  -1  -6   70.49    3.00
   0  -1  -6   70.79    3.30
   0   1  -7    5.40    0.60
   0   1  -7    6.40    0.50
   0   1  -7    8.90    1.50
   0   1  -7    5.20    0.60
   0   1  -7    6.70    0.50
   0  -1  -7    5.60    1.10
   0  -1  -7    5.80    1.00
   0   1  -8   53.89    2.10
   0   1  -8   51.39    2.60
   0   1  -8   62.89    3.50
   0   1  -8   55.69    1.70
   0   1  -8   52.49    2.60
   0   1  -8   55.39    1.70
   0  -1  -8   57.89    3.30
   0  -1  -8   50.49    1.70
   0  -1  -8   50.79    1.70
   0  -1  -8   52.29    2.70
   0   1  -9   52.89    3.50
   0   1  -9   50.29    2.20
   0   1  -9   55.49    2.30
   0   1  -9   50.79    2.70
   0  -1  -9   56.89    2.90
   0  -1  -9   55.39    3.40
   0  -1  -9   51.89    1.90
   0  -1  -9   51.59    1.90
   0   1 -10    1.10    0.60
   0   1 -10    1.40    1.20
   0   1 -10    1.40    0.50
   0   1 -10    0.40    0.40
   0  -1 -10    1.30    0.40
   0  -1 -10    2.40    0.80
   0  -1 -10    1.70    1.00
   0  -1 -10    1.30    0.30
   0   1 -11   12.00    2.10
   0   1 -11   10.10    1.20
   0   1 -11   12.20    1.60
   0  -1 -11   15.80    2.30
   0  -1 -11   10.80    1.60
   0   1 -12    2.90    1.30
   0   1 -12    3.10    1.00
   0  -1 -12    2.70    1.10
   0   2   0  172.58    5.10
   0   2   0  173.28    5.10
   0  -2   0  170.78    5.10
   0   2   1  262.27    7.40
   0   2  -1  250.77    7.40
   0   2   1  226.88    7.30
   0   2  -1  260.27    7.40
   0   2  -1  253.07    7.40
   0  -2   1  260.57    7.50
   0  -2  -1  250.97    7.40
   0  -2   1  259.57    7.40
   0  -2   1  269.27    7.40
   0  -2  -1  262.27    7.30
   0   2  -2  313.67    8.90
   0   2  -2  310.57    8.90
   0   2   2  302.47    8.70
   0   2  -2  315.57    9.00
   0   2  -2  314.27    9.30
   0   2   2  308.77    8.70
   0   2  -2  313.17    9.00
   0   2   2  311.47    9.00
   0  -2   2  307.67    8.80
   0  -2   2  307.37    9.00
   0  -2  -2  303.17    9.00
   0  -2  -2  312.67    8.70
   0  -2   2  313.07    8.80
   0  -2  -2  308.07    8.70
   0   2  -3   51.29    2.30
   0   2  -3   51.99    2.00
   0   2  -3   50.89    1.80
   0   2  -3   51.39    1.90
   0   2  -3   50.69    1.80
   0  -2  -3   50.59    2.00
   0  -2   3   48.60    1.90
   0  -2   3   49.30    1.90
   0  -2   3   50.79    1.60
   0  -2  -3   52.19    2.10
   0   2  -4  249.38    7.50
   0   2  -4  258.67    7.70
   0   2  -4  255.97    7.50
   0  -2   4  254.47    7.60
   0  -2  -4  255.07    7.90
   0  -2  -4  260.77    8.00
   0   2  -5   23.60    1.20
   0   2  -5   21.20    1.20
   0   2  -5   22.70    1.20
   0   2  -5   23.00    1.80
   0   2  -5   21.20    1.10
   0  -2  -5   22.70    1.40
   0  -2  -5   23.10    1.60
   0   2  -6   12.50    0.90
   0   2  -6   14.40    0.90
   0   2  -6   10.40    0.80
   0   2  -6   14.30    1.70
   0   2  -6   12.40    0.90
   0  -2  -6   12.90    1.10
   0  -2  -6   14.70    1.30
   0   2  -7   73.69    2.70
   0   2  -7   83.59    2.80
   0   2  -7   76.19    2.80
   0   2  -7   80.69    4.00
   0   2  -7   72.29    3.10
   0  -2  -7   75.89    3.60
   0  -2  -7   75.79    3.30
   0   2  -8    0.00    0.80
   0   2  -8    0.00    0.40
   0   2  -8    0.00    0.30
   0   2  -8    0.00    0.30
   0   2  -8    0.70    0.50
   0  -2  -8    0.00    0.60
   0  -2  -8    0.20    0.50
   0   2  -9   12.00    1.20
   0   2  -9   13.60    1.10
   0   2  -9   13.90    0.70
   0   2  -9   15.20    1.40
   0   2  -9   13.40    0.70
   0   2  -9   15.80    2.20
   0  -2  -9   13.40    1.60
   0  -2  -9   14.20    1.90
   0  -2  -9   12.90    0.50
   0  -2  -9   12.70    0.50
   0   2 -10    6.60    1.10
   0   2 -10    4.40    1.50
   0   2 -10    5.80    0.90
   0  -2 -10    5.20    0.40
   0  -2 -10    2.40    1.10
   0  -2 -10    4.80    1.10
   0  -2 -10    5.00    0.50
   0   2 -11    1.00    1.30
   0   2 -11    1.20    0.70
   0   2 -11    1.10    0.70
   0  -2 -11    1.60    0.80
   0  -2 -11    1.40    0.40
   0   2 -12   11.20    2.20
   0   2 -12    8.30    1.30
   0  -2 -12    8.70    1.50
   0  -2 -12   10.60    2.10
   0   3   0    0.10    0.20
   0   3   0    0.30    0.30
   0   3   0    0.30    0.20
   0   3   0    0.10    0.20
   0  -3   0    0.00    0.20
   0  -3   0    0.10    0.20
   0  -3   0   -0.10    0.20
   0  -3   0    0.50    0.30
   0  -3   0   -0.10    0.20
   0   3  -1   35.50    1.60
   0   3  -1   35.80    1.50
   0   3  -1   37.10    1.40
   0   3   1   36.80    1.50
   0   3   1   37.10    1.40
   0   3  -1   38.20    1.50
   0  -3   1   37.10    1.60
   0  -3   1   36.30    1.50
   0  -3   1   35.80    1.50
   0  -3  -1   36.40    1.50
   0  -3  -1   35.80    1.50
   0  -3   1   37.30    1.60
   0   3  -2    2.10    0.50
   0   3  -2    1.70    0.50
   0   3  -2    2.50    0.40
   0   3   2    2.60    0.50
   0   3   2    1.80    0.40
   0   3  -2    1.20    0.50
   0   3  -2    1.70    0.50
   0   3   2    2.10    0.40
   0   3  -2    2.00    0.50
   0  -3   2    2.10    0.40
   0  -3  -2    2.80    0.50
   0  -3  -2    2.20    0.40
   0  -3  -2    2.30    0.40
   0  -3   2    2.20    0.70
   0  -3   2    2.00    0.50
   0  -3   2    1.80    0.40
   0   3   3  179.18    5.60
   0   3  -3  179.38    6.00
   0   3   3  175.98    5.00
   0   3  -3  176.88    5.50
   0   3   3  173.78    5.10
   0   3  -3  172.78    5.40
   0   3  -3  169.88    5.50
   0   3  -3  175.38    5.50
   0  -3  -3  179.38    5.10
   0  -3   3  172.18    5.20
   0  -3   3  178.48    5.50
   0  -3   3  174.88    5.60
   0  -3  -3  170.28    5.60
   0  -3   3  172.78    5.20
   0  -3  -3  174.88    5.40
   0   3  -4   17.60    1.10
   0   3  -4   19.10    1.10
   0   3  -4   16.50    1.40
   0   3  -4   18.60    1.10
   0   3  -4   18.40    1.20
   0  -3   4   17.10    0.80
   0  -3   4   17.50    1.10
   0  -3  -4   16.80    1.20
   0  -3  -4   19.20    1.30
   0   3  -5   83.39    3.90
   0   3  -5   87.19    3.20
   0   3  -5   94.39    3.30
   0   3  -5   89.99    4.00
   0   3  -5   87.09    3.30
   0  -3  -5   92.79    3.50
   0  -3  -5   95.29    3.60
   0  -3   5   85.29    3.20
   0   3  -6   25.00    1.40
   0   3  -6   24.10    1.40
   0   3  -6   25.70    2.10
   0   3  -6   20.70    1.30
   0   3  -6   23.40    1.40
   0  -3  -6   24.60    1.70
   0  -3  -6   23.50    1.60
   0   3  -7    3.80    0.70
   0   3  -7    2.90    1.00
   0   3  -7    3.80    0.70
   0   3  -7    3.00    0.70
   0   3  -7    3.50    0.70
   0  -3  -7    4.80    1.00
   0  -3  -7    4.40    1.00
   0   3  -8   30.30    1.60
   0   3  -8   30.60    1.60
   0   3  -8   29.90    1.90
   0   3  -8   28.70    1.70
   0   3  -8   31.90    2.70
   0  -3  -8   31.90    2.20
   0  -3  -8   30.40    2.10
   0   3  -9    3.90    0.60
   0   3  -9    3.40    0.60
   0   3  -9    2.10    1.10
   0   3  -9    3.60    0.90
   0   3  -9    3.00    0.80
   0  -3  -9    4.20    1.10
   0  -3  -9    4.30    1.00
   0   3 -10    4.50    0.90
   0   3 -10    3.90    0.50
   0   3 -10    4.30    0.50
   0   3 -10    5.60    1.50
   0   3 -10    3.40    0.90
   0  -3 -10    3.80    1.20
   0  -3 -10    6.10    1.20
   0   3 -11    4.00    1.00
   0   3 -11    3.80    0.90
   0   3 -11    1.70    1.40
   0  -3 -11    3.30    1.00
   0  -3 -11    6.60    1.60
   0  -3 -11    3.60    0.40
   0   3 -12    0.40    0.60
   0  -3 -12    1.90    0.90
   0  -3 -12    1.70    1.10
   0   4   0 1360.96   62.79
   0   4   0 1319.07   40.60
   0  -4   0 1353.76   62.59
   0  -4   0 1350.86   40.60
   0   4  -1   54.09    1.90
   0   4   1   51.89    2.00
   0   4  -1   54.39    2.10
   0   4   1   51.19    2.00
   0   4   1   50.99    1.60
   0   4   1   48.90    2.00
   0   4  -1   48.70    2.10
   0   4  -1   51.99    2.10
   0  -4  -1   54.09    2.00
   0  -4  -1   50.29    2.00
   0  -4   1   53.49    2.10
   0  -4   1   52.79    2.10
   0  -4  -1   48.50    1.60
   0  -4   1   49.70    1.90
   0  -4   1   52.19    2.10
   0   4   2  218.08    6.70
   0   4  -2  213.98    6.90
   0   4  -2  222.98    6.90
   0   4   2  215.48    6.50
   0   4  -2  214.18    6.50
   0   4   2  221.48    6.50
   0   4  -2  214.08    6.80
   0   4  -2  210.78    6.70
   0  -4   2  214.18    6.80
   0  -4   2  216.08    6.70
   0  -4   2  219.98    6.80
   0  -4   2  214.58    6.50
   0  -4  -2  224.38    6.80
   0  -4   2  217.28    6.60
   0  -4  -2  226.58    6.60
   0  -4  -2  219.78    6.50
   0  -4   2  215.98    6.90
   0   4  -3   30.00    1.50
   0   4  -3   26.90    1.70
   0   4  -3   26.70    1.40
   0   4  -3   27.30    1.50
   0   4  -3   29.10    1.60
   0   4   3   28.10    1.20
   0   4  -3   29.40    1.30
   0   4   3   28.90    1.50
   0  -4   3   27.70    1.50
   0  -4   3   29.10    1.40
   0  -4   3   27.80    1.30
   0  -4  -3   27.60    1.20
   0  -4  -3   28.50    1.20
   0  -4  -3   27.10    1.50
   0  -4  -3   27.80    1.20
   0   4  -4    0.90    0.50
   0   4  -4    0.70    0.40
   0   4  -4    1.60    0.60
   0   4   4    0.60    0.20
   0   4  -4    1.10    0.50
   0   4   4    1.10    0.30
   0   4  -4    0.50    0.60
   0   4  -4    0.40    0.50
   0  -4  -4    0.80    0.50
   0  -4   4    0.80    0.50
   0  -4  -4    1.10    0.40
   0  -4   4    1.30    0.40
   0  -4   4    0.00    0.30
   0  -4   4    0.60    0.40
   0   4  -5   25.20    2.00
   0   4  -5   24.00    1.50
   0   4  -5   22.10    1.40
   0   4  -5   23.20    1.40
   0   4  -5   23.80    1.40
   0  -4   5   24.90    1.40
   0  -4  -5   20.90    1.50
   0  -4  -5   21.60    1.40
   0   4  -6   26.40    1.60
   0   4  -6   31.20    1.70
   0   4  -6   27.60    1.60
   0   4  -6   31.40    2.20
   0   4  -6   26.70    1.60
   0  -4  -6   26.30    1.80
   0   4  -7   30.20    1.70
   0   4  -7   26.60    2.40
   0   4  -7   26.70    1.70
   0   4  -7   28.90    1.70
   0  -4  -7   30.10    2.00
   0  -4  -7   29.30    2.00
   0   4  -8   16.20    1.40
   0   4  -8   17.40    1.50
   0   4  -8   18.80    1.40
   0   4  -8   20.30    1.40
   0   4  -8   17.20    2.30
   0  -4  -8   19.10    1.70
   0  -4  -8   19.40    1.70
   0   4  -9   20.70    2.60
   0   4  -9   25.40    1.80
   0   4  -9   23.00    1.70
   0   4  -9   22.70    1.50
   0   4  -9   23.90    1.50
   0  -4  -9   24.50    2.10
   0  -4  -9   21.60    1.80
   0   4 -10    0.80    0.50
   0   4 -10    0.90    0.70
   0   4 -10    0.50    0.40
   0   4 -10    0.30    0.40
   0   4 -10    0.00    0.80
   0  -4 -10    0.30    0.60
   0  -4 -10   -0.30    0.70
   0   4 -11   20.00    2.90
   0   4 -11   17.20    1.90
   0   4 -11   18.50    1.60
   0   4 -11   19.50    0.80
   0   4 -11   17.90    0.80
   0  -4 -11   23.00    2.10
   0  -4 -11   22.60    2.70
   0   4 -12    1.50    0.80
   0   4 -12    0.90    0.70
   0   4 -12    1.00    1.20
   0  -4 -12    2.00    1.20
   0  -4 -12    0.70    0.90
   0   5   0    0.70    0.50
   0   5   0    0.50    0.40
   0   5   0    0.50    0.50
   0   5   0    0.60    0.50
   0  -5   0    0.40    0.40
   0  -5   0    0.90    0.60
   0  -5   0    0.60    0.60
   0  -5   0    0.10    0.30
   0  -5   0    0.00    0.40
   0  -5   0    1.20    0.60
   0   5   1  562.64   16.20
   0   5   1  559.84   16.20
   0  -5   1  547.65   16.20
   0  -5   1  573.64   16.20
   0   5  -2    0.50    0.30
   0   5  -2    0.00    0.40
   0   5   2    0.20    0.30
   0   5  -2    0.50    0.40
   0   5  -2    0.40    0.50
   0   5  -2    0.80    0.40
   0   5  -2    0.60    0.50
   0   5   2    0.10    0.40
   0   5   2    0.10    0.40
   0  -5   2    0.70    0.30
   0  -5   2    1.00    0.50
   0  -5   2    1.30    0.40
   0  -5   2    0.90    0.50
   0  -5   2    0.20    0.30
   0  -5  -2   -0.30    0.40
   0  -5  -2   -0.20    0.40
   0  -5  -2    0.20    0.10
   0  -5  -2    0.20    0.40
   0  -5   2    0.40    0.50
   0   5  -3    8.30    1.10
   0   5  -3    8.00    0.90
   0   5   3    6.50    0.70
   0   5  -3    8.10    1.00
   0   5  -3    8.90    1.40
   0   5  -3    6.20    0.90
   0   5   3    6.90    0.70
   0   5   3    6.60    0.90
   0  -5   3    7.90    0.80
   0  -5  -3    9.10    1.10
   0  -5   3    7.20    0.90
   0  -5  -3    7.70    0.70
   0  -5   3    7.10    0.90
   0  -5   3    8.10    0.90
   0  -5  -3    7.40    0.70
   0  -5  -3    7.20    0.50
   0   5  -4    2.70    0.90
   0   5  -4    1.40    0.60
   0   5  -4    1.60    0.60
   0   5   4    1.70    0.40
   0   5   4    2.30    0.70
   0   5  -4    2.60    0.70
   0   5  -4    1.70    0.60
   0   5   4    2.00    0.40
   0   5  -4    2.00    0.50
   0  -5  -4    1.70    0.70
   0  -5  -4    1.60    0.40
   0  -5   4    2.80    0.60
   0  -5   4    2.70    0.70
   0  -5   4    2.50    0.50
   0   5  -5   57.89    2.60
   0   5   5   54.59    1.80
   0   5  -5   58.79    2.60
   0   5  -5   50.09    2.50
   0   5  -5   54.89    2.50
   0   5  -5   53.89    3.00
   0   5  -5   49.80    2.20
   0   5   5   57.49    1.80
   0  -5   5   52.99    2.00
   0  -5  -5   53.89    2.60
   0  -5  -5   56.19    2.30
   0  -5   5   57.59    2.50
   0  -5   5   56.79    2.00
   0   5  -6   -0.50    0.30
   0   5  -6    0.10    0.40
   0   5  -6    0.10    0.40
   0   5  -6    0.60    0.50
   0   5  -6   -0.50    0.60
   0   5  -6   -0.10    0.50
   0  -5  -6    0.70    0.60
   0  -5  -6    0.50    0.40
   0   5  -7   59.79    2.80
   0   5  -7   68.09    3.80
   0   5  -7   54.39    2.70
   0   5  -7   55.89    2.80
   0   5  -7   63.99    2.90
   0   5  -7   57.99    2.60
   0  -5  -7   60.69    2.90
   0  -5  -7   64.39    3.10
   0   5  -8   33.60    2.10
   0   5  -8   32.70    2.80
   0   5  -8   36.00    2.00
   0   5  -8   35.30    2.20
   0   5  -8   35.80    2.10
   0   5  -8   33.70    2.00
   0  -5  -8   31.30    2.20
   0  -5  -8   38.50    2.40
   0   5  -9    3.80    0.80
   0   5  -9    4.50    1.90
   0   5  -9    4.60    0.90
   0   5  -9    4.30    1.00
   0   5  -9    5.00    0.90
   0  -5  -9    5.50    1.30
   0  -5  -9    5.50    1.20
   0   5 -10   17.50    1.50
   0   5 -10   14.70    1.30
   0   5 -10   16.10    2.50
   0   5 -10   14.80    1.70
   0   5 -10   19.30    1.40
   0  -5 -10   17.90    2.10
   0  -5 -10   15.10    2.00
   0   5 -11   39.20    2.30
   0   5 -11   40.70    3.60
   0   5 -11   35.30    1.80
   0   5 -11   41.70    2.30
   0   5 -11   40.20    2.60
   0  -5 -11   35.20    2.60
   0  -5 -11   36.70    2.90
   0   5 -12    1.80    0.70
   0   5 -12    1.10    0.70
   0   5 -12   -0.50    1.20
   0  -5 -12    1.00    0.80
   0  -5 -12    1.80    1.00
   0   6   0    3.20    0.60
   0   6   0    4.00    0.70
   0   6   0    3.30    0.50
   0   6   0    3.10    0.70
   0  -6   0    3.30    0.70
   0  -6   0    2.90    0.60
   0  -6   0    4.10    0.70
   0  -6   0    3.20    0.50
   0  -6   0    3.50    0.70
   0  -6   0    3.20    0.60
   0   6   1   42.20    2.00
   0   6   1   45.20    2.00
   0   6  -1   43.30    2.20
   0   6  -1   39.00    2.10
   0   6   1   40.40    1.50
   0   6  -1   39.50    2.10
   0   6  -1   43.50    1.90
   0   6  -1   42.70    1.90
   0   6   1   38.10    1.90
   0  -6  -1   42.10    2.00
   0  -6   1   42.00    1.80
   0  -6   1   42.80    2.10
   0  -6  -1   40.30    1.90
   0  -6   1   36.70    2.00
   0  -6   1   41.50    1.90
   0  -6  -1   40.90    1.50
   0  -6   1   44.20    2.10
   0  -6   1   43.50    2.10
   0  -6  -1   41.60    1.90
   0   6  -2   65.89    2.60
   0   6  -2   64.99    2.90
   0   6  -2   65.29    2.90
   0   6  -2   67.39    2.90
   0   6   2   68.09    2.80
   0   6   2   71.59    2.70
   0   6  -2   67.69    2.90
   0  -6   2   68.19    2.90
   0  -6   2   67.39    2.90
   0  -6   2   67.09    2.90
   0  -6   2   67.69    2.60
   0  -6  -2   69.99    2.80
   0  -6  -2   70.29    2.80
   0  -6   2   71.29    2.80
   0  -6  -2   65.29    2.70
   0  -6   2   65.69    2.80
   0   6  -3  183.98    5.90
   0   6   3  184.98    6.00
   0   6   3  184.18    6.30
   0   6   3  187.98    5.90
   0   6  -3  191.28    6.40
   0   6  -3  179.48    6.40
   0   6  -3  196.88    6.60
   0   6  -3  188.18    6.40
   0   6  -3  190.58    6.40
   0  -6   3  194.18    6.50
   0  -6  -3  185.28    6.00
   0  -6   3  186.98    6.10
   0  -6  -3  188.78    5.40
   0  -6   3  187.58    6.40
   0  -6  -3  186.28    6.30
   0  -6  -3  189.08    6.00
   0  -6   3  191.98    6.10
   0   6  -4  147.69    5.00
   0   6   4  152.48    5.50
   0   6   4  157.38    4.90
   0   6  -4  151.58    5.40
   0   6   4  155.88    4.90
   0   6  -4  140.49    5.40
   0   6  -4  150.18    5.50
   0   6  -4  156.08    5.50
   0   6  -4  164.18    6.00
   0  -6  -4  154.98    5.50
   0  -6  -4  159.48    5.00
   0  -6   4  146.69    5.50
   0  -6   4  157.88    5.10
   0  -6   4  158.98    5.20
   0  -6  -4  153.78    4.70
   0  -6   4  156.98    5.50
   0   6  -5   33.00    2.00
   0   6  -5   30.40    1.90
   0   6   5   31.80    1.30
   0   6   5   32.30    1.40
   0   6  -5   29.40    1.90
   0   6  -5   36.00    2.40
   0   6  -5   29.50    1.90
   0   6  -5   28.40    1.60
   0  -6   5   32.40    1.50
   0  -6  -5   37.10    2.10
   0  -6   5   32.20    1.60
   0  -6   5   34.00    1.90
   0  -6  -5   31.60    1.50
   0   6  -6   72.49    3.00
   0   6  -6   77.49    4.00
   0   6  -6   75.99    3.40
   0   6  -6   74.99    3.40
   0   6  -6   77.79    3.40
   0   6  -6   74.99    3.40
   0  -6  -6   72.79    3.00
   0  -6   6   72.89    2.40
   0  -6  -6   81.39    3.60
   0  -6   6   80.09    3.30
   0  -6   6   74.19    2.40
   0   6  -7    6.20    0.90
   0   6  -7    7.30    1.20
   0   6  -7    4.80    1.40
   0   6  -7    6.00    1.10
   0   6  -7    8.90    1.20
   0   6  -7    6.50    1.10
   0  -6  -7    5.80    1.20
   0  -6  -7    6.20    0.90
   0   6  -8   -0.20    0.90
   0   6  -8    1.40    0.80
   0   6  -8    0.70    0.60
   0   6  -8    1.00    0.60
   0   6  -8    1.00    0.60
   0   6  -8    1.40    0.80
   0  -6  -8    1.10    0.60
   0  -6  -8    0.90    0.80
   0   6  -9    1.70    0.90
   0   6  -9    2.80    0.90
   0   6  -9    1.30    0.60
   0   6  -9    1.30    0.70
   0   6  -9    1.20    0.60
   0  -6  -9    1.30    0.90
   0  -6  -9    0.60    0.60
   0   6 -10   25.40    1.80
   0   6 -10   37.10    4.50
   0   6 -10   22.80    1.70
   0   6 -10   26.30    2.20
   0   6 -10   22.40    1.70
   0  -6 -10   27.70    2.30
   0  -6 -10   23.60    2.20
   0   6 -11    2.70    1.40
   0   6 -11    1.20    0.70
   0   6 -11    5.80    1.50
   0   6 -11    1.80    0.70
   0   6 -11    2.60    0.70
   0   6 -11    2.00    0.80
   0  -6 -11    1.10    0.80
   0  -6 -11    1.30    0.30
   0   6 -12    1.40    0.70
   0   6 -12    1.50    1.20
   0   6 -12    0.90    0.70
   0   6 -12    3.20    0.60
   0  -6 -12    3.90    1.20
   0  -6 -12    7.30    1.40
   0   7   0    0.30    0.40
   0   7   0    1.00    0.50
   0   7   0    0.60    0.40
   0   7   0    0.40    0.30
   0  -7   0    0.40    0.30
   0  -7   0    0.10    0.40
   0  -7   0    0.80    0.50
   0  -7   0   -0.10    0.50
   0  -7   0    0.40    0.50
   0  -7   0    0.90    0.40
   0   7  -1  225.48    7.40
   0   7  -1  230.78    7.00
   0   7  -1  219.38    7.40
   0   7   1  212.38    7.00
   0   7   1  211.88    6.50
   0   7  -1  226.98    7.10
   0   7   1  226.38    7.20
   0   7   1  217.18    7.20
   0  -7  -1  221.78    7.30
   0  -7   1  226.38    7.20
   0  -7   1  227.78    7.10
   0  -7   1  219.88    7.20
   0  -7   1  214.78    7.30
   0  -7  -1  210.88    7.10
   0  -7   1  227.28    7.30
   0  -7  -1  217.88    7.10
   0  -7   1  225.28    7.00
   0  -7  -1  219.88    6.50
   0  -7  -1  217.08    7.10
   0   7  -2  153.38    5.50
   0   7  -2  150.28    5.40
   0   7  -2  155.28    5.10
   0   7   2  157.18    5.20
   0   7   2  149.79    5.30
   0   7   2  141.99    5.20
   0   7  -2  151.18    5.40
   0   7  -2  153.98    5.50
   0  -7   2  153.08    5.50
   0  -7   2  153.08    5.40
   0  -7   2  150.28    5.30
   0  -7  -2  157.38    5.30
   0  -7  -2  151.78    5.30
   0  -7   2  154.98    5.10
   0  -7   2  153.88    5.50
   0  -7   2  149.69    5.70
   0  -7  -2  151.58    5.20
   0   7  -3   21.90    1.60
   0   7  -3   17.30    1.60
   0   7   3   18.40    1.30
   0   7  -3   19.20    1.60
   0   7   3   19.00    1.30
   0   7  -3   17.00    1.20
   0   7  -3   23.20    1.70
   0   7   3   20.50    1.50
   0   7  -3   18.20    1.60
   0  -7  -3   19.10    1.30
   0  -7   3   23.30    1.80
   0  -7   3   20.70    1.40
   0  -7   3   21.10    1.30
   0  -7  -3   18.30    1.30
   0  -7  -3   21.80    1.50
   0  -7   3   18.90    1.60
   0  -7   3   18.20    1.50
   0   7   4   45.80    2.40
   0   7  -4   46.00    2.50
   0   7  -4   41.00    2.00
   0   7   4   45.40    2.00
   0   7  -4   42.00    2.40
   0   7   4   45.20    2.00
   0   7  -4   44.80    2.50
   0   7  -4   43.30    2.40
   0   7  -4   44.60    2.70
   0  -7  -4   47.40    2.10
   0  -7  -4   44.60    2.00
   0  -7   4   44.40    2.20
   0  -7   4   45.70    2.50
   0  -7  -4   45.10    2.40
   0  -7   4   43.10    2.10
   0  -7   4   45.90    2.40
   0  -7  -4   44.70    1.60
   0   7   5   32.50    2.10
   0   7  -5   32.10    2.10
   0   7  -5   31.80    2.10
   0   7  -5   30.40    2.30
   0   7   5   35.00    1.60
   0   7  -5   34.90    2.10
   0   7  -5   34.30    2.10
   0   7  -5   28.00    1.60
   0   7   5   34.70    1.50
   0  -7   5   35.70    1.80
   0  -7  -5   35.60    2.20
   0  -7  -5   31.80    1.50
   0  -7   5   32.90    1.80
   0  -7   5   32.70    2.10
   0   7   6   92.39    3.00
   0   7  -6   92.19    4.60
   0   7  -6   98.09    4.10
   0   7  -6   89.89    4.00
   0   7  -6   92.79    3.60
   0   7  -6   94.79    4.10
   0   7   6   94.09    3.00
   0   7  -6   94.89    4.10
   0  -7   6  100.49    4.00
   0  -7  -6   95.39    4.10
   0  -7  -6   90.09    3.40
   0  -7   6   99.69    3.80
   0   7  -7    0.20    0.50
   0   7  -7    0.70    0.50
   0   7  -7    1.00    0.70
   0   7  -7    0.70    0.60
   0   7  -7    0.60    0.60
   0   7  -7    0.60    0.60
   0  -7  -7    1.40    0.80
   0  -7  -7   -0.30    0.30
   0   7  -8   70.59    4.30
   0   7  -8   59.59    3.10
   0   7  -8   63.99    3.40
   0   7  -8   58.39    3.10
   0   7  -8   61.39    2.80
   0  -7  -8   62.69    3.00
   0  -7  -8   66.39    3.50
   0   7  -9    2.10    0.90
   0   7  -9    2.00    0.70
   0   7  -9    1.70    0.80
   0   7  -9    1.50    1.40
   0   7  -9    0.80    0.70
   0  -7  -9    1.90    1.00
   0  -7  -9    1.70    0.70
   0   7 -10    8.80    1.60
   0   7 -10   12.20    1.50
   0   7 -10   14.20    2.40
   0   7 -10   14.70    1.40
   0  -7 -10   12.30    1.60
   0   7 -11    1.30    0.70
   0   7 -11    0.80    1.20
   0   7 -11    0.40    0.70
   0   7 -11    1.70    0.80
   0  -7 -11    1.10    0.30
   0  -7 -11    2.90    1.20
   0  -7 -11    1.40    0.80
   0   7 -12   54.09    2.80
   0   7 -12   60.79    4.80
   0   7 -12   61.49    2.70
   0  -7 -12   67.79    3.80
   0  -7 -12   61.79    4.20
   0  -7 -12   53.69    1.90
   0  -7 -12   52.79    1.90
   0   8   0   59.79    2.50
   0   8   0   65.19    2.90
   0   8   0   66.09    3.00
   0   8   0   60.69    2.70
   0  -8   0   66.89    3.00
   0  -8   0   58.89    3.20
   0  -8   0   63.39    2.90
   0  -8   0   62.29    2.90
   0  -8   0   66.19    3.10
   0   8  -1  151.18    5.60
   0   8  -1  154.78    5.60
   0   8   1  151.58    5.40
   0   8   1  147.29    5.30
   0   8   1  148.89    4.70
   0   8  -1  147.89    5.20
   0   8   1  157.48    5.50
   0   8  -1  151.48    5.20
   0  -8  -1  147.09    5.50
   0  -8   1  160.68    5.50
   0  -8  -1  161.68    5.40
   0  -8  -1  147.29    4.70
   0  -8   1  149.59    5.40
   0  -8   1  151.78    5.60
   0  -8  -1  142.59    5.40
   0  -8   1  155.38    5.60
   0  -8   1  145.29    5.20
   0  -8   1  153.68    5.20
   0  -8  -1  140.79    5.40
   0  -8  -1  171.88    6.00
   0   8   2  280.47    8.90
   0   8   2  276.87    8.90
   0   8  -2  275.17    8.70
   0   8   2  296.47    9.10
   0   8  -2  271.67    9.30
   0   8  -2  272.87    9.30
   0   8  -2  285.27    9.10
   0   8  -2  283.87    9.20
   0  -8   2  284.97    8.70
   0  -8   2  274.97    9.20
   0  -8   2  286.47    9.00
   0  -8  -2  287.77    9.00
   0  -8  -2  287.87    9.00
   0  -8   2  274.07    9.20
   0  -8   2  278.77    9.00
   0  -8  -2  269.27    8.90
   0  -8   2  280.17    9.00
   0   8   3  147.69    5.20
   0   8   3  150.08    5.40
   0   8  -3  149.79    5.60
   0   8  -3  139.69    5.50
   0   8   3  150.08    5.10
   0   8  -3  140.29    5.50
   0   8  -3  146.59    5.00
   0   8  -3  149.49    5.60
   0  -8   3  146.89    5.50
   0  -8   3  146.29    5.30
   0  -8  -3  148.49    5.40
   0  -8   3  147.59    5.00
   0  -8  -3  136.89    5.10
   0  -8   3  147.49    5.30
   0  -8   3  146.69    5.60
   0  -8  -3  152.88    5.30
   0   8   4  201.38    7.00
   0   8  -4  202.78    7.20
   0   8  -4  207.08    7.20
   0   8  -4  190.68    6.50
   0   8   4  202.18    6.50
   0   8  -4  200.58    7.10
   0   8  -4  210.68    7.40
   0   8  -4  183.68    6.90
   0   8   4  195.78    6.50
   0  -8   4  201.58    6.70
   0  -8   4  198.08    7.00
   0  -8   4  214.58    6.80
   0  -8  -4  204.68    7.00
   0  -8   4  214.48    7.20
   0  -8  -4  216.18    6.70
   0  -8  -4  188.18    5.60
   0  -8  -4  181.68    5.60
   0  -8  -4  181.18    6.40
   0   8   5   52.99    2.20
   0   8   5   47.90    2.50
   0   8  -5   53.69    2.90
   0   8  -5   46.10    2.70
   0   8   5   52.79    2.80
   0   8  -5   52.39    2.40
   0   8  -5   48.20    2.80
   0   8  -5   58.59    3.00
   0   8  -5   56.39    3.20
   0  -8   5   52.99    2.90
   0  -8   5   56.69    2.60
   0  -8   5   55.09    2.50
   0  -8  -5   57.39    2.90
   0  -8  -5   50.59    1.90
   0  -8   5   50.39    2.70
   0   8  -6    3.80    1.00
   0   8  -6    4.00    1.00
   0   8   6    4.00    0.60
   0   8  -6    3.60    0.70
   0   8  -6    3.20    0.90
   0   8  -6    3.60    1.10
   0   8   6    4.50    0.60
   0   8  -6    5.00    1.10
   0  -8  -6    4.20    0.60
   0  -8   6    3.60    0.70
   0  -8   6    3.40    0.90
   0  -8   6    2.90    0.60
   0  -8  -6    2.80    0.90
   0   8  -7   25.20    2.50
   0   8  -7   25.40    2.10
   0   8  -7   27.50    2.10
   0   8  -7   24.90    1.70
   0   8  -7   25.70    2.10
   0  -8   7   25.00    1.20
   0  -8   7   25.90    1.30
   0  -8  -7   26.00    1.60
   0  -8  -7   25.40    2.10
   0   8  -8   39.90    2.60
   0   8  -8   37.80    2.20
   0   8  -8   43.40    2.80
   0  -8  -8   42.80    2.80
   0  -8  -8   38.60    2.20
   0   8  -9  109.49    5.90
   0   8  -9  107.39    4.30
   0   8  -9  108.79    5.00
   0   8  -9  104.79    4.70
   0   8  -9  106.39    4.70
   0  -8  -9  107.79    4.40
   0  -8  -9  109.59    5.00
   0   8 -10    6.30    1.80
   0   8 -10    4.80    1.00
   0   8 -10    8.30    1.20
   0  -8 -10    7.10    1.50
   0  -8 -10    4.50    1.00
   0  -8 -10    7.00    0.80
   0   8 -11    3.10    0.80
   0   8 -11    3.30    1.50
   0   8 -11    0.70    0.80
   0   8 -11    2.80    0.90
   0  -8 -11    3.40    1.00
   0  -8 -11    4.70    1.40
   0  -8 -11    1.60    0.50
   0  -8 -11    2.30    0.50
   0   9   0    0.70    0.50
   0   9   0    0.90    0.70
   0   9   0   -0.70    0.60
   0   9   0   -0.20    0.40
   0  -9   0    0.10    0.70
   0  -9   0    0.50    0.70
   0  -9   0    0.00    0.70
   0  -9   0    0.20    0.50
   0  -9   0    0.30    0.40
   0  -9   0   -0.30    0.50
   0   9   1 1073.09   29.80
   0   9  -1 1061.79   30.90
   0  -9  -1  992.70   30.60
   0  -9  -1 1079.69   30.70
   0  -9   1 1061.89   30.40
   0  -9   1 1117.19   31.00
   0  -9  -1 1077.69   30.80
   0   9  -2   85.29    3.90
   0   9  -2   81.69    3.80
   0   9  -2   92.29    3.90
   0   9   2   93.29    3.70
   0   9   2   79.79    3.60
   0   9   2   86.29    3.60
   0   9  -2   80.09    3.60
   0   9   2   86.79    2.70
   0   9  -2   84.39    3.40
   0  -9   2   84.29    3.70
   0  -9   2   85.29    3.80
   0  -9   2   87.19    3.90
   0  -9   2   88.59    3.40
   0  -9  -2   87.29    3.60
   0  -9   2   82.29    3.70
   0  -9  -2   82.19    3.60
   0  -9  -2   90.29    3.70
   0  -9  -2   85.39    3.70
   0   9  -3   17.50    1.70
   0   9  -3   15.90    1.60
   0   9  -3   13.20    1.20
   0   9   3   17.10    1.40
   0   9  -3   13.90    1.60
   0   9   3   15.70    1.50
   0   9  -3   16.30    2.10
   0  -9   3   15.70    1.60
   0  -9   3   15.90    1.50
   0  -9   3   17.50    1.50
   0  -9  -3   13.40    1.20
   0  -9   3   16.80    1.20
   0  -9  -3   17.40    1.50
   0  -9   3   14.90    1.40
   0  -9  -3   18.40    1.40
   0   9  -4  179.58    6.60
   0   9   4  171.88    6.00
   0   9   4  175.08    6.40
   0   9  -4  169.38    6.60
   0   9  -4  182.38    6.60
   0   9  -4  164.88    5.90
   0   9   4  176.88    6.00
   0   9  -4  187.28    6.90
   0  -9   4  173.98    6.60
   0  -9  -4  186.88    6.20
   0  -9   4  175.08    6.20
   0  -9  -4  166.68    6.00
   0  -9  -4  177.38    6.40
   0  -9   4  175.58    6.20
   0  -9   4  178.08    6.50
   0   9  -5   10.80    1.70
   0   9  -5   13.80    1.70
   0   9  -5   13.10    1.70
   0   9  -5   12.00    1.20
   0   9   5   14.20    1.10
   0   9  -5   11.70    1.60
   0   9   5   12.10    1.60
   0   9   5   12.40    1.10
   0  -9   5   13.80    1.70
   0  -9  -5   11.90    0.50
   0  -9  -5   11.90    0.50
   0  -9   5   13.90    1.30
   0  -9   5   14.80    1.80
   0  -9  -5   12.40    1.60
   0  -9   5   11.50    1.20
   0   9  -6   34.40    2.80
   0   9   6   34.20    1.70
   0   9  -6   33.10    2.50
   0   9   6   32.20    1.70
   0   9  -6   31.40    2.30
   0   9  -6   34.80    2.40
   0   9  -6   34.40    2.00
   0  -9   6   33.50    1.90
   0  -9  -6   31.20    1.40
   0  -9   6   34.70    1.90
   0  -9  -6   31.60    2.30
   0  -9   6   29.90    2.30
   0   9  -7   46.80    2.90
   0   9  -7   48.00    3.00
   0   9   7   55.79    2.00
   0   9  -7   46.40    3.50
   0   9   7   51.99    1.90
   0   9  -7   51.59    2.60
   0   9  -7   52.99    3.20
   0  -9   7   51.79    2.30
   0  -9  -7   50.69    2.20
   0  -9  -7   51.09    3.10
   0   9  -8    1.20    1.00
   0   9  -8   -1.20    0.70
   0   9  -8    0.80    0.80
   0   9  -8    1.20    0.80
   0   9  -8    1.40    0.60
   0  -9  -8    0.90    0.50
   0  -9  -8    2.20    1.00
   0   9  -9   14.60    1.40
   0   9  -9   11.50    2.30
   0   9  -9   11.70    1.70
   0   9  -9   13.00    1.80
   0  -9  -9   15.70    2.10
   0  -9  -9   13.30    1.30
   0   9 -10    9.10    1.30
   0   9 -10    5.70    1.80
   0   9 -10    6.10    1.30
   0   9 -10    8.40    1.80
   0   9 -10    7.00    1.30
   0  -9 -10    9.10    1.70
   0  -9 -10    7.80    1.20
   0  -9 -10    5.80    0.80
   0   9 -11   53.19    3.00
   0   9 -11   51.99    3.00
   0   9 -11   43.20    4.10
   0   9 -11   51.89    2.60
   0  -9 -11   48.40    2.80
   0  -9 -11   53.59    4.20
   0  -9 -11   46.60    2.20
   0  -9 -11   48.40    2.20
   0  10   0  208.58    7.40
   0  10   0  206.28    6.70
   0  10   0  198.68    7.00
   0  10   0  205.48    7.30
   0 -10   0  208.58    7.00
   0 -10   0  197.88    7.30
   0 -10   0  203.98    7.20
   0 -10   0  214.18    7.50
   0 -10   0  206.88    7.20
   0  10   1    5.50    1.10
   0  10   1    5.30    1.00
   0  10  -1    6.80    1.10
   0  10   1    7.00    1.20
   0  10  -1    5.00    1.10
   0  10   1    4.40    0.60
   0  10  -1    5.30    0.90
   0  10  -1    5.00    1.00
   0 -10  -1    3.60    0.80
   0 -10  -1    3.80    1.00
   0 -10  -1    4.30    0.90
   0 -10  -1    4.70    1.00
   0 -10   1    4.90    1.10
   0 -10   1    6.10    1.10
   0 -10   1    3.20    1.00
   0 -10   1    4.70    0.90
   0 -10  -1    8.80    1.30
   0  10   2   97.99    4.10
   0  10  -2   90.79    4.30
   0  10   2  106.49    4.20
   0  10  -2  106.09    4.40
   0  10  -2  100.89    4.20
   0  10   2   96.99    4.10
   0  10   2   97.69    3.10
   0  10  -2   86.79    3.80
   0 -10  -2   90.09    4.10
   0 -10  -2   98.29    4.20
   0 -10  -2   96.59    4.10
   0 -10  -2   97.49    4.10
   0 -10   2  100.49    3.90
   0 -10   2  102.99    4.20
   0 -10  -2  107.69    4.20
   0 -10   2   89.89    4.20
   0 -10   2   97.69    4.10
   0 -10   2  101.79    4.40
   0  10  -3   27.20    2.20
   0  10  -3   24.20    1.60
   0  10   3   25.90    1.80
   0  10  -3   31.20    2.20
   0  10  -3   28.40    2.10
   0  10  -3   25.70    2.10
   0  10   3   29.70    2.00
   0 -10  -3   30.50    2.00
   0 -10  -3   25.20    1.80
   0 -10  -3   33.20    2.00
   0 -10  -3   30.20    1.90
   0 -10   3   27.60    1.70
   0 -10   3   27.70    1.90
   0 -10   3   26.10    2.00
   0 -10   3   31.30    2.00
   0 -10   3   29.90    2.20
   0  10   4   55.69    2.70
   0  10  -4   61.19    3.30
   0  10   4   57.89    3.00
   0  10  -4   52.89    3.10
   0  10  -4   52.49    3.10
   0  10  -4   54.99    2.60
   0  10   4   57.89    2.70
   0 -10   4   54.09    3.10
   0 -10   4   63.39    3.30
   0 -10  -4   58.69    3.00
   0 -10   4   54.49    2.80
   0 -10  -4   53.29    2.80
   0 -10   4   58.19    2.90
   0 -10  -4   50.79    2.60
   0 -10   4   55.49    2.60
   0  10   5   71.39    3.00
   0  10  -5   70.69    3.70
   0  10   5   71.69    3.60
   0  10  -5   66.49    3.60
   0  10   5   67.99    3.00
   0  10  -5   66.69    3.80
   0  10  -5   62.99    3.00
   0  10  -5   67.09    3.60
   0 -10   5   73.69    3.30
   0 -10   5   70.89    3.60
   0 -10   5   69.59    3.70
   0 -10  -5   70.59    3.60
   0 -10   5   71.19    3.20
   0  10  -6  280.67   10.30
   0  10  -6  262.37    8.90
   0  10  -6  278.17    9.80
   0  10   6  264.47    9.60
   0  10   6  282.27    8.60
   0  10  -6  275.47    9.80
   0  10  -6  274.07    9.70
   0  10   6  276.27    8.70
   0 -10   6  275.47    9.60
   0 -10   6  270.17    8.90
   0 -10  -6  282.37    9.70
   0 -10   6  281.87    9.00
   0  10  -7   89.19    4.60
   0  10  -7   96.69    5.10
   0  10  -7   90.29    4.40
   0  10  -7   90.69    4.50
   0  10  -7   90.29    3.80
   0  10   7   94.19    3.60
   0  10   7   93.09    3.30
   0 -10  -7   88.39    3.10
   0 -10   7   95.99    3.70
   0 -10   7   92.49    4.70
   0 -10  -7   95.49    4.50
   0  10  -8    0.10    0.70
   0  10  -8   -0.40    0.60
   0  10  -8   -0.30    0.60
   0  10  -8    0.40    0.50
   0 -10   8    0.00    0.30
   0 -10  -8   -0.80    0.80
   0 -10   8   -0.50    0.30
   0 -10  -8    0.70    0.40
   0  10  -9    2.60    1.40
   0  10  -9    2.30    1.30
   0  10  -9    2.30    0.80
   0  10  -9    2.80    1.00
   0  10  -9    2.50    1.10
   0 -10  -9    2.20    1.20
   0 -10  -9    2.80    0.60
   0 -10  -9    2.80    0.70
   0  10 -10    1.10    0.80
   0  10 -10    0.70    0.60
   0  10 -10    1.00    0.70
   0  10 -10    2.20    1.30
   0 -10 -10   -0.40    0.40
   0 -10 -10    0.80    0.60
   0 -10 -10   -0.30    0.90
   0 -10 -10    0.30    0.50
   0  10 -11    4.90    1.20
   0  10 -11    5.70    1.30
   0  10 -11    7.80    1.20
   0 -10 -11    6.80    1.60
   0 -10 -11    5.60    1.00
   0 -10 -11    7.10    0.90
   0 -10 -11    6.60    1.00
   0  11   0    2.50    0.80
   0  11   0    3.00    0.80
   0  11   0    3.70    1.00
   0  11   0    2.90    0.60
   0 -11   0    2.90    0.80
   0 -11   0    4.30    1.00
   0 -11   0    2.50    0.80
   0 -11   0    3.20    0.70
   0 -11   0    2.60    0.80
   0  11   1   16.20    1.50
   0  11   1   17.50    1.10
   0  11   1   14.90    1.50
   0  11  -1   17.60    1.50
   0  11   1   17.60    1.60
   0  11  -1   16.70    1.60
   0  11  -1   15.60    1.40
   0  11  -1   15.30    1.80
   0 -11   1   17.80    1.70
   0 -11  -1   19.30    1.70
   0 -11   1   18.10    1.50
   0 -11  -1   16.70    1.50
   0 -11   1   19.20    1.70
   0 -11   1   21.00    1.70
   0 -11   1   16.90    1.60
   0 -11  -1   16.70    1.60
   0 -11  -1   16.80    1.60
   0  11   2    5.60    1.10
   0  11  -2    5.70    1.00
   0  11  -2    4.40    1.20
   0  11  -2    6.00    1.20
   0  11   2    5.40    0.50
   0  11  -2    7.40    1.20
   0  11   2    6.00    1.20
   0  11   2    6.70    1.20
   0 -11  -2    6.00    1.10
   0 -11   2    4.60    1.10
   0 -11   2    5.90    1.00
   0 -11   2    4.70    1.10
   0 -11  -2    5.10    1.00
   0 -11  -2    7.30    1.20
   0 -11  -2    3.70    0.90
   0 -11   2    5.50    1.10
   0 -11  -2    8.10    1.30
   0  11  -3    1.30    0.90
   0  11  -3    0.70    0.60
   0  11   3    1.10    0.70
   0  11   3    0.70    0.70
   0  11   3    0.20    0.60
   0  11  -3    0.40    0.70
   0  11  -3    1.40    0.90
   0 -11   3    0.90    0.60
   0 -11  -3    1.40    0.70
   0 -11   3    1.10    0.80
   0 -11  -3    0.60    0.70
   0 -11   3    0.70    0.70
   0 -11   3    0.90    0.60
   0 -11  -3    0.70    0.60
   0 -11  -3    0.80    0.60
   0 -11   3    0.20    0.60
   0  11   4    0.80    0.60
   0  11  -4    2.90    0.90
   0  11  -4    1.50    0.60
   0  11  -4    2.00    1.10
   0  11  -4    1.10    0.70
   0  11   4    2.30    0.80
   0  11  -4    1.10    0.80
   0  11   4    1.50    0.60
   0 -11   4    2.00    0.90
   0 -11   4    1.10    0.60
   0 -11   4    1.20    0.70
   0 -11  -4    1.70    0.70
   0 -11   4    1.60    0.80
   0 -11  -4    2.30    0.80
   0 -11  -4    0.50    0.70
   0 -11  -4    0.90    0.70
   0 -11   4    0.70    0.70
   0  11   5   12.30    1.30
   0  11  -5    8.70    1.70
   0  11  -5   11.40    1.80
   0  11  -5   10.20    1.70
   0  11  -5    9.80    1.30
   0  11   5   11.70    1.40
   0  11  -5   12.20    1.80
   0  11   5   11.00    1.70
   0 -11   5   15.70    1.80
   0 -11   5   14.50    1.60
   0 -11  -5   11.50    1.70
   0 -11   5   12.60    1.80
   0 -11   5   12.10    1.70
   0  11  -6   -0.70    0.60
   0  11   6    0.40    0.50
   0  11  -6   -0.10    0.80
   0  11   6   -0.20    0.60
   0  11  -6   -0.30    0.60
   0  11  -6    0.40    0.60
   0  11   6    0.30    0.50
   0  11  -6   -0.50    0.80
   0 -11   6    0.10    0.70
   0 -11  -6    0.90    0.80
   0 -11   6    0.30    0.60
   0 -11   6    0.90    0.70
   0  11  -7    8.10    1.50
   0  11  -7    5.60    1.80
   0  11  -7    6.80    1.10
   0  11  -7    8.00    1.80
   0  11   7    7.00    0.90
   0  11  -7    7.60    1.50
   0  11   7    6.00    0.80
   0 -11   7    6.90    1.20
   0 -11  -7    6.30    1.50
   0 -11   7    6.10    1.00
   0  11  -8    0.70    0.80
   0  11  -8   -1.80    0.80
   0  11  -8   -0.10    0.60
   0  11   8    0.60    0.30
   0  11  -8    0.00    0.70
   0  11   8    0.00    0.30
   0  11  -8   -0.30    0.90
   0 -11  -8   -0.10    0.20
   0 -11  -8    0.10    0.20
   0 -11   8    0.30    0.40
   0 -11   8    0.40    0.50
   0  11  -9    2.80    1.30
   0  11  -9    0.20    0.80
   0  11  -9    0.90    0.60
   0  11  -9    1.00    0.80
   0 -11  -9    1.50    0.70
   0 -11  -9    0.00    0.70
   0 -11  -9    0.60    0.30
   0 -11  -9    0.20    0.60
   0  11 -10    2.20    0.90
   0  11 -10   -0.30    0.80
   0  11 -10    0.40    1.10
   0  11 -10    0.80    0.60
   0 -11 -10    0.90    0.40
   0 -11 -10    0.80    0.50
   0 -11 -10   -0.10    0.50
   0  11 -11    0.90    0.80
   0  11 -11    2.00    0.70
   0  11 -11    0.50    1.20
   0 -11 -11   -1.20    0.60
   0 -11 -11    0.20    0.60
   0 -11 -11    2.00    1.30
   0  12   0  141.39    5.10
   0  12   0  141.39    5.80
   0  12   0  138.79    5.40
   0  12   0  148.89    5.90
   0 -12   0  142.09    5.70
   0 -12   0  133.39    5.70
   0 -12   0  145.99    5.50
   0 -12   0  146.59    5.70
   0 -12   0  142.49    5.90
   0  12  -1   44.40    2.80
   0  12  -1   40.10    2.40
   0  12   1   39.50    2.70
   0  12   1   45.90    2.00
   0  12   1   45.70    2.80
   0  12   1   46.90    2.60
   0  12  -1   46.40    2.50
   0  12  -1   41.30    2.80
   0 -12  -1   45.90    2.80
   0 -12  -1   44.10    2.70
   0 -12   1   42.40    2.40
   0 -12  -1   37.10    2.60
   0 -12   1   44.70    2.80
   0 -12   1   42.70    2.60
   0 -12   1   49.40    3.00
   0 -12  -1   42.20    2.50
   0 -12  -1   40.60    2.60
   0 -12   1   43.40    2.70
   0  12  -2  225.38    8.50
   0  12   2  222.68    8.10
   0  12   2  229.18    8.20
   0  12  -2  229.88    8.50
   0  12   2  234.68    8.20
   0  12   2  226.98    6.90
   0  12  -2  223.88    7.80
   0  12  -2  236.98    8.20
   0 -12   2  229.98    8.20
   0 -12  -2  234.98    8.20
   0 -12  -2  213.38    8.10
   0 -12   2  233.48    8.60
   0 -12  -2  248.58    8.20
   0 -12  -2  237.28    8.40
   0 -12   2  230.78    8.40
   0 -12   2  228.88    7.80
   0 -12   2  234.18    8.20
   0 -12  -2  222.88    8.10
   0  12   3   34.60    2.30
   0  12  -3   33.70    2.50
   0  12  -3   28.90    2.00
   0  12  -3   35.00    2.40
   0  12   3   34.30    2.20
   0  12   3   33.20    2.30
   0  12  -3   31.00    2.40
   0 -12   3   32.10    2.40
   0 -12   3   33.00    2.00
   0 -12  -3   31.30    2.30
   0 -12   3   32.60    2.30
   0 -12  -3   32.50    2.30
   0 -12   3   29.10    2.20
   0 -12  -3   30.80    2.30
   0 -12  -3   28.20    2.10
   0 -12   3   33.50    3.00
   0 -12  -3   31.40    2.20
   0  12   4  148.29    5.60
   0  12  -4  146.49    5.50
   0  12  -4  146.09    6.20
   0  12  -4  144.99    6.20
   0  12   4  140.59    5.70
   0  12  -4  150.38    6.20
   0  12   4  152.38    6.00
   0 -12  -4  143.39    5.70
   0 -12   4  142.19    6.10
   0 -12   4  158.28    5.90
   0 -12  -4  148.49    5.70
   0 -12   4  147.49    5.80
   0 -12  -4  135.29    5.70
   0 -12   4  142.99    5.40
   0 -12  -4  147.49    5.90
   0 -12   4  135.29    6.00
   0 -12  -4  131.09    5.50
   0  12  -5   57.09    3.60
   0  12   5   52.89    2.80
   0  12  -5   57.29    3.50
   0  12  -5   49.10    3.20
   0  12   5   54.49    2.80
   0  12   5   52.29    3.60
   0  12  -5   54.59    3.40
   0  12  -5   55.09    2.80
   0 -12  -5   55.49    3.30
   0 -12   5   51.69    3.00
   0 -12   5   53.09    2.90
   0 -12   5   54.79    3.80
   0 -12  -5   51.19    2.90
   0 -12   5   54.99    3.40
   0  12  -6   24.00    2.20
   0  12   6   25.50    1.70
   0  12  -6   21.40    2.10
   0  12   6   23.90    2.20
   0  12  -6   22.90    1.80
   0  12  -6   20.50    2.50
   0  12  -6   19.20    2.50
   0  12   6   21.20    1.70
   0 -12  -6   21.60    1.80
   0 -12   6   26.20    1.90
   0 -12  -6   21.70    2.20
   0 -12   6   24.40    1.90
   0 -12   6   22.00    2.00
   0  12   7    4.60    0.80
   0  12  -7    7.30    1.70
   0  12  -7    4.70    1.40
   0  12  -7    3.80    1.00
   0  12   7    5.30    0.90
   0  12  -7    6.00    1.60
   0  12  -7    7.50    1.50
   0 -12  -7    4.80    1.10
   0 -12  -7    4.10    1.00
   0 -12   7    5.30    1.00
   0 -12   7    4.50    1.00
   0 -12  -7    5.50    1.40
   0  12   8   10.10    0.90
   0  12  -8    9.30    1.30
   0  12  -8    7.80    1.60
   0  12  -8    8.70    2.50
   0  12   8    9.60    0.90
   0 -12  -8    8.90    1.30
   0 -12   8    7.60    1.00
   0 -12  -8   10.80    1.40
   0 -12   8    8.30    1.20
   0 -12  -8    8.70    1.70
   0  12  -9   32.90    2.80
   0  12  -9   26.60    2.00
   0  12  -9   30.20    3.70
   0  12  -9   30.70    2.70
   0 -12  -9   29.00    2.70
   0 -12  -9   28.10    2.00
   0 -12  -9   31.00    2.10
   0  12 -10    2.70    1.00
   0  12 -10    2.00    0.80
   0  12 -10    2.20    1.60
   0  12 -10    3.30    1.00
   0 -12 -10    0.80    1.00
   0 -12 -10    1.00    0.70
   0 -12 -10    2.40    0.80
   0  13   0    3.50    0.90
   0  13   0    2.70    1.00
   0 -13   0    3.80    0.80
   0 -13   0    3.50    0.90
   0 -13   0    2.50    0.80
   0 -13   0    2.60    0.90
   0 -13   0    3.40    0.90
   0  13  -1  120.29    5.30
   0  13   1  117.59    5.10
   0  13  -1  109.19    4.60
   0  13   1  115.69    5.10
   0  13  -1  113.89    5.20
   0  13   1  114.69    4.80
   0  13  -1  103.99    4.60
   0  13   1  111.49    4.10
   0 -13  -1  120.09    5.20
   0 -13  -1  122.69    4.90
   0 -13   1  112.69    4.70
   0 -13   1  108.79    4.90
   0 -13   1  111.79    5.10
   0 -13  -1  116.89    5.10
   0 -13   1  119.89    5.10
   0 -13   1  113.29    5.30
   0 -13  -1  107.79    4.90
   0 -13  -1  121.49    5.10
   0  13  -2   12.50    1.80
   0  13   2   11.40    1.60
   0  13  -2   13.10    1.70
   0  13   2   13.80    1.70
   0  13  -2   12.70    1.60
   0  13   2   11.50    0.80
   0  13  -2   10.00    1.80
   0  13   2   12.00    1.70
   0 -13  -2   10.40    1.50
   0 -13   2   14.50    1.90
   0 -13   2   11.30    1.60
   0 -13   2   12.40    1.80
   0 -13  -2   13.00    1.80
   0 -13  -2   12.20    1.70
   0 -13   2   11.50    1.50
   0 -13  -2   11.50    1.60
   0 -13  -2   11.40    1.70
   0 -13   2   11.40    1.70
   0  13   3   13.40    1.70
   0  13  -3   14.30    2.00
   0  13   3   11.70    1.70
   0  13  -3   13.60    1.60
   0  13   3   15.60    1.90
   0  13  -3   12.80    1.80
   0  13  -3   13.80    2.00
   0 -13   3   16.20    2.10
   0 -13  -3   12.00    1.60
   0 -13   3   14.40    1.40
   0 -13  -3   14.80    1.90
   0 -13   3   16.60    2.00
   0 -13   3   11.30    1.70
   0 -13   3   13.50    1.80
   0 -13  -3   13.30    1.90
   0 -13  -3   12.90    1.70
   0 -13  -3   16.30    1.90
   0  13  -4   34.00    2.70
   0  13   4   33.80    2.50
   0  13  -4   34.90    2.80
   0  13  -4   31.00    2.50
   0  13  -4   31.80    2.20
   0  13   4   27.30    2.10
   0 -13   4   28.30    2.00
   0 -13  -4   33.40    2.40
   0 -13  -4   33.00    2.30
   0 -13  -4   30.40    2.40
   0 -13  -4   31.40    2.40
   0 -13   4   34.10    2.40
   0 -13   4   30.20    2.40
   0 -13  -4   29.10    2.20
   0 -13   4   31.00    2.60
   0 -13   4   29.00    2.30
   0  13   5   35.20    2.40
   0  13   5   38.40    2.70
   0  13   5   34.20    2.30
   0  13  -5   41.60    3.10
   0  13  -5   35.50    2.30
   0  13  -5   39.00    2.90
   0  13  -5   36.40    2.80
   0 -13  -5   36.30    2.70
   0 -13   5   33.80    2.40
   0 -13  -5   36.10    2.40
   0 -13  -5   34.10    2.40
   0 -13   5   32.30    2.60
   0 -13   5   39.10    2.80
   0 -13   5   33.50    2.50
   0  13  -6    3.10    1.20
   0  13   6    2.50    0.80
   0  13  -6    0.60    0.70
   0  13   6    2.10    0.80
   0  13   6    3.20    1.20
   0  13  -6    0.60    1.00
   0  13  -6    2.10    1.20
   0 -13   6    3.00    1.00
   0 -13  -6    2.90    1.00
   0 -13   6    1.70    0.90
   0 -13  -6    3.70    1.20
   0 -13  -6    2.80    0.90
   0 -13   6    2.80    1.10
   0  13  -7   71.39    3.40
   0  13   7   71.49    3.20
   0  13  -7   64.79    4.00
   0  13  -7   60.49    4.40
   0  13  -7   69.69    4.10
   0  13   7   67.99    3.10
   0 -13   7   67.89    3.40
   0 -13   7   75.69    3.60
   0 -13  -7   69.29    3.60
   0 -13  -7   68.59    3.50
   0 -13  -7   68.59    4.00
   0  13  -8    1.80    1.10
   0  13   8    2.00    0.60
   0  13  -8    1.00    0.70
   0  13  -8    2.50    1.20
   0  13  -8    2.40    1.40
   0  13   8    1.30    0.60
   0 -13   8    1.50    0.70
   0 -13  -8    0.90    1.10
   0 -13   8    0.60    0.70
   0 -13  -8    1.70    0.90
   0 -13  -8    3.60    0.90
   0  13  -9   -0.10    0.60
   0  13  -9   -0.80    0.90
   0  13  -9    0.70    0.90
   0  13  -9    1.50    0.90
   0 -13   9    0.10    0.30
   0 -13  -9    1.20    0.70
   0 -13  -9    0.80    1.10
   0 -13  -9    0.90    0.70
   0  13 -10    3.70    0.90
   0  13 -10    3.90    1.20
   0 -13 -10    5.40    1.60
   0 -13 -10    3.60    1.00
   0 -13 -10    5.20    1.10
   0  14   0  118.29    5.50
   0  14   0  118.59    5.10
   0  14   0  133.79    5.70
   0  14   0  125.69    4.80
   0 -14   0  120.49    5.50
   0 -14   0  125.39    5.20
   0 -14   0  130.29    5.70
   0 -14   0  119.99    5.30
   0 -14   0  122.79    5.40
   0  14   1    4.40    1.10
   0  14   1    3.40    1.20
   0  14   1    3.30    0.60
   0  14   1    3.70    1.10
   0  14  -1    5.10    1.30
   0  14  -1    3.80    1.10
   0  14  -1    3.40    1.00
   0  14  -1    3.10    0.90
   0 -14   1    5.80    1.20
   0 -14   1    5.00    1.30
   0 -14   1    2.30    1.00
   0 -14   1    3.60    1.20
   0 -14  -1    5.10    1.30
   0 -14  -1    2.30    1.00
   0 -14  -1    3.20    1.10
   0 -14  -1    4.20    1.10
   0 -14   1    2.60    1.10
   0 -14  -1    4.00    1.30
   0  14   2   21.20    2.10
   0  14   2   18.90    2.20
   0  14  -2   21.00    2.10
   0  14  -2   23.70    2.00
   0  14  -2   18.90    2.40
   0  14   2   22.30    1.20
   0  14  -2   21.70    1.90
   0  14   2   24.00    2.10
   0 -14   2   21.00    2.10
   0 -14  -2   21.60    2.10
   0 -14  -2   19.70    2.00
   0 -14   2   20.10    1.80
   0 -14   2   26.00    2.50
   0 -14  -2   23.20    2.10
   0 -14   2   21.70    2.00
   0 -14   2   20.50    2.10
   0 -14  -2   20.80    2.00
   0 -14  -2   21.30    2.00
   0  14  -3   13.80    2.10
   0  14  -3   11.90    1.80
   0  14   3   12.90    1.80
   0  14   3   13.10    1.80
   0  14  -3   13.70    2.10
   0  14  -3   13.70    1.70
   0  14   3   14.70    1.90
   0 -14  -3   13.20    1.80
   0 -14   3   14.80    1.70
   0 -14  -3   13.10    1.80
   0 -14   3   12.30    1.80
   0 -14   3   12.30    2.00
   0 -14  -3   12.00    1.80
   0 -14  -3   10.60    1.80
   0 -14  -3   11.80    1.80
   0 -14   3    9.00    1.80
   0 -14   3   12.10    1.80
   0  14  -4  130.99    5.40
   0  14  -4  135.39    6.20
   0  14  -4  142.49    6.30
   0  14   4  124.29    5.70
   0  14  -4  126.69    6.00
   0  14   4  135.99    5.60
   0 -14   4  148.19    7.10
   0 -14   4  138.49    5.80
   0 -14  -4  138.89    5.80
   0 -14  -4  126.09    5.60
   0 -14  -4  131.59    5.60
   0 -14  -4  135.29    5.80
   0 -14   4  123.69    6.00
   0 -14   4  139.89    5.40
   0 -14   4  146.29    6.10
   0  14  -5    1.10    0.90
   0  14   5    2.30    0.90
   0  14  -5    3.10    1.20
   0  14   5    0.20    0.80
   0  14   5    1.40    0.70
   0  14  -5    2.60    1.10
   0  14  -5    2.40    1.00
   0 -14   5    0.10    0.70
   0 -14  -5    1.70    0.80
   0 -14  -5   -0.30    0.70
   0 -14   5    1.70    0.90
   0 -14   5    1.10    0.90
   0 -14  -5    1.50    0.90
   0  14  -6   47.50    3.40
   0  14  -6   47.30    2.80
   0  14  -6   50.49    3.70
   0  14   6   43.80    3.20
   0  14   6   48.60    2.70
   0  14  -6   44.70    3.30
   0 -14   6   45.50    3.20
   0 -14   6   43.00    2.80
   0 -14  -6   41.30    2.90
   0 -14   6   45.10    2.90
   0 -14  -6   47.80    3.30
   0 -14  -6   46.30    2.90
   0  14   7    8.50    1.30
   0  14  -7    8.80    1.70
   0  14  -7   11.40    2.00
   0  14   7    6.10    1.10
   0  14  -7    6.40    1.30
   0  14  -7    9.30    2.10
   0 -14  -7    9.30    1.50
   0 -14  -7    9.00    1.70
   0 -14   7    9.50    1.50
   0 -14  -7    4.70    1.20
   0 -14   7   10.30    1.60
   0  14  -8   32.60    2.40
   0  14   8   42.70    2.20
   0  14  -8   35.20    3.00
   0  14   8   35.80    2.00
   0  14  -8   34.00    3.40
   0  14  -8   32.60    3.00
   0 -14  -8   38.80    2.60
   0 -14   8   41.00    2.40
   0 -14  -8   38.10    2.60
   0 -14   8   41.10    2.50
   0  14  -9    7.60    1.30
   0  14   9    9.10    0.70
   0  14   9    8.50    0.70
   0  14  -9   10.60    1.90
   0  14  -9    9.90    2.20
   0  14  -9    9.80    2.00
   0 -14  -9    8.70    1.50
   0 -14  -9    9.50    1.90
   0 -14   9   11.10    1.20
   0 -14   9    8.40    1.30
   0 -14  -9    8.60    1.40
   0  14 -10   12.10    2.20
   0  14 -10   13.10    1.70
   0  14 -10   15.10    2.70
   0  14 -10   13.70    2.20
   0 -14 -10   15.10    2.40
   0 -14 -10   12.40    1.70
   0 -14 -10   14.10    1.80
   0  15   0    1.20    0.60
   0  15   0    1.00    0.90
   0  15   0    1.80    1.00
   0  15   0    0.40    0.60
   0 -15   0    0.90    0.80
   0 -15   0    0.40    0.90
   0 -15   0    1.10    1.00
   0 -15   0    0.80    1.00
   0  15  -1   11.50    1.50
   0  15  -1   11.70    1.90
   0  15   1   11.50    1.80
   0  15   1   11.90    1.10
   0  15  -1   11.40    2.00
   0  15   1    9.90    1.70
   0  15  -1   13.70    1.80
   0 -15   1   13.50    1.70
   0 -15  -1   12.80    1.90
   0 -15   1   13.30    1.90
   0 -15  -1   12.90    1.80
   0 -15  -1   13.50    2.00
   0 -15   1   17.40    2.10
   0 -15   1   10.00    1.80
   0 -15   1   14.10    2.10
   0 -15  -1   12.50    1.80
   0  15   2  131.99    5.70
   0  15  -2  129.59    5.40
   0  15   2  138.19    6.10
   0  15  -2  136.59    6.20
   0  15  -2  130.59    5.60
   0  15   2  129.99    4.40
   0  15  -2  131.09    6.10
   0  15   2  131.89    5.90
   0 -15  -2  125.69    5.70
   0 -15  -2  132.29    5.70
   0 -15   2  127.19    5.70
   0 -15  -2  129.99    5.90
   0 -15   2  147.89    6.30
   0 -15   2  134.79    6.30
   0 -15   2  135.29    5.50
   0 -15  -2  131.49    6.00
   0 -15  -2  131.89    5.80
   0 -15   2  128.99    5.80
   0  15   3    6.40    1.40
   0  15   3    4.30    1.20
   0  15  -3    6.70    1.70
   0  15  -3    3.60    1.10
   0  15  -3    6.40    1.30
   0  15  -3    3.50    1.30
   0  15   3    6.60    1.50
   0 -15  -3    2.90    1.10
   0 -15  -3    5.90    1.40
   0 -15  -3    6.30    1.40
   0 -15  -3    4.70    1.20
   0 -15   3    4.10    1.30
   0 -15   3    3.60    1.30
   0 -15   3    3.00    1.10
   0 -15   3    4.60    1.10
   0 -15  -3    4.80    1.30
   0 -15   3    4.40    1.40
   0  15   4   19.30    1.90
   0  15   4   15.20    1.90
   0  15  -4   15.70    2.20
   0  15  -4   18.90    1.80
   0  15   4   20.00    2.40
   0  15  -4   18.40    2.50
   0  15  -4   19.10    2.50
   0 -15  -4   19.70    2.40
   0 -15   4   17.10    1.90
   0 -15   4   16.90    2.10
   0 -15   4   15.80    2.30
   0 -15  -4   19.10    2.30
   0 -15   4   21.50    2.60
   0 -15   4   15.50    2.10
   0 -15  -4   15.50    2.00
   0 -15  -4   16.10    2.10
   0  15   5    0.90    0.70
   0  15  -5    0.60    0.80
   0  15  -5    0.30    0.80
   0  15  -5   -0.50    0.90
   0  15   5    1.60    0.90
   0  15  -5    2.20    1.10
   0  15   5    0.70    0.90
   0 -15  -5    0.50    1.00
   0 -15   5    0.20    0.90
   0 -15  -5   -0.20    0.80
   0 -15   5    0.50    0.90
   0 -15  -5    0.60    0.80
   0 -15   5    0.80    0.80
   0  15  -6    8.10    1.50
   0  15  -6    5.50    1.50
   0  15   6    5.80    1.50
   0  15  -6    5.10    1.60
   0  15   6    4.20    1.00
   0  15  -6    6.80    1.70
   0  15   6    5.60    1.20
   0 -15  -6    6.80    1.40
   0 -15   6    5.90    1.50
   0 -15  -6    5.20    1.30
   0 -15  -6    6.70    1.60
   0 -15   6    6.90    1.50
   0 -15   6    8.00    1.50
   0  15   7   -0.30    0.60
   0  15  -7    0.90    1.30
   0  15  -7    0.20    0.60
   0  15   7   -0.20    0.60
   0  15  -7    0.80    0.70
   0  15  -7    2.20    1.20
   0 -15   7   -0.40    0.70
   0 -15  -7   -1.60    0.70
   0 -15  -7   -0.90    1.10
   0 -15  -7    1.20    0.90
   0  15  -8    1.90    1.20
   0  15  -8   -1.30    0.80
   0  15   8    0.50    0.60
   0  15  -8    1.40    0.70
   0 -15   8   -0.10    0.70
   0 -15  -8   -0.60    0.80
   0 -15   8    0.60    0.80
   0 -15  -8    1.20    0.90
   0  15  -9    3.30    1.40
   0  15  -9    5.20    1.60
   0  15  -9    3.40    0.90
   0  15   9    2.90    0.70
   0  15  -9    0.90    1.10
   0  15   9    4.20    0.70
   0 -15  -9    5.00    1.40
   0 -15   9    3.50    0.90
   0 -15   9    1.80    0.70
   0 -15  -9    6.90    1.30
   0  16   0   28.10    2.50
   0  16   0   25.40    2.50
   0  16   0   34.40    2.50
   0  16   0   30.30    2.00
   0 -16   0   34.60    2.80
   0 -16   0   30.00    2.80
   0 -16   0   34.20    2.50
   0 -16   0   24.80    2.50
   0 -16   0   29.40    2.60
   0  16  -1    4.60    1.30
   0  16   1    3.30    1.10
   0  16   1    4.20    0.80
   0  16   1    2.40    1.00
   0  16  -1    2.20    0.90
   0  16  -1    4.20    1.40
   0  16  -1    2.50    0.90
   0  16   1    3.80    1.30
   0 -16  -1    4.80    1.50
   0 -16  -1    4.20    1.20
   0 -16  -1    4.60    1.30
   0 -16   1    2.10    1.00
   0 -16   1    3.10    1.20
   0 -16   1    2.30    1.00
   0 -16   1    3.50    1.40
   0 -16   1    5.30    1.40
   0 -16  -1    3.90    1.30
   0 -16  -1    3.70    1.20
   0  16   2  139.29    6.10
   0  16  -2  140.79    6.50
   0  16  -2  138.69    5.80
   0  16  -2  145.79    6.60
   0  16   2  137.49    4.60
   0  16   2  135.39    6.10
   0  16   2  143.59    6.10
   0 -16   2  140.29    6.20
   0 -16  -2  137.39    6.10
   0 -16  -2  133.19    5.90
   0 -16   2  135.19    6.40
   0 -16   2  136.79    6.10
   0 -16  -2  128.99    6.00
   0 -16   2  138.89    5.70
   0 -16  -2  131.49    6.20
   0 -16  -2  133.89    6.00
   0 -16   2  134.49    6.30
   0  16  -3   79.69    4.60
   0  16   3   81.39    4.30
   0  16  -3   84.29    4.70
   0  16  -3   82.89    4.40
   0  16  -3   79.99    4.60
   0  16   3   88.39    4.50
   0  16   3   75.19    4.20
   0 -16   3   77.09    4.20
   0 -16  -3   84.19    4.40
   0 -16  -3   77.69    4.30
   0 -16   3   77.49    4.50
   0 -16  -3   84.59    4.40
   0 -16  -3   81.09    4.50
   0 -16   3   81.09    4.00
   0 -16   3   74.69    4.50
   0 -16   3   84.29    4.40
   0 -16  -3   74.29    4.20
   0  16   4   36.20    2.80
   0  16  -4   32.30    2.80
   0  16   4   38.00    2.80
   0  16  -4   32.90    2.90
   0  16   4   41.60    2.90
   0  16  -4   32.90    3.00
   0  16  -4   36.60    2.60
   0 -16  -4   36.50    2.80
   0 -16  -4   37.00    2.80
   0 -16   4   33.70    2.90
   0 -16   4   38.30    2.60
   0 -16   4   39.80    2.90
   0 -16   4   34.60    3.00
   0 -16   4   36.70    2.80
   0 -16  -4   33.70    2.70
   0  16  -5   74.79    4.50
   0  16   5   74.29    4.00
   0  16   5   75.59    4.40
   0  16  -5   88.09    5.00
   0  16  -5   69.49    5.20
   0  16  -5   84.39    4.80
   0  16   5   82.49    4.20
   0 -16  -5   77.09    4.40
   0 -16   5   85.39    4.70
   0 -16  -5   82.19    4.40
   0 -16   5   74.99    4.10
   0 -16   5   79.39    4.30
   0 -16  -5   80.19    4.30
   0  16   6    0.70    0.70
   0  16  -6    1.20    1.00
   0  16  -6    2.60    1.10
   0  16   6    1.60    1.10
   0  16  -6    3.60    2.10
   0  16  -6    4.00    1.60
   0  16   6    1.80    0.90
   0 -16   6    4.30    1.30
   0 -16  -6    2.50    1.10
   0 -16   6    1.30    1.00
   0 -16  -6    1.90    1.00
   0 -16  -6    2.20    1.20
   0 -16   6    2.60    1.20
   0  16  -7    9.90    2.20
   0  16   7    9.60    1.40
   0  16  -7    9.30    2.00
   0  16  -7   10.80    2.00
   0  16  -7    8.30    2.00
   0  16   7   12.70    1.70
   0 -16  -7   10.90    1.80
   0 -16  -7   11.80    2.10
   0 -16  -7    8.10    1.70
   0 -16   7   12.00    1.90
   0 -16   7    7.60    1.50
   0  16   8   20.90    1.70
   0  16  -8   20.70    2.80
   0  16  -8   20.80    3.10
   0  16  -8   19.50    1.90
   0  16  -8   19.20    2.70
   0 -16  -8   17.50    2.20
   0 -16   8   15.70    1.90
   0 -16  -8   17.10    2.60
   0 -16  -8   14.30    2.10
   0  16  -9    8.00    2.00
   0  16  -9    9.00    2.00
   0  16  -9    8.90    1.40
   0  16  -9   12.80    2.30
   0  16   9   10.20    1.40
   0  16   9    7.70    1.00
   0 -16   9    9.30    1.30
   0 -16  -9    8.70    1.90
   0 -16  -9    8.70    1.60
   0 -16   9    7.50    1.30
   0 -16  -9    8.80    1.60
   0  17   0   -0.70    0.60
   0  17   0    0.80    1.00
   0  17   0    0.40    0.60
   0  17   0   -0.10    0.80
   0 -17   0    0.30    0.80
   0 -17   0   -0.30    0.60
   0 -17   0    0.80    1.00
   0 -17   0    0.10    1.00
   0 -17   0   -0.10    0.90
   0  17   1   41.60    3.00
   0  17   1   47.50    3.40
   0  17  -1   43.10    2.70
   0  17  -1   37.00    3.30
   0  17  -1   49.40    3.40
   0  17  -1   43.10    2.90
   0  17   1   42.60    3.30
   0 -17   1   46.90    3.00
   0 -17   1   43.90    3.50
   0 -17   1   44.30    3.20
   0 -17   1   45.20    3.30
   0 -17  -1   42.40    3.30
   0 -17  -1   45.90    3.30
   0 -17  -1   39.60    2.90
   0 -17  -1   45.60    3.30
   0 -17  -1   38.20    3.00
   0  17  -2   14.90    2.00
   0  17   2   15.90    1.10
   0  17  -2   20.40    2.00
   0  17   2   11.70    1.90
   0  17   2   17.80    2.40
   0  17   2   16.30    2.30
   0  17  -2   14.70    2.30
   0  17  -2   15.50    2.50
   0 -17   2   11.40    2.00
   0 -17  -2   13.40    2.20
   0 -17  -2   12.20    2.10
   0 -17  -2   18.10    2.40
   0 -17   2   13.50    2.20
   0 -17   2   15.20    2.30
   0 -17  -2   19.40    2.50
   0 -17   2   14.90    2.00
   0 -17  -2   16.50    2.70
   0  17  -3   13.80    1.90
   0  17  -3   15.00    2.40
   0  17  -3   14.20    2.10
   0  17   3   14.90    2.20
   0  17   3   13.40    2.10
   0  17  -3   19.70    2.70
   0  17   3   14.80    2.10
   0 -17  -3   16.70    2.30
   0 -17   3   20.40    2.20
   0 -17  -3   17.20    2.30
   0 -17   3   14.10    2.10
   0 -17   3   17.10    2.50
   0 -17   3   17.30    2.50
   0 -17   3   17.80    2.40
   0 -17  -3   13.60    2.20
   0 -17  -3   18.00    2.30
   0  17   4   74.09    4.20
   0  17  -4   82.39    4.60
   0  17   4   76.89    4.20
   0  17   4   75.09    4.40
   0  17  -4   80.09    4.90
   0  17  -4   75.99    4.00
   0  17  -4   82.69    4.90
   0 -17  -4   75.79    4.40
   0 -17  -4   80.59    4.40
   0 -17   4   86.09    4.90
   0 -17   4   74.79    4.40
   0 -17  -4   75.39    4.30
   0 -17   4   79.69    4.00
   0 -17   4   69.29    4.20
   0  17  -5   14.70    2.50
   0  17  -5   16.70    2.50
   0  17  -5   17.70    2.10
   0  17   5   14.00    2.20
   0  17  -5   14.50    2.40
   0  17   5   17.20    2.30
   0 -17   5   15.80    2.30
   0 -17   5   16.20    2.40
   0 -17   5   15.90    2.00
   0 -17   5   20.40    2.50
   0 -17  -5   22.10    2.80
   0 -17  -5   18.50    2.30
   0 -17  -5   16.10    2.30
   0  17  -6    6.10    1.90
   0  17   6    3.30    1.00
   0  17  -6    6.00    1.40
   0  17   6    4.20    1.30
   0  17  -6    3.20    1.70
   0  17   6    5.90    1.40
   0 -17  -6    4.70    1.30
   0 -17  -6    5.00    1.50
   0 -17   6    4.30    1.40
   0  17  -7   38.10    3.50
   0  17  -7   47.30    3.90
   0  17  -7   37.20    2.70
   0  17   7   48.70    2.90
   0  17  -7   49.30    3.80
   0 -17  -7   41.80    3.00
   0 -17   7   41.30    3.10
   0 -17  -7   36.40    3.30
   0 -17   7   45.80    3.20
   0  17  -8    0.30    0.80
   0  17   8    0.20    0.60
   0  17  -8    1.00    0.90
   0  17  -8   -0.90    1.00
   0  17  -8    0.60    1.00
   0 -17  -8    1.20    1.00
   0 -17  -8   -0.50    0.80
   0 -17  -8    1.70    1.20
   0 -17   8    1.70    1.10
   0 -17   8    1.60    1.00
   0  18   0    5.10    1.40
   0  18   0    7.50    1.20
   0  18   0    5.10    1.40
   0  18   0    6.40    1.60
   0 -18   0    5.70    1.60
   0 -18   0    3.70    1.40
   0 -18   0    5.00    1.40
   0 -18   0    6.50    1.60
   0 -18   0    4.30    1.30
   0  18  -1    0.30    0.80
   0  18  -1    4.10    1.60
   0  18   1   -0.60    0.90
   0  18  -1   -0.20    0.60
   0  18   1    0.00    0.40
   0  18   1    0.10    0.80
   0  18   1    0.00    1.00
   0  18  -1    0.70    0.60
   0 -18   1   -1.10    0.80
   0 -18  -1    0.20    0.80
   0 -18  -1   -1.20    0.80
   0 -18   1   -0.70    0.80
   0 -18  -1    0.70    0.90
   0 -18  -1   -0.40    0.80
   0 -18   1   -1.40    0.90
   0 -18   1   -0.30    0.60
   0 -18   1   -0.10    0.70
   0 -18  -1   -0.10    0.70
   0  18  -2   32.80    3.00
   0  18   2   32.90    2.80
   0  18   2   35.40    3.00
   0  18  -2   40.60    2.90
   0  18   2   35.20    3.00
   0  18  -2   36.60    2.70
   0  18   2   36.80    1.80
   0  18  -2   40.20    3.50
   0 -18   2   43.60    3.50
   0 -18  -2   34.10    2.90
   0 -18  -2   35.50    3.00
   0 -18   2   35.10    2.90
   0 -18  -2   33.30    2.90
   0 -18   2   37.70    2.80
   0 -18   2   38.00    3.10
   0 -18   2   37.60    3.10
   0 -18  -2   35.10    2.80
   0  18   3    0.40    0.80
   0  18   3    1.10    0.80
   0  18  -3   -1.80    1.00
   0  18  -3    1.50    1.10
   0  18  -3    0.80    0.80
   0  18  -3    0.90    0.90
   0  18   3    0.80    1.00
   0 -18   3    0.50    1.10
   0 -18  -3    1.40    0.90
   0 -18   3    0.70    0.80
   0 -18   3    2.00    1.10
   0 -18  -3   -0.40    0.70
   0 -18   3    1.10    1.20
   0 -18  -3   -0.20    0.90
   0 -18  -3    2.20    1.10
   0  18  -4   21.90    2.10
   0  18  -4   24.50    3.30
   0  18   4   28.70    2.60
   0  18  -4   32.10    3.10
   0  18   4   24.10    2.90
   0  18   4   22.70    2.30
   0 -18  -4   25.20    2.90
   0 -18   4   24.00    2.90
   0 -18   4   24.30    3.10
   0 -18  -4   25.10    4.60
   0 -18   4   22.20    2.50
   0 -18  -4   21.00    2.70
   0 -18   4   25.60    2.50
   0  18  -5    4.40    1.50
   0  18   5    5.70    1.40
   0  18  -5    5.10    1.70
   0  18  -5    8.40    1.50
   0  18  -5    7.40    1.80
   0  18   5    6.80    1.70
   0 -18  -5    5.50    1.50
   0 -18   5    6.50    1.60
   0 -18  -5    6.90    1.80
   0 -18   5    5.90    1.80
   0 -18   5    5.50    1.30
   0 -18  -5    5.50    1.50
   0 -18   5    3.70    1.30
   0  18  -6   21.90    3.00
   0  18  -6   21.30    3.20
   0  18  -6   27.10    2.30
   0  18  -6   26.50    3.20
   0  18   6   23.80    2.20
   0 -18  -6   22.50    2.80
   0 -18  -6   22.50    2.70
   0 -18  -6   23.40    3.00
   0 -18   6   25.40    2.80
   0 -18   6   18.70    2.40
   0  18  -7   17.20    2.80
   0  18   7   23.50    3.00
   0  18  -7   23.40    3.30
   0  18   7   23.50    2.10
   0  18  -7   19.80    2.80
   0  18  -7   17.60    2.10
   0  18   7   23.10    2.10
   0 -18  -7   19.70    2.50
   0 -18  -7   22.30    2.70
   0 -18   7   15.70    2.20
   0 -18  -7   19.40    2.70
   0 -18   7   20.50    2.50
   0  18  -8    7.50    2.10
   0  18  -8    8.10    2.60
   0  18  -8    4.40    1.20
   0  18  -8    4.60    2.00
   0  18   8    5.10    1.30
   0  18   8    7.30    1.20
   0 -18  -8    7.60    1.70
   0 -18   8    4.70    1.40
   0 -18  -8    8.50    2.20
   0 -18  -8    6.30    1.60
   0  19   0   -0.50    0.80
   0  19   0   -2.20    0.80
   0  19   0   -0.70    0.60
   0  19   0   -0.10    0.60
   0 -19   0   -0.40    1.00
   0 -19   0    1.70    1.10
   0 -19   0   -0.80    0.60
   0 -19   0    0.30    0.90
   0 -19   0    0.70    1.00
   0  19   1    5.90    1.00
   0  19   1    5.90    1.60
   0  19   1    9.30    2.10
   0  19  -1    5.80    1.60
   0  19  -1    4.80    1.70
   0  19  -1    5.60    1.40
   0  19   1    6.50    1.80
   0  19  -1    5.50    1.20
   0 -19   1    7.90    1.80
   0 -19   1    4.80    1.30
   0 -19  -1    7.60    1.70
   0 -19  -1    5.60    1.50
   0 -19   1    6.80    1.70
   0 -19   1    6.60    1.60
   0 -19  -1    7.70    1.60
   0 -19  -1    4.80    1.60
   0 -19   1    6.00    1.60
   0  19   2    4.20    1.40
   0  19  -2    5.30    1.60
   0  19   2    5.20    0.80
   0  19  -2    4.50    1.50
   0  19  -2    3.70    1.30
   0  19  -2    4.70    1.30
   0  19   2    4.90    1.60
   0  19   2    3.20    1.40
   0 -19  -2    5.30    1.50
   0 -19   2    4.70    1.30
   0 -19   2    7.00    1.80
   0 -19  -2    5.50    1.40
   0 -19   2    7.20    1.80
   0 -19  -2    5.60    1.40
   0 -19  -2    3.60    1.40
   0  19   3   24.30    2.60
   0  19   3   25.30    3.00
   0  19   3   26.40    3.10
   0  19  -3   24.90    2.40
   0  19  -3   22.10    2.60
   0  19  -3   23.20    3.10
   0 -19  -3   21.90    2.80
   0 -19   3   23.40    2.30
   0 -19   3   19.60    2.60
   0 -19   3   21.80    2.80
   0 -19   3   27.10    3.20
   0 -19  -3   25.10    2.90
   0 -19  -3   25.90    3.00
   0  19  -4    4.00    1.60
   0  19   4    0.60    1.10
   0  19  -4    3.00    1.00
   0  19   4    3.50    1.30
   0  19  -4    2.50    1.20
   0  19   4    1.20    1.10
   0  19  -4    1.90    1.00
   0 -19  -4    4.00    1.40
   0 -19   4    2.70    1.30
   0 -19   4    2.50    1.00
   0 -19  -4    2.60    1.30
   0 -19   4    4.50    1.50
   0 -19  -4    3.30    1.40
   0 -19   4    2.70    1.20
   0  19   5    0.10    0.80
   0  19  -5   -1.60    0.80
   0  19  -5    0.70    0.90
   0  19  -5    1.10    1.30
   0 -19  -5    1.80    1.00
   0 -19   5    2.30    1.00
   0 -19  -5    0.80    1.00
   0 -19   5    0.70    1.20
   0 -19  -5   -0.70    0.90
   0 -19   5    0.20    0.90
   0 -19   5    0.50    0.90
   0  19   6   24.00    2.40
   0  19   6   25.10    3.20
   0  19   6   24.70    2.40
   0  19  -6   24.30    2.30
   0  19  -6   24.80    3.20
   0  19  -6   21.40    3.10
   0  19  -6   23.30    3.20
   0 -19  -6   28.60    2.80
   0 -19   6   25.20    2.50
   0 -19  -6   23.00    2.90
   0 -19  -6   23.80    3.00
   0 -19   6   18.60    2.50
   0  19   7    5.90    1.60
   0  19  -7   10.60    2.00
   0  19  -7   10.90    2.40
   0  19  -7   10.70    1.70
   0  19   7   10.00    1.60
   0  19  -7    6.90    1.90
   0  19   7   11.50    2.20
   0 -19   7   10.60    1.90
   0 -19   7    9.00    2.00
   0 -19  -7    8.50    1.80
   0 -19  -7   11.00    2.20
   0  20   0   80.59    4.90
   0  20   0   67.59    3.60
   0  20   0   63.59    4.10
   0  20   0   79.89    4.90
   0 -20   0   67.69    4.40
   0 -20   0   73.49    4.70
   0 -20   0   71.69    4.50
   0 -20   0   71.09    4.30
   0  20   1    6.60    1.70
   0  20  -1    6.20    1.80
   0  20  -1    5.80    1.30
   0  20   1    5.80    1.00
   0  20  -1    6.90    1.90
   0  20   1    8.00    1.80
   0  20   1    7.20    1.80
   0  20  -1    5.50    1.50
   0 -20  -1    9.00    1.90
   0 -20  -1    9.80    2.10
   0 -20   1    5.30    1.50
   0 -20   1    4.90    1.50
   0 -20  -1    8.30    2.10
   0 -20   1    5.60    1.80
   0 -20  -1    7.20    1.80
   0 -20   1    6.90    1.70
   0  20  -2   17.00    2.70
   0  20  -2   15.00    2.10
   0  20  -2   16.50    2.70
   0  20   2   16.80    2.50
   0  20   2   14.20    2.30
   0  20   2   21.10    2.90
   0  20  -2   10.80    1.80
   0  20   2   15.50    1.10
   0 -20   2   12.20    2.20
   0 -20   2   12.20    2.10
   0 -20  -2   18.40    2.50
   0 -20   2   21.10    2.90
   0 -20  -2   19.70    2.70
   0 -20  -2   17.40    2.50
   0 -20   2   21.20    2.60
   0 -20  -2   17.10    2.60
   0  20   3    0.20    0.90
   0  20   3    0.20    1.10
   0  20  -3    1.30    0.90
   0  20  -3    0.30    0.90
   0  20   3    1.00    0.90
   0  20  -3    0.80    1.40
   0  20  -3   -0.20    0.90
   0 -20   3    1.00    1.10
   0 -20  -3    1.80    1.10
   0 -20   3    2.80    1.30
   0 -20  -3    1.20    1.10
   0 -20   3   -0.10    0.90
   0 -20   3    0.40    0.90
   0 -20  -3    2.50    1.20
   0  20  -4    4.00    1.30
   0  20  -4    0.30    1.20
   0  20  -4    4.00    1.70
   0  20  -4    4.60    1.30
   0  20   4    4.00    1.30
   0  20   4    5.20    1.60
   0 -20  -4    5.00    1.50
   0 -20   4    4.70    1.60
   0 -20   4    2.90    1.10
   0 -20   4    1.20    1.20
   0 -20  -4    3.80    1.70
   0 -20  -4    1.30    1.20
   0 -20   4    4.70    1.50
   0  20  -5    4.00    1.80
   0  20   5    3.40    1.40
   0  20   5    3.80    1.50
   0  20  -5    4.10    1.40
   0  20  -5    4.50    1.70
   0  20   5    3.80    1.10
   0  20  -5    4.20    1.20
   0 -20   5    2.30    1.20
   0 -20  -5    3.60    1.40
   0 -20  -5    7.30    1.70
   0 -20   5    3.40    1.30
   0 -20   5    2.00    1.20
   0 -20  -5    3.10    1.40
   0  20  -6    2.00    0.90
   0  20  -6   -0.60    1.40
   0  20   6    1.40    1.20
   0  20  -6    2.00    1.10
   0  20  -6    1.00    0.90
   0  20   6    2.00    1.20
   0  20   6    0.50    0.90
   0 -20   6    1.20    1.30
   0 -20   6    0.90    1.20
   0 -20  -6    2.50    1.20
   0 -20  -6    3.30    1.30
   0 -20  -6   -1.10    0.90
   0  20  -7   27.30    4.20
   0  20   7   25.10    2.30
   0  20  -7   17.50    2.20
   0  20  -7   25.90    3.80
   0  20  -7   21.00    4.20
   0 -20  -7   21.40    2.90
   0 -20   7   20.30    2.70
   0 -20  -7   19.90    2.70
   0 -20  -7   20.40    2.90
   0  21   0    0.60    0.60
   0  21   0    0.60    1.20
   0  21   0    0.90    1.20
   0  21   0   -0.30    0.70
   0 -21   0   -0.90    0.60
   0 -21   0   -2.10    0.80
   0 -21   0   -0.60    1.00
   0 -21   0    0.50    0.90
   0  21   1    1.90    1.00
   0  21  -1    3.00    1.30
   0  21   1    3.30    0.80
   0  21  -1    2.90    1.30
   0  21   1    4.30    1.50
   0  21   1    0.70    1.00
   0  21  -1    2.60    1.00
   0  21  -1    3.80    1.60
   0 -21   1    5.00    1.90
   0 -21   1    3.10    1.40
   0 -21   1    3.30    1.40
   0 -21  -1    2.80    1.20
   0 -21  -1    1.40    1.10
   0 -21  -1    3.30    1.20
   0 -21   1    4.50    1.30
   0 -21  -1    3.60    1.40
   0  21  -2    9.20    1.90
   0  21  -2    7.50    2.10
   0  21   2    8.70    2.00
   0  21  -2    7.40    1.60
   0  21  -2    7.80    1.90
   0  21   2    7.80    1.80
   0 -21   2    8.00    2.20
   0 -21  -2   11.70    2.20
   0 -21   2    7.80    1.80
   0 -21   2    8.70    2.00
   0 -21  -2    8.60    1.80
   0 -21  -2   10.30    2.20
   0  21  -3    5.50    1.30
   0  21   3    4.30    1.40
   0  21  -3    2.70    1.40
   0  21  -3    1.30    1.10
   0  21  -3    0.90    1.10
   0  21   3    4.20    1.40
   0  21   3    3.70    1.60
   0 -21   3    1.70    1.50
   0 -21  -3    0.10    1.10
   0 -21  -3    4.30    1.50
   0 -21  -3    2.60    1.20
   0 -21   3    2.20    1.10
   0 -21   3    3.20    1.40
   0  21  -4    3.30    1.40
   0  21  -4    0.90    1.50
   0  21  -4    0.30    1.00
   0  21   4    5.20    1.40
   0  21   4    0.90    1.10
   0  21   4    1.50    1.10
   0 -21   4    5.70    1.50
   0 -21  -4    1.60    0.90
   0 -21  -4    1.90    1.30
   0 -21   4    1.50    1.10
   0 -21  -4    5.00    1.70
   0  21   5    2.50    1.10
   0  21  -5    3.00    1.00
   0  21   5    0.10    1.20
   0  21  -5    2.80    1.50
   0  21  -5   -2.20    1.20
   0  21  -5    1.20    1.20
   0 -21  -5    0.50    1.30
   0 -21   5    0.40    1.10
   0 -21   5    3.50    1.40
   0 -21  -5    2.70    1.40
   0  21  -6    3.70    1.50
   0  21  -6    0.80    1.20
   0  21   6    0.10    1.00
   0  21  -6    1.60    1.10
   0  21  -6   -2.50    2.70
   0 -21   6    0.90    1.10
   0 -21  -6   -0.60    1.10
   0 -21   6    2.90    1.20
   0 -21  -6    1.80    1.30
   0 -21  -6   -0.40    1.20
   0  22   0   85.29    5.50
   0  22   0   83.79    5.40
   0  22   0   86.69    7.30
   0  22   0   87.29    4.20
   0 -22   0   88.59    5.30
   0 -22   0   86.89    4.90
   0 -22   0   81.19    5.10
   0  22  -1    2.10    1.50
   0  22   1    5.00    1.60
   0  22   1    2.80    0.80
   0  22  -1    2.90    1.50
   0  22  -1    3.10    1.20
   0  22   1    2.90    1.30
   0  22  -1    1.70    1.30
   0  22   1    2.00    1.10
   0 -22  -1    5.10    1.50
   0 -22   1    6.40    1.80
   0 -22  -1    4.90    1.60
   0 -22   1    2.00    1.10
   0 -22  -1    3.20    1.30
   0 -22   1    2.00    1.40
   0  22   2    5.70    1.70
   0  22   2    9.10    2.00
   0  22  -2    8.20    1.80
   0  22  -2    7.20    2.20
   0  22   2    6.70    1.70
   0  22  -2    5.50    1.50
   0  22  -2    9.50    2.20
   0 -22   2    7.00    1.60
   0 -22   2    9.60    2.10
   0 -22  -2    7.90    1.90
   0 -22  -2    6.60    1.80
   0 -22   2    4.20    1.50
   0 -22  -2    5.50    1.90
   0  22  -3   12.90    2.50
   0  22   3   10.90    2.20
   0  22   3   11.70    2.20
   0  22  -3   14.70    2.80
   0  22  -3   10.20    1.80
   0  22   3   13.30    2.40
   0  22  -3   12.50    2.00
   0 -22  -3   13.80    2.50
   0 -22   3   15.00    2.50
   0 -22  -3   13.00    2.30
   0 -22  -3    9.60    2.10
   0 -22   3   13.60    2.60
   0 -22   3   14.00    2.20
   0  22  -4   13.80    2.30
   0  22  -4    7.90    2.50
   0  22  -4   14.20    2.10
   0  22   4   10.90    1.90
   0  22  -4   12.40    2.60
   0 -22  -4   10.60    2.20
   0 -22  -4   11.60    2.20
   0 -22   4   11.70    2.40
   0 -22  -4    8.40    2.10
   0 -22   4   10.70    2.20
   0  22  -5   13.00    2.30
   0  22  -5    8.20    2.10
   0  22  -5   10.40    1.90
   0  22  -5   11.80    2.50
   0  22   5   12.20    2.10
   0 -22  -5    9.80    2.20
   0 -22   5   11.20    2.20
   0 -22  -5   10.10    2.40
   0 -22   5   11.50    2.00
   0 -22  -5   11.60    2.00
   0 -22   5   12.20    2.30
   0  23   0   -0.30    1.20
   0  23   0    0.70    0.70
   0  23   0    1.20    2.20
   0 -23   0    0.20    0.90
   0 -23   0    0.70    1.00
   0 -23   0   -1.00    0.70
   0  23   1    2.20    1.60
   0  23  -1   -1.60    1.30
   0  23   1    2.40    1.40
   0  23  -1    1.20    1.10
   0  23  -1    0.60    0.90
   0  23   1    1.70    0.70
   0  23  -1    0.50    1.00
   0  23   1    2.90    1.30
   0 -23  -1    1.10    1.20
   0 -23  -1    1.80    1.20
   0 -23  -1   -0.30    1.00
   0 -23   1    1.20    1.50
   0 -23   1    2.60    1.30
   0 -23   1   -1.80    1.10
   0  23   2   -0.70    1.30
   0  23  -2   -2.20    1.20
   0  23  -2   -0.80    0.80
   0  23   2   -2.00    0.80
   0  23  -2   -2.00    1.10
   0 -23   2    2.30    1.10
   0 -23  -2    0.70    1.20
   0 -23  -2    0.00    1.10
   0  23  -3   11.20    2.80
   0  23   3   13.10    2.20
   0  23  -3   14.40    2.40
   0  23  -3    9.20    1.90
   0  23  -3   13.00    2.70
   0 -23  -3   11.40    2.80
   0 -23  -3    7.70    1.90
   0 -23   3   13.20    2.10
   0  24   0   21.30    3.30
   0  24   0   22.40    2.10
   0  24   0   21.80    3.30
   0 -24   0   14.70    2.50
   0  24   1   14.10    2.60
   0  24  -1   12.40    1.90
   0  24   1   12.60    2.90
   0  24  -1   18.00    3.00
   0  24   1   11.00    1.30
   0  24  -1    8.50    2.40
   0  24  -1   13.00    2.50
   0 -24  -1   11.90    2.40
   0 -24   1   12.80    2.50
   0 -24  -1   14.50    2.40
   0 -24   1   16.50    2.80
   1   0 -12   25.80    1.60
   1   0 -12   30.50    3.90
   1   0 -12   27.90    2.30
   1   0 -11   -0.40    0.70
   1   0 -11    0.20    0.40
   1   0 -11   -0.20    0.80
   1   0 -10   17.60    1.10
   1   0 -10   17.80    1.90
   1   0 -10   15.30    2.20
   1   0  -9    0.10    0.40
   1   0  -9    0.40    0.60
   1   0  -9    0.60    0.80
   1   0  -8   65.89    2.40
   1   0  -8   72.79    3.80
   1   0  -7    0.00    0.20
   1   0  -7   -0.10    0.20
   1   0  -7    0.00    0.20
   1   0  -7    0.70    0.60
   1   0  -7   -0.10    0.20
   1   0  -6  340.17   10.10
   1   0  -6  329.17   10.10
   1   0  -6  376.66   10.20
   1   0  -6  378.06   11.60
   1   0  -6  373.86   10.30
   1   0  -5   -0.50    0.80
   1   0  -5    0.20    0.20
  -1   0   5    0.40    0.50
   1   0  -5   -0.10    0.20
   1   0  -5   -0.10    0.20
   1   0  -5   -0.10    0.20
  -1   0   5   -0.10    0.20
  -1   0   4  276.27    7.90
  -1   0   4  274.37    8.60
   1   0  -4  268.07    7.70
   1   0  -4  272.67    7.70
   1   0  -4  284.87    7.90
   1   0  -4  277.47    8.60
  -1   0   3    0.20    0.30
   1   0  -3    0.40    0.50
   1   0  -3    0.30    0.30
   1   0  -3    0.20    0.20
  -1   0   3    0.90    0.40
  -1   0   2  726.73   22.20
   1   0  -2  765.52   22.20
   1   0  -2  763.02   32.60
  -1   0   2  745.33   32.40
   1   0  -1   -0.10    0.20
  -1   0   1    0.20    0.20
   1   0  -1    0.20    0.20
  -1   0   1   -0.10    0.10
  -1   0   1    0.10    0.20
   1   0  -1    0.10    0.20
   1   0   1    0.10    0.10
   1   0   1   -0.10    0.10
   1   0   1    0.30    0.20
  -1   0  -1    0.10    0.20
  -1   0  -1    0.00    0.20
  -1   0  -1    0.10    0.10
   1   0   2 9999.00  282.27
   1   0   2 9489.05  281.67
  -1   0  -3    0.00    0.20
  -1   0  -3    0.20    0.20
   1   0   3    0.10    0.20
  -1   0  -4  341.97   10.10
  -1   0  -4  351.96    9.80
  -1   0  -4  348.17    9.80
   1   0   4  337.47    9.80
  -1   0  -5    0.00    0.10
  -1   0  -5    0.20    0.20
  -1   0  -5    0.30    0.50
  -1   0  -5    0.30    0.40
  -1   0  -5    0.00    0.20
  -1   0  -5    0.00    0.10
  -1   0  -6    7.20    0.90
  -1   0  -6    6.90    1.20
  -1   0  -6    5.70    0.40
  -1   0  -6    6.10    0.40
  -1   0  -6    5.60    0.40
  -1   0  -6    5.80    0.50
  -1   0  -7    0.40    0.30
  -1   0  -7    0.00    0.20
  -1   0  -7    0.50    0.60
  -1   0  -7    0.30    0.40
  -1   0  -8   15.30    1.00
  -1   0  -8   13.90    1.90
  -1   0  -8   14.30    0.90
  -1   0  -8   13.90    1.30
  -1   0  -9    0.80    0.80
  -1   0  -9    0.50    0.30
  -1   0  -9   -0.10    0.40
  -1   0 -10    5.50    1.00
  -1   0 -10    5.90    0.80
  -1   0 -10    6.00    1.80
  -1   0 -11    1.10    0.60
  -1   0 -11   -0.40    0.40
  -1   0 -11   -0.80    0.70
  -1   0 -12   42.50    3.60
  -1   0 -12   33.10    2.20
   1   1 -12    0.50    1.00
   1   1 -12    0.60    0.70
   1   1 -12    0.30    0.50
   1  -1 -12    1.80    0.70
   1  -1 -12    0.60    1.00
   1  -1 -12    1.40    0.60
   1   1 -11   80.19    3.20
   1   1 -11   74.49    4.70
   1   1 -11   72.69    3.70
   1  -1 -11   81.89    5.80
   1  -1 -11   69.79    3.70
   1  -1 -11   71.69    2.80
   1   1 -10    5.10    1.60
   1   1 -10    5.20    0.80
   1   1 -10    6.40    1.20
   1  -1 -10    3.90    1.20
   1  -1 -10    4.00    1.10
   1  -1 -10    5.40    0.60
   1   1  -9   75.19    4.10
   1   1  -9   64.39    2.60
   1  -1  -9   65.99    3.30
   1  -1  -9   64.09    2.30
   1  -1  -9   71.89    3.90
   1   1  -8   81.69    4.20
   1   1  -8   80.19    2.60
   1   1  -8   71.89    2.50
   1  -1  -8   78.59    3.90
   1  -1  -8   73.89    2.40
   1  -1  -8   77.09    3.50
   1   1  -7   35.70    1.50
   1   1  -7   36.20    1.50
   1   1  -7   34.80    1.60
   1   1  -7   37.50    2.50
   1   1  -7   37.70    1.50
   1  -1  -7   44.10    2.50
   1  -1  -7   33.40    1.20
   1  -1  -7   35.60    1.20
   1   1  -6   65.79    2.50
   1   1  -6   78.89    2.70
   1   1  -6   83.29    3.70
   1   1  -6   77.49    2.70
   1   1  -6   75.19    2.60
  -1  -1   6   75.59    2.60
   1  -1  -6   82.59    3.50
   1  -1  -6   73.79    2.20
   1  -1  -6   74.59    2.30
   1   1  -5    0.50    0.40
   1   1  -5    0.60    0.30
  -1   1   5    0.80    0.20
   1   1  -5    1.30    0.70
   1   1  -5    0.80    0.30
   1   1  -5    0.10    0.30
  -1  -1   5    0.70    0.50
  -1  -1   5    1.30    0.30
   1  -1  -5    0.00    0.50
   1   1  -4    3.40    0.70
   1   1  -4    3.30    0.50
  -1   1   4    3.00    0.30
   1   1  -4    3.10    0.40
   1   1  -4    2.90    0.40
  -1   1   4    2.10    0.50
   1   1  -4    2.80    0.40
  -1  -1   4    2.50    0.70
   1  -1  -4    2.90    0.30
  -1  -1   4    3.20    0.50
   1  -1  -4    2.50    0.60
  -1   1   3  412.96   11.00
  -1   1   3  379.56   11.30
   1   1  -3  387.86   11.50
   1   1  -3  382.66   11.00
   1   1  -3  384.96   11.10
   1  -1  -3  381.86   11.30
   1  -1  -3  388.46   10.90
  -1  -1   3  397.86   11.10
  -1  -1   3  374.86   11.50
   1   1  -2  111.29    3.80
  -1   1   2  114.19    3.60
   1   1  -2  113.99    3.50
  -1   1   2  118.79    3.40
   1   1  -2  114.79    3.60
   1  -1  -2  113.59    3.60
   1  -1  -2  115.99    3.40
  -1  -1   2  116.39    3.40
   1  -1  -2  110.49    3.30
  -1  -1   2  117.09    3.60
   1   1  -1  204.68    5.90
   1   1  -1  209.88    6.10
   1  -1  -1  210.88    5.90
  -1  -1   1  200.98    5.90
  -1  -1   1  202.58    6.00
   1   1   0  435.26   13.70
   1  -1   0  432.76   13.50
  -1   1  -1  126.79    3.80
  -1   1  -1  126.09    3.70
   1   1   1  130.59    3.70
   1   1   1  118.19    3.70
  -1  -1  -1  121.89    3.70
   1  -1   1  125.09    3.70
  -1  -1  -1  125.99    3.60
  -1  -1  -1  131.09    3.70
   1   1   2 1270.57   36.20
  -1   1  -2 1251.27   37.10
   1   1   2 1307.67   45.90
  -1  -1  -2 1287.57   46.50
  -1  -1  -2 1280.67   36.40
   1  -1   2 1290.57   52.29
  -1   1  -3  282.67    8.00
  -1   1  -3  286.17    8.20
  -1   1  -3  285.97    8.00
   1   1   3  271.07    7.80
  -1   1  -3  277.97    8.10
  -1  -1  -3  284.47    7.90
  -1  -1  -3  283.47    8.20
   1  -1   3  273.17    8.10
  -1   1  -4  147.89    4.60
  -1   1  -4  152.98    5.50
  -1   1  -4  152.28    4.70
  -1   1  -4  153.38    4.50
  -1   1  -4  150.68    4.70
  -1  -1  -4  150.98    4.90
   1  -1   4  152.98    4.70
  -1  -1  -4  158.58    4.40
  -1  -1  -4  152.38    4.40
  -1   1  -5   39.70    1.50
  -1   1  -5   38.90    1.60
  -1   1  -5   37.40    1.50
  -1   1  -5   38.20    1.70
  -1   1  -5   38.50    2.30
  -1   1  -5   37.90    1.50
  -1  -1  -5   39.10    2.20
  -1  -1  -5   35.00    1.80
  -1   1  -6   79.29    2.60
  -1   1  -6   76.69    3.70
  -1   1  -6   70.49    2.60
  -1   1  -6   71.09    2.90
  -1   1  -6   79.19    2.60
  -1   1  -6   75.59    2.60
  -1  -1  -6   76.09    3.00
  -1  -1  -6   76.09    3.60
  -1   1  -7    3.80    1.00
  -1   1  -7    3.60    0.60
  -1   1  -7    4.00    0.50
  -1   1  -7    2.80    0.50
  -1   1  -7    3.40    0.40
  -1   1  -7    3.70    0.70
  -1  -1  -7    3.50    0.30
  -1  -1  -7    3.60    0.70
  -1  -1  -7    2.90    0.90
  -1   1  -8   51.79    2.40
  -1   1  -8   48.80    2.40
  -1   1  -8   47.20    3.30
  -1   1  -8   50.09    2.10
  -1  -1  -8   53.69    1.80
  -1  -1  -8   48.30    1.70
  -1  -1  -8   49.10    2.50
  -1  -1  -8   51.69    3.20
  -1   1  -9   87.29    4.80
  -1   1  -9   87.49    3.30
  -1   1  -9   88.29    3.70
  -1   1  -9   85.79    3.40
  -1  -1  -9   93.99    3.00
  -1  -1  -9   86.09    3.70
  -1  -1  -9   95.79    4.70
  -1  -1  -9   86.69    2.90
  -1   1 -10   43.70    2.40
  -1   1 -10   46.80    3.50
  -1  -1 -10   45.20    2.50
  -1  -1 -10   41.70    1.80
  -1  -1 -10   42.00    3.20
  -1   1 -11    2.10    0.50
  -1   1 -11    0.30    0.60
  -1  -1 -11    2.00    1.20
  -1  -1 -11    1.00    0.70
  -1  -1 -11    2.10    0.50
  -1   1 -12   12.70    1.40
  -1   1 -12   11.30    2.10
  -1  -1 -12   11.40    1.50
  -1  -1 -12   11.70    2.10
   1   2 -12    0.50    0.70
   1   2 -12    2.30    1.40
   1   2 -12    3.10    0.90
   1  -2 -12    2.90    1.30
   1  -2 -12    2.50    0.50
   1  -2 -12    2.70    1.00
   1   2 -11    2.70    0.80
   1   2 -11    0.60    0.90
   1   2 -11    0.00    0.80
   1  -2 -11    0.70    0.80
   1  -2 -11    0.40    0.80
   1  -2 -11    0.60    0.40
   1   2 -10    0.70    0.90
   1   2 -10   -0.30    0.50
   1   2 -10   -0.10    0.10
   1  -2 -10   -0.30    0.20
   1  -2 -10    0.80    0.70
   1  -2 -10   -0.20    0.70
   1   2  -9    7.00    0.90
   1   2  -9    6.40    0.70
   1   2  -9    6.60    1.50
   1   2  -9    6.40    0.60
   1  -2  -9    5.90    1.20
   1  -2  -9    8.00    1.40
   1  -2  -9    5.20    0.50
   1   2  -8    1.40    0.50
   1   2  -8    1.20    0.50
   1   2  -8    1.30    0.40
   1   2  -8    2.40    1.00
   1  -2  -8    1.60    0.20
   1  -2  -8    1.60    0.80
   1  -2  -8    1.20    0.80
   1   2  -7    0.60    0.60
   1   2  -7    1.10    0.40
   1   2  -7    1.20    0.40
   1   2  -7    0.40    0.40
   1  -2  -7    1.20    0.60
   1  -2  -7    0.80    0.50
   1   2  -6   19.90    1.20
   1   2  -6   20.90    1.20
   1   2  -6   20.30    1.20
   1   2  -6   26.90    2.00
   1   2  -6   21.40    1.20
  -1  -2   6   20.50    1.20
   1  -2  -6   23.60    1.60
   1  -2  -6   22.40    1.60
   1   2  -5    7.90    0.80
   1   2  -5    7.50    0.70
   1   2  -5    8.60    0.80
   1   2  -5    6.70    0.70
   1   2  -5    9.00    1.20
  -1  -2   5   10.20    1.30
   1  -2  -5    8.90    1.10
  -1  -2   5    8.90    0.80
   1   2  -4   82.29    3.00
   1   2  -4   86.49    3.00
   1   2  -4   89.29    3.50
  -1   2   4   83.69    2.50
   1   2  -4   81.59    2.80
   1  -2  -4   82.79    2.60
  -1  -2   4   83.49    2.90
  -1  -2   4   82.09    3.40
   1  -2  -4   80.49    3.10
  -1  -2   3  619.14   17.90
   1   2  -2   34.70    1.50
   1   2  -2   33.80    1.40
  -1  -2   2   32.70    1.30
  -1  -2   2   32.60    1.40
   1  -2  -2   32.90    1.30
  -1  -2   2   34.10    1.60
   1  -2  -2   32.20    1.20
   1   2  -1  505.45   28.70
  -1   2   1  466.55   14.80
   1   2  -1  454.05   15.60
   1  -2  -1  483.35   14.90
  -1  -2   1  462.35   15.60
   1  -2  -1  499.35   27.90
  -1  -2   1  476.25   28.00
   1   2   0   90.29    2.80
   1   2   0   88.49    2.80
   1   2   0   86.99    2.80
  -1   2   0   94.19    2.90
  -1   2   0   88.09    2.70
   1  -2   0   90.39    2.90
  -1  -2   0   87.49    2.90
  -1  -2   0   90.89    2.80
   1  -2   0   92.69    2.70
  -1  -2   0   89.39    2.80
  -1  -2   0   87.49    2.80
   1  -2   0   87.29    2.80
   1   2   1  885.61   37.70
  -1   2  -1  819.32   26.20
   1   2   1  839.62   25.90
  -1   2  -1  896.31   43.90
  -1  -2  -1  924.01   38.40
  -1  -2  -1  880.41   26.00
   1  -2   1  887.91   42.90
  -1   2  -2   17.80    1.00
  -1   2  -2   19.70    1.10
   1   2   2   17.70    1.00
  -1   2  -2   18.60    1.10
  -1   2  -2   18.00    0.70
  -1   2  -2   18.70    1.00
   1   2   2   17.10    0.80
   1  -2   2   17.60    1.00
  -1  -2  -2   17.70    0.80
   1  -2   2   18.80    0.90
  -1  -2  -2   17.90    1.00
   1  -2   2   17.50    0.90
  -1   2  -3   20.10    1.00
   1   2   3   17.20    1.10
  -1   2  -3   19.50    1.10
  -1   2  -3   18.50    1.00
   1   2   3   19.90    0.70
  -1   2  -3   19.10    1.10
  -1  -2  -3   17.80    0.80
  -1  -2  -3   20.20    1.10
   1  -2   3   19.90    1.10
  -1   2  -4    0.30    0.40
  -1   2  -4    0.70    0.50
  -1   2  -4    0.10    0.30
  -1   2  -4   -0.30    0.30
  -1   2  -4    0.30    0.30
   1  -2   4   -0.30    0.30
  -1  -2  -4    0.00    0.30
  -1   2  -5   37.90    2.40
  -1   2  -5   37.50    1.60
  -1   2  -5   38.50    1.70
  -1   2  -5   40.80    1.70
  -1   2  -5   39.40    1.70
  -1  -2  -5   37.80    1.90
  -1  -2  -5   37.30    2.10
  -1   2  -6   45.50    1.90
  -1   2  -6   48.30    2.00
  -1   2  -6   51.29    2.90
  -1   2  -6   44.20    1.90
  -1  -2  -6   43.50    2.20
  -1  -2  -6   47.90    2.60
  -1   2  -7    7.40    0.80
  -1   2  -7    9.90    0.90
  -1   2  -7    8.00    0.80
  -1   2  -7    8.00    0.90
  -1   2  -7    8.00    1.50
  -1  -2  -7    8.00    1.10
  -1  -2  -7    9.60    1.50
  -1   2  -8    4.60    0.60
  -1   2  -8    4.70    0.60
  -1   2  -8    4.20    0.80
  -1   2  -8    7.60    1.50
  -1   2  -8    4.70    0.70
  -1   2  -8    3.80    0.70
  -1  -2  -8    5.30    0.90
  -1  -2  -8    4.70    1.20
  -1   2  -9    1.30    1.00
  -1   2  -9    2.10    0.60
  -1   2  -9    1.70    0.60
  -1  -2  -9    0.50    0.20
  -1  -2  -9    0.80    0.60
  -1  -2  -9    0.70    0.80
  -1  -2  -9    1.30    0.30
  -1   2 -10   12.60    1.30
  -1   2 -10   15.30    2.40
  -1   2 -10   12.40    1.20
  -1  -2 -10   12.10    0.70
  -1  -2 -10   17.60    2.40
  -1  -2 -10   14.90    1.70
  -1   2 -11    5.20    0.90
  -1   2 -11    6.60    1.00
  -1   2 -11    7.00    1.70
  -1  -2 -11    5.40    0.60
  -1  -2 -11    6.40    1.20
  -1  -2 -11    4.30    1.40
  -1   2 -12   25.20    3.20
  -1   2 -12   20.70    1.60
  -1  -2 -12   22.10    2.80
  -1  -2 -12   22.70    2.00
   1   3 -12    1.10    0.80
   1   3 -12    0.10    0.70
   1   3 -12    0.20    1.00
   1  -3 -12    0.20    0.30
   1  -3 -12   -0.20    0.80
   1   3 -11   39.80    2.40
   1   3 -11   47.30    3.70
   1   3 -11   40.10    2.60
   1  -3 -11   41.40    2.80
   1  -3 -11   39.90    3.00
   1  -3 -11   39.20    1.60
   1   3 -10   18.50    1.10
   1   3 -10   22.20    1.70
   1   3 -10   23.50    3.00
   1   3 -10   20.00    1.10
   1  -3 -10   18.70    0.90
   1  -3 -10   18.60    2.10
   1  -3 -10   16.90    2.20
   1   3  -9   42.60    2.00
   1   3  -9   43.60    2.00
   1   3  -9   44.80    2.30
   1   3  -9   44.70    3.30
   1  -3  -9   43.60    2.80
   1  -3  -9   43.20    1.40
   1  -3  -9   41.60    2.60
   1   3  -8    0.40    0.40
   1   3  -8   -0.40    0.40
   1   3  -8   -0.60    0.70
   1   3  -8    0.20    0.40
   1  -3  -8   -0.10    0.40
   1  -3  -8    0.90    0.60
   1   3  -7    6.50    0.90
   1   3  -7    7.70    0.90
   1   3  -7    8.90    0.90
   1   3  -7    7.70    1.40
  -1  -3   7    8.00    0.80
   1  -3  -7    9.80    1.30
   1  -3  -7   10.00    1.40
   1   3  -6   10.80    0.90
   1   3  -6   10.80    1.50
   1   3  -6    9.30    0.90
   1   3  -6    9.00    0.90
   1  -3  -6   12.30    1.40
   1  -3  -6   11.00    1.30
  -1  -3   6    9.80    0.90
   1   3  -5  322.97   10.20
   1   3  -5  319.27    9.40
  -1   3   5  296.37    8.60
   1   3  -5  291.47    9.20
   1   3  -5  304.27    9.40
  -1   3   5  302.47    8.60
   1  -3  -5  306.17    8.70
  -1  -3   5  314.97    9.30
  -1  -3   5  307.47   10.00
   1  -3  -5  318.07    9.70
   1  -3  -5  314.07    9.50
   1   3  -4   43.90    2.60
   1   3  -4   37.60    1.80
   1   3  -4   41.00    1.90
  -1   3   4   39.80    1.40
  -1   3   4   39.30    1.40
  -1  -3   4   38.20    1.40
  -1  -3   4   39.90    1.80
  -1  -3   4   38.90    2.20
   1  -3  -4   38.70    1.90
  -1  -3   4   36.80    1.40
   1  -3  -4   37.70    1.40
   1  -3  -4   39.40    1.70
   1   3  -3  728.43   44.60
  -1   3   3  766.32   22.80
  -1   3   3  768.92   23.00
   1   3  -3  771.02   25.30
  -1  -3   3  815.02   45.80
  -1  -3   3  773.52   25.20
   1  -3  -3  746.23   36.70
   1  -3  -3  710.23   37.60
   1   3  -2 1984.50   80.89
   1   3  -2 1874.41   55.89
  -1   3   2 1899.21   73.79
  -1   3   2 1892.91   54.19
   1  -3  -2 1834.92   72.49
   1  -3  -2 1864.91   54.09
  -1  -3   2 1916.01   79.79
  -1   3   1   19.40    1.00
  -1   3   1   23.10    1.10
   1   3  -1   21.10    1.10
   1   3  -1   21.90    1.10
  -1   3   1   21.50    1.10
   1   3  -1   20.80    1.10
   1   3  -1   21.50    1.10
   1  -3  -1   22.50    1.10
   1  -3  -1   22.50    1.10
  -1  -3   1   23.60    1.20
  -1  -3   1   22.60    1.10
  -1  -3   1   23.40    1.10
  -1  -3   1   23.40    1.10
  -1   3   0  307.07    8.80
   1   3   0  312.77    8.80
   1   3   0  292.27    8.70
   1   3   0  306.67    8.70
  -1   3   0  298.87    8.80
   1   3   0  298.77    8.80
  -1   3   0  302.07    8.80
  -1  -3   0  297.77    8.70
   1  -3   0  302.07    8.80
  -1  -3   0  294.57    8.70
  -1  -3   0  294.67    8.80
  -1   3  -1   27.50    1.30
  -1   3  -1   24.50    1.00
  -1   3  -1   26.00    1.30
  -1   3  -1   26.20    1.30
   1   3   1   25.00    1.20
  -1  -3  -1   24.20    1.10
   1  -3   1   26.20    1.20
   1  -3   1   26.50    1.30
  -1  -3  -1   24.70    1.20
  -1  -3  -1   22.30    1.20
   1  -3   1   23.70    1.20
   1   3   2  108.29    3.80
   1   3   2  116.79    3.60
  -1   3  -2  110.69    3.80
  -1   3  -2  111.69    3.80
  -1   3  -2  110.29    3.40
  -1   3  -2  114.29    3.70
  -1   3  -2  117.09    3.80
   1   3   2  114.79    3.50
  -1  -3  -2  112.89    3.50
   1  -3   2  117.49    3.70
   1  -3   2  110.49    3.60
  -1  -3  -2  111.69    3.70
  -1   3  -3  152.88    4.60
   1   3   3  156.08    5.00
   1   3   3  158.98    4.60
  -1   3  -3  154.18    5.00
  -1   3  -3  157.88    5.00
  -1   3  -3  154.68    5.10
  -1   3  -3  160.08    5.50
  -1   3  -3  150.68    5.00
   1   3   3  158.28    4.60
   1  -3   3  155.68    4.70
  -1  -3  -3  159.48    4.60
  -1  -3  -3  153.08    5.00
   1  -3   3  156.28    4.70
   1  -3   3  156.48    5.10
  -1   3  -4    2.00    0.80
  -1   3  -4    2.80    0.60
  -1   3  -4    3.00    0.60
  -1   3  -4    3.30    0.60
  -1  -3  -4    2.80    0.30
   1  -3   4    3.00    0.60
  -1  -3  -4    2.50    0.60
  -1   3  -5    7.60    0.90
  -1   3  -5    8.60    0.90
  -1   3  -5    8.00    1.30
  -1   3  -5   10.30    0.80
  -1   3  -5    8.60    0.80
  -1  -3  -5    9.60    1.20
  -1  -3  -5   11.10    1.50
   1  -3   5    7.40    0.90
  -1   3  -6   15.40    1.90
  -1   3  -6   16.90    1.20
  -1   3  -6   17.10    1.30
  -1   3  -6   14.60    1.10
  -1   3  -6   18.10    1.20
  -1  -3  -6   19.00    1.50
  -1  -3  -6   14.80    1.30
  -1   3  -7   10.70    1.00
  -1   3  -7   13.20    1.00
  -1   3  -7   13.40    2.00
  -1   3  -7   12.60    1.10
  -1   3  -7   12.60    1.20
  -1  -3  -7   10.90    1.50
  -1  -3  -7   12.20    1.30
  -1   3  -8    0.20    0.40
  -1   3  -8    0.30    0.50
  -1   3  -8    0.50    0.40
  -1   3  -8    0.30    0.60
  -1   3  -8    0.30    0.60
  -1  -3  -8    0.60    0.60
  -1  -3  -8    0.60    0.60
  -1   3  -9   37.00    5.00
  -1   3  -9   29.80    1.90
  -1   3  -9   28.80    1.40
  -1   3  -9   30.00    1.50
  -1   3  -9   28.10    1.70
  -1   3  -9   31.10    1.90
  -1  -3  -9   30.40    2.10
  -1  -3  -9   31.60    2.50
  -1   3 -10    9.40    1.20
  -1   3 -10    8.00    1.80
  -1   3 -10    7.00    1.00
  -1  -3 -10    7.60    1.30
  -1  -3 -10    7.10    0.50
  -1  -3 -10    4.50    1.40
  -1   3 -11   14.90    1.50
  -1   3 -11   13.80    2.40
  -1   3 -11   14.60    1.30
  -1  -3 -11   11.60    0.70
  -1  -3 -11   15.70    1.80
  -1  -3 -11   16.00    2.40
  -1   3 -12    2.60    0.70
  -1   3 -12    5.20    1.50
  -1   3 -12    2.40    0.80
  -1  -3 -12    4.40    1.10
   1   4 -12   -1.00    0.70
   1   4 -12    0.70    0.80
   1   4 -12    0.10    0.90
   1  -4 -12   -0.10    0.80
   1  -4 -12    0.00    0.20
   1   4 -11   10.80    0.90
   1   4 -11    9.20    0.80
   1   4 -11   11.70    1.50
   1  -4 -11   10.40    1.70
   1  -4 -11    8.80    0.60
   1  -4 -11    9.50    1.70
   1   4 -10    1.50    0.70
   1   4 -10    2.50    1.10
   1   4 -10    2.10    0.80
   1   4 -10    1.90    0.60
   1  -4 -10    1.70    0.30
   1  -4 -10    1.60    0.90
   1  -4 -10    1.70    0.80
   1   4  -9    3.90    1.30
   1   4  -9    5.00    1.00
   1   4  -9    5.00    0.80
   1   4  -9    4.30    0.80
   1  -4  -9    5.30    1.20
   1  -4  -9    5.10    0.40
   1  -4  -9    6.10    1.20
   1   4  -8   26.60    1.80
   1   4  -8   28.20    2.50
   1   4  -8   26.00    1.70
   1   4  -8   27.90    1.70
   1  -4  -8   27.00    2.10
   1  -4  -8   27.40    2.00
   1   4  -7   31.70    1.90
   1   4  -7   34.10    1.90
   1   4  -7   39.00    2.70
   1   4  -7   36.00    1.90
  -1  -4   7   36.80    1.90
   1  -4  -7   36.60    2.30
   1  -4  -7   34.50    2.10
   1   4  -6  257.57    8.70
   1   4  -6  257.57    8.60
   1   4  -6  284.37    8.80
   1   4  -6  300.57    9.80
   1  -4  -6  290.77    9.10
   1  -4  -6  280.47    8.80
  -1  -4   6  277.77    8.70
   1   4  -5   10.80    1.10
  -1   4   5   12.30    0.70
  -1   4   5   13.00    0.70
   1   4  -5   13.20    1.40
   1   4  -5   13.80    1.20
   1   4  -5   14.00    1.10
  -1  -4   5   14.40    1.70
   1  -4  -5   13.00    0.70
   1  -4  -5   13.70    1.40
  -1  -4   5   12.50    0.70
   1  -4  -5   13.60    1.10
  -1  -4   5   13.20    0.70
  -1  -4   5   13.10    1.10
   1   4  -4  139.39    4.70
   1   4  -4  135.19    4.60
  -1   4   4  130.69    4.10
   1   4  -4  130.69    5.00
  -1   4   4  136.99    4.10
   1   4  -4  127.69    4.70
  -1  -4   4  129.79    5.00
  -1  -4   4  132.59    4.60
   1  -4  -4  130.39    4.90
   1  -4  -4  140.59    4.30
  -1  -4   4  132.39    4.30
  -1  -4   4  137.79    4.30
   1   4  -3   17.10    1.20
   1   4  -3   15.40    1.30
   1   4  -3   14.80    1.00
  -1   4   3   14.50    0.90
   1   4  -3   14.60    1.10
  -1   4   3   16.10    0.90
   1   4  -3   14.60    1.10
  -1  -4   3   16.30    1.30
   1  -4  -3   16.90    1.20
   1  -4  -3   17.10    1.00
   1  -4  -3   17.70    0.80
  -1  -4   3   14.40    1.00
  -1  -4   3   16.70    1.20
  -1   4   2   73.89    2.20
   1   4  -2   83.99    3.10
   1   4  -2   77.79    3.00
   1   4  -2   80.49    2.90
   1   4  -2   77.89    3.00
   1   4  -2   78.39    3.00
  -1   4   2   77.49    2.90
  -1   4   2   73.89    2.70
  -1  -4   2   74.19    3.00
   1  -4  -2   79.39    2.80
   1  -4  -2   74.99    2.70
  -1  -4   2   81.29    2.80
  -1  -4   2   77.69    3.00
  -1  -4   2   77.29    2.80
  -1   4   1  103.59    3.50
  -1   4   1  104.09    3.50
   1   4  -1   99.59    3.50
  -1   4   1   97.79    3.50
   1   4  -1  102.89    3.60
   1   4  -1  106.79    3.60
   1   4  -1  107.19    3.70
  -1   4   1  105.79    3.50
   1  -4  -1  103.39    3.50
  -1  -4   1  108.39    3.60
  -1  -4   1  108.59    3.70
  -1  -4   1  107.29    3.60
   1  -4  -1   99.19    3.50
   1  -4  -1  101.39    3.50
  -1   4   0  303.47    9.00
   1   4   0  317.97    9.20
  -1   4   0  311.67    9.30
  -1   4   0  309.47    9.30
   1   4   0  324.97    9.30
   1   4   0  316.77    9.30
   1   4   0  321.17    9.20
   1   4   0  309.07    9.00
  -1   4   0  310.87    9.20
  -1  -4   0  313.47    9.20
   1  -4   0  295.47    9.00
   1  -4   0  315.57    9.20
  -1  -4   0  298.57    9.00
  -1  -4   0  311.97    9.20
  -1  -4   0  309.97    9.30
   1  -4   0  308.77    9.30
  -1   4  -1    0.40    0.40
  -1   4  -1    0.20    0.30
  -1   4  -1    0.30    0.50
   1   4   1    0.10    0.40
  -1   4  -1    0.60    0.30
   1   4   1    0.80    0.50
   1  -4   1    0.40    0.50
  -1  -4  -1    0.60    0.40
   1  -4   1    0.40    0.50
   1  -4   1    1.20    0.60
   1  -4   1   -0.10    0.30
  -1  -4  -1    0.00    0.40
  -1  -4  -1    0.30    0.30
  -1  -4  -1    0.60    0.40
   1   4   2    6.20    0.60
  -1   4  -2    5.30    0.50
   1   4   2    6.20    0.80
  -1   4  -2    6.90    0.80
  -1   4  -2    5.80    0.80
  -1   4  -2    5.70    0.80
  -1   4  -2    5.90    0.70
   1   4   2    5.80    0.60
  -1  -4  -2    5.00    0.70
   1  -4   2    6.80    0.50
   1  -4   2    6.60    0.70
   1  -4   2    6.10    0.70
  -1  -4  -2    6.10    0.60
  -1  -4  -2    5.30    0.60
  -1   4  -3   70.79    2.80
   1   4   3   71.19    2.80
   1   4   3   72.69    2.50
  -1   4  -3   69.59    2.40
  -1   4  -3   74.69    3.20
   1   4   3   74.19    2.40
  -1   4  -3   71.89    2.80
  -1   4  -3   75.39    2.90
  -1  -4  -3   71.49    2.50
  -1  -4  -3   67.99    2.80
   1  -4   3   71.99    2.60
   1  -4   3   70.89    2.60
  -1   4  -4   18.80    1.30
  -1   4  -4   20.60    1.30
  -1   4  -4   21.20    1.70
  -1   4  -4   18.10    1.00
  -1   4  -4   21.80    1.40
  -1   4  -4   22.90    1.40
   1   4   4   21.40    1.40
   1   4   4   21.40    0.90
   1   4   4   19.20    0.80
   1  -4   4   19.80    1.00
   1  -4   4   20.30    1.40
  -1  -4  -4   20.50    0.90
   1  -4   4   19.40    1.00
  -1  -4  -4   20.50    1.40
  -1   4  -5   22.40    1.40
  -1   4  -5   20.00    1.80
  -1   4  -5   24.30    1.50
  -1   4  -5   24.90    1.50
  -1   4  -5   20.30    1.40
   1  -4   5   24.00    1.50
  -1  -4  -5   23.30    1.50
  -1  -4  -5   24.50    1.50
  -1   4  -6    1.00    0.80
  -1   4  -6    0.10    0.50
  -1   4  -6    0.60    0.50
  -1   4  -6    0.30    0.40
  -1   4  -6    0.10    0.40
  -1  -4  -6    0.90    0.60
  -1  -4  -6    0.20    0.40
  -1   4  -7   52.99    2.60
  -1   4  -7   51.59    2.40
  -1   4  -7   48.20    2.30
  -1   4  -7   52.59    3.40
  -1   4  -7   50.69    2.50
  -1  -4  -7   51.39    2.60
  -1  -4  -7   53.69    2.90
  -1   4  -8    0.30    0.40
  -1   4  -8    0.30    0.60
  -1   4  -8    0.40    0.90
  -1   4  -8   -0.20    0.50
  -1  -4  -8   -0.20    0.50
  -1  -4  -8    0.40    0.60
  -1   4  -9   13.40    1.10
  -1   4  -9   12.10    1.10
  -1   4  -9   12.60    1.40
  -1   4  -9   16.00    2.30
  -1   4  -9   11.70    1.10
  -1   4  -9   16.70    1.60
  -1  -4  -9   15.10    1.70
  -1  -4  -9   12.70    1.80
  -1   4 -10    1.20    1.20
  -1   4 -10    3.40    0.80
  -1   4 -10    1.80    0.70
  -1   4 -10    1.50    0.50
  -1   4 -10    4.20    0.80
  -1   4 -10    1.90    0.50
  -1  -4 -10    2.40    0.80
  -1  -4 -10    3.10    0.30
  -1   4 -11    9.50    1.20
  -1   4 -11   11.00    1.20
  -1   4 -11   10.80    2.20
  -1  -4 -11    8.60    1.50
  -1  -4 -11    8.20    0.50
  -1  -4 -11   12.00    3.30
  -1   4 -12    0.60    0.50
  -1   4 -12    0.80    0.60
  -1   4 -12    2.30    1.20
  -1  -4 -12    0.90    0.70
  -1  -4 -12    3.70    1.20
   1   5 -12   10.80    1.60
   1   5 -12    8.90    0.70
   1   5 -12    7.00    1.40
   1   5 -12    9.40    2.10
   1   5 -12    8.30    1.40
   1  -5 -12    6.40    1.60
   1  -5 -12    5.90    1.40
   1  -5 -12    5.90    0.50
   1   5 -11   27.00    3.30
   1   5 -11   27.10    2.10
   1   5 -11   28.70    2.20
   1   5 -11   26.40    1.60
   1   5 -11   25.00    1.60
   1  -5 -11   26.60    2.50
   1  -5 -11   30.10    2.40
   1  -5 -11   24.80    1.10
   1   5 -10    8.40    1.10
   1   5 -10    6.70    1.00
   1   5 -10   10.80    2.10
   1   5 -10    6.40    1.30
   1  -5 -10    8.00    0.60
   1  -5 -10    7.10    1.40
   1  -5 -10    9.10    1.50
   1   5  -9    0.90    0.80
   1   5  -9    2.60    0.70
   1   5  -9    0.20    0.50
   1   5  -9    0.50    0.70
   1  -5  -9    1.20    0.70
   1  -5  -9    0.70    0.20
   1  -5  -9    0.50    0.70
   1   5  -8    8.10    1.20
   1   5  -8   11.60    1.90
   1   5  -8    9.00    1.30
   1   5  -8    8.50    1.20
   1  -5  -8    8.00    1.30
   1  -5  -8    7.60    1.20
   1   5  -7   -0.30    0.50
   1   5  -7    0.50    0.60
   1   5  -7    0.60    0.60
   1   5  -7    0.00    0.70
   1  -5  -7    1.10    0.60
  -1  -5   7    0.00    0.40
   1  -5  -7   -0.30    0.60
  -1   5   6    2.90    0.30
  -1   5   6    2.40    0.30
   1   5  -6    3.00    0.80
   1   5  -6    3.30    0.70
   1   5  -6    2.00    0.80
   1   5  -6    2.50    0.70
  -1  -5   6    4.00    0.70
  -1  -5   6    2.50    0.30
   1  -5  -6    2.70    0.80
  -1  -5   6    2.80    0.30
   1  -5  -6    2.70    0.60
   1  -5  -6    2.70    0.40
   1   5  -5   74.39    3.60
  -1   5   5   72.49    2.50
   1   5  -5   66.29    3.10
  -1   5   5   71.19    2.50
   1   5  -5   71.19    2.90
   1   5  -5   74.79    3.20
   1   5  -5   70.19    3.00
  -1  -5   5   69.79    3.50
   1  -5  -5   77.39    2.80
   1  -5  -5   79.19    3.30
  -1  -5   5   69.19    3.00
   1  -5  -5   77.09    2.60
  -1  -5   5   74.79    2.60
   1   5  -4   23.40    1.50
   1   5  -4   24.00    1.40
  -1   5   4   22.80    1.20
   1   5  -4   20.80    1.70
   1   5  -4   24.00    1.60
  -1   5   4   22.00    1.20
   1   5  -4   22.30    1.50
   1  -5  -4   23.80    1.60
  -1  -5   4   24.00    1.30
   1  -5  -4   22.70    1.10
  -1  -5   4   21.10    1.70
  -1  -5   4   22.80    1.30
  -1  -5   4   23.90    1.50
   1  -5  -4   24.20    1.20
   1   5  -3    0.80    0.60
   1   5  -3   -0.40    0.40
   1   5  -3   -0.70    0.40
   1   5  -3    0.10    0.40
  -1   5   3   -0.10    0.40
  -1   5   3   -0.20    0.30
  -1   5   3    0.20    0.30
   1   5  -3    0.10    0.30
   1  -5  -3    0.40    0.30
  -1  -5   3    0.30    0.40
  -1  -5   3    0.20    0.40
   1  -5  -3    0.20    0.50
  -1  -5   3   -0.40    0.40
   1  -5  -3   -0.10    0.10
   1  -5  -3    0.00    0.30
  -1  -5   3   -0.60    0.30
   1   5  -2   65.69    2.70
   1   5  -2   70.09    2.80
   1   5  -2   62.69    2.70
  -1   5   2   66.09    2.50
  -1   5   2   66.69    2.60
   1   5  -2   61.89    2.70
   1   5  -2   61.89    2.50
  -1  -5   2   62.59    2.50
   1  -5  -2   62.99    2.50
   1  -5  -2   66.89    2.60
  -1  -5   2   66.49    2.60
  -1  -5   2   66.29    2.70
  -1  -5   2   61.79    2.60
  -1  -5   2   67.29    2.80
   1   5  -1  168.28    5.70
  -1   5   1  174.68    5.50
   1   5  -1  175.78    5.50
   1   5  -1  171.58    5.50
   1   5  -1  178.88    5.60
  -1   5   1  174.28    5.60
  -1   5   1  168.38    5.50
  -1   5   1  170.88    5.60
   1   5  -1  169.08    5.70
  -1  -5   1  180.68    5.60
  -1  -5   1  171.68    5.70
   1  -5  -1  172.58    5.60
  -1  -5   1  171.78    5.50
  -1  -5   1  177.78    5.50
   1  -5  -1  171.38    5.50
   1  -5  -1  170.08    5.50
   1  -5  -1  169.28    5.60
  -1   5   0  190.18    6.10
   1   5   0  207.88    6.40
   1   5   0  199.38    6.40
  -1   5   0  192.48    6.30
   1   5   0  202.68    6.10
   1   5   0  203.58    6.30
  -1   5   0  203.28    6.40
   1   5   0  210.48    6.50
  -1   5   0  200.18    6.40
  -1  -5   0  200.38    6.40
   1  -5   0  195.88    6.40
  -1  -5   0  198.68    6.10
  -1  -5   0  201.98    6.30
  -1  -5   0  201.08    6.30
   1  -5   0  199.58    6.30
   1  -5   0  202.78    6.10
   1  -5   0  197.88    6.40
  -1   5  -1  113.29    4.10
   1   5   1  116.09    3.90
  -1   5  -1  111.79    4.00
  -1   5  -1  115.19    4.10
   1   5   1  115.79    3.90
  -1   5  -1  111.19    3.60
   1   5   1  108.49    3.90
   1   5   1  110.79    3.60
  -1   5  -1  112.59    4.00
   1  -5   1  111.69    4.00
  -1  -5  -1  114.39    3.90
   1  -5   1  115.69    4.00
  -1  -5  -1  117.49    3.80
   1  -5   1  114.09    4.00
  -1  -5  -1  110.69    3.60
   1  -5   1  110.09    3.60
   1  -5   1  111.29    4.00
   1   5   2  223.58    6.90
   1   5   2  231.48    6.90
  -1   5  -2  217.38    6.60
   1   5   2  220.98    7.00
  -1   5  -2  228.08    7.20
  -1   5  -2  227.38    7.20
  -1   5  -2  232.48    7.40
  -1   5  -2  220.78    7.10
  -1  -5  -2  217.38    6.80
   1  -5   2  221.28    6.70
   1  -5   2  227.28    7.00
   1  -5   2  229.48    7.20
   1  -5   2  218.68    7.20
  -1  -5  -2  223.98    7.00
   1  -5   2  220.88    7.00
  -1  -5  -2  226.88    6.90
   1   5   3   18.40    1.00
   1   5   3   16.90    1.30
  -1   5  -3   18.60    1.50
  -1   5  -3   15.30    0.90
  -1   5  -3   17.10    1.30
  -1   5  -3   16.80    1.30
  -1   5  -3   16.70    1.30
  -1   5  -3   17.70    1.40
   1   5   3   18.40    1.10
   1  -5   3   15.20    1.20
  -1  -5  -3   16.60    1.00
   1  -5   3   16.70    1.20
  -1  -5  -3   16.80    1.30
   1  -5   3   20.60    1.40
  -1   5  -4   40.80    2.10
   1   5   4   37.60    1.50
  -1   5  -4   37.60    2.40
  -1   5  -4   36.70    2.10
  -1   5  -4   33.20    1.90
  -1   5  -4   35.30    1.60
   1   5   4   37.20    1.50
  -1   5  -4   40.60    2.10
   1   5   4   35.50    2.00
  -1  -5  -4   38.20    2.00
   1  -5   4   37.60    1.70
  -1  -5  -4   38.00    1.60
   1  -5   4   37.60    2.30
  -1   5  -5   14.90    1.20
  -1   5  -5   14.10    1.30
  -1   5  -5   11.90    0.90
   1   5   5   15.00    0.60
   1   5   5   14.10    0.60
  -1   5  -5   15.40    1.50
  -1   5  -5   12.60    1.70
  -1   5  -5   12.50    1.20
  -1  -5  -5   14.80    1.30
   1  -5   5   12.90    1.20
  -1  -5  -5   13.80    1.10
   1  -5   5   12.60    0.70
   1  -5   5   14.30    0.70
  -1   5  -6    7.20    1.00
  -1   5  -6    8.60    1.50
  -1   5  -6    6.90    1.00
  -1   5  -6    6.50    0.80
  -1   5  -6    6.70    1.10
  -1   5  -6    5.70    0.90
   1  -5   6    6.50    1.00
  -1  -5  -6    6.50    1.00
  -1  -5  -6    6.40    1.00
  -1   5  -7    0.50    0.70
  -1   5  -7    1.30    0.60
  -1   5  -7    0.50    0.60
  -1   5  -7    0.10    0.50
  -1   5  -7    0.80    0.60
  -1   5  -7    1.00    0.50
  -1  -5  -7    0.70    0.60
  -1  -5  -7    0.80    0.60
  -1   5  -8    6.20    1.20
  -1   5  -8    2.60    0.80
  -1   5  -8    5.80    1.00
  -1   5  -8    4.80    0.80
  -1   5  -8    4.10    1.30
  -1   5  -8    5.50    0.90
  -1  -5  -8    6.80    1.20
  -1  -5  -8    5.50    1.10
  -1   5  -9    0.10    0.50
  -1   5  -9    0.20    0.60
  -1   5  -9    0.10    0.40
  -1   5  -9    0.00    0.90
  -1   5  -9    1.30    0.60
  -1   5  -9    0.80    0.50
  -1  -5  -9    1.00    0.70
  -1  -5  -9   -1.10    0.50
  -1   5 -10   19.50    1.80
  -1   5 -10   19.80    1.40
  -1   5 -10   20.30    1.40
  -1   5 -10   19.80    1.40
  -1   5 -10   21.00    1.40
  -1   5 -10   15.70    3.10
  -1  -5 -10   21.10    2.10
  -1  -5 -10   19.60    0.80
  -1  -5 -10   18.70    1.90
  -1   5 -11    3.40    0.70
  -1   5 -11    2.50    0.50
  -1   5 -11    1.80    1.40
  -1   5 -11    3.60    0.80
  -1  -5 -11    3.70    1.10
  -1  -5 -11    5.10    1.10
   1   6 -12   26.60    3.40
   1   6 -12   24.10    2.00
   1   6 -12   23.00    1.60
   1   6 -12   23.40    1.50
   1  -6 -12   28.40    2.50
   1  -6 -12   22.70    1.10
   1  -6 -12   31.90    2.60
   1   6 -11   13.20    1.80
   1   6 -11   13.20    1.30
   1   6 -11   10.70    1.30
   1   6 -11   10.60    2.20
   1   6 -11   11.70    1.60
   1  -6 -11   10.60    0.70
   1  -6 -11   13.90    2.00
   1  -6 -11   14.10    1.90
   1   6 -10   48.60    3.80
   1   6 -10   50.69    2.60
   1   6 -10   44.90    2.80
   1   6 -10   42.60    2.40
   1   6 -10   44.20    2.60
   1  -6 -10   38.20    2.60
   1  -6 -10   40.50    1.70
   1  -6 -10   43.20    3.00
   1   6  -9   14.80    1.80
   1   6  -9   13.00    1.50
   1   6  -9   12.90    1.50
   1   6  -9   10.60    2.20
   1  -6  -9   13.30    0.80
   1  -6  -9   11.50    1.80
   1  -6  -9    9.50    1.40
   1   6  -8   44.10    2.60
   1   6  -8   45.60    2.50
   1   6  -8   43.10    2.50
   1   6  -8   43.20    2.40
   1   6  -8   49.60    3.40
   1  -6  -8   42.80    2.40
   1  -6  -8   41.20    1.70
  -1  -6   8   48.00    2.40
   1  -6  -8   41.70    2.70
   1   6  -7    2.20    1.10
   1   6  -7    2.90    0.80
   1   6  -7    3.50    0.90
   1   6  -7    2.80    0.80
   1   6  -7    3.00    0.80
  -1  -6   7    3.50    0.80
   1  -6  -7    2.10    0.60
   1  -6  -7    3.30    0.90
  -1   6   6    0.50    0.30
   1   6  -6   -0.10    0.50
   1   6  -6    0.60    0.50
  -1   6   6    0.70    0.30
   1   6  -6   -0.20    0.40
   1   6  -6    0.90    0.50
   1   6  -6    1.00    0.50
  -1  -6   6    0.10    0.30
   1  -6  -6   -0.20    0.50
   1  -6  -6    0.10    0.30
  -1  -6   6    0.00    0.50
   1  -6  -6    0.30    0.30
   1   6  -5    5.70    1.00
   1   6  -5    5.40    0.80
   1   6  -5    7.30    1.20
   1   6  -5    6.90    1.00
  -1   6   5    5.70    0.70
   1   6  -5    5.10    1.00
  -1  -6   5    5.50    1.00
  -1  -6   5    6.90    0.90
   1  -6  -5    7.10    0.70
  -1  -6   5    8.00    1.30
  -1  -6   5    7.60    0.90
   1  -6  -5    6.40    0.80
   1  -6  -5    6.90    1.10
  -1   6   4  126.09    4.20
   1   6  -4  127.79    4.70
   1   6  -4  132.99    4.80
   1   6  -4  120.49    4.70
   1   6  -4  131.69    5.10
  -1   6   4  122.39    4.20
   1   6  -4  123.39    4.40
  -1  -6   4  125.99    5.00
   1  -6  -4  126.69    3.80
   1  -6  -4  122.39    4.70
  -1  -6   4  132.89    4.50
  -1  -6   4  122.89    4.70
   1  -6  -4  126.39    4.30
  -1  -6   4  127.29    4.40
   1   6  -3   45.60    2.20
   1   6  -3   43.70    2.20
  -1   6   3   35.70    1.80
   1   6  -3   41.10    2.20
  -1   6   3   35.40    2.00
   1   6  -3   38.50    1.90
  -1   6   3   34.40    1.80
   1   6  -3   35.20    2.10
  -1  -6   3   35.90    2.10
  -1  -6   3   39.20    2.10
   1  -6  -3   33.70    1.80
   1  -6  -3   38.00    1.80
  -1  -6   3   41.30    2.00
   1  -6  -3   41.60    2.10
  -1  -6   3   36.90    1.90
  -1   6   2  111.89    4.00
   1   6  -2  120.39    4.30
   1   6  -2  121.19    4.40
  -1   6   2  110.69    4.10
   1   6  -2  117.09    4.00
  -1   6   2  116.99    4.10
   1   6  -2  117.89    4.30
   1   6  -2  117.69    4.30
  -1  -6   2  121.99    4.20
  -1  -6   2  110.39    4.20
   1  -6  -2  113.09    4.10
   1  -6  -2  110.59    4.00
  -1  -6   2  111.79    4.00
  -1  -6   2  113.49    4.30
  -1  -6   2  109.59    4.20
   1  -6  -2  115.59    4.10
   1   6  -1 1032.10   34.70
  -1   6   1 1006.30   33.60
  -1   6   1 1051.49   62.19
   1   6  -1 1091.29   64.89
   1  -6  -1 1036.20   61.39
  -1  -6   1 1071.29   64.59
  -1  -6   1 1025.20   34.50
   1   6   0  142.09    5.00
  -1   6   0  147.39    5.10
  -1   6   0  154.78    5.00
   1   6   0  145.59    4.70
   1   6   0  146.79    5.10
  -1   6   0  143.39    4.70
  -1   6   0  146.69    5.00
   1   6   0  145.99    4.90
   1   6   0  148.29    5.00
  -1   6   0  147.79    4.80
   1  -6   0  152.88    5.10
  -1  -6   0  144.19    5.00
   1  -6   0  145.59    5.10
   1  -6   0  144.79    4.70
  -1  -6   0  146.19    4.90
  -1  -6   0  136.09    4.60
  -1  -6   0  148.99    4.90
   1  -6   0  136.09    4.90
  -1   6  -1    3.00    0.70
  -1   6  -1    3.60    0.70
   1   6   1    2.50    0.40
   1   6   1    2.10    0.60
  -1   6  -1    2.80    0.60
  -1   6  -1    1.80    0.60
  -1   6  -1    2.70    0.80
   1   6   1    1.80    0.50
   1   6   1    1.00    0.60
  -1  -6  -1    3.30    0.60
   1  -6   1    1.80    0.60
   1  -6   1    1.40    0.60
  -1  -6  -1    2.50    0.60
   1  -6   1    3.00    0.70
  -1  -6  -1    1.70    0.60
   1  -6   1    2.50    0.50
  -1  -6  -1    2.10    0.40
   1  -6   1    2.60    0.60
  -1   6  -2    1.60    0.50
  -1   6  -2    1.60    0.60
   1   6   2    0.70    0.50
  -1   6  -2    0.90    0.60
   1   6   2    1.10    0.50
  -1   6  -2    2.30    0.70
  -1   6  -2    1.20    0.60
   1   6   2    1.00    0.50
  -1  -6  -2    1.00    0.50
   1  -6   2    1.10    0.60
   1  -6   2    0.90    0.50
  -1  -6  -2    1.20    0.30
  -1  -6  -2    1.20    0.50
  -1  -6  -2    0.60    0.40
   1  -6   2    1.10    0.60
   1  -6   2    0.60    0.40
   1  -6   2    1.10    0.60
   1   6   3    2.80    0.60
  -1   6  -3    3.50    0.90
   1   6   3    2.30    0.70
  -1   6  -3    3.30    0.90
   1   6   3    2.80    0.60
  -1   6  -3    3.50    0.80
  -1   6  -3    3.20    0.80
   1  -6   3    2.70    0.70
  -1  -6  -3    2.70    0.70
   1  -6   3    4.00    0.70
  -1  -6  -3    2.70    0.50
  -1  -6  -3    2.20    0.50
   1  -6   3    2.70    0.70
   1  -6   3    2.50    0.70
   1   6   4    0.50    0.40
  -1   6  -4    1.10    0.60
  -1   6  -4    1.00    0.60
   1   6   4    0.60    0.50
  -1   6  -4    1.30    0.60
  -1   6  -4    0.60    0.30
  -1   6  -4    0.40    0.50
  -1   6  -4    0.00    0.40
   1   6   4    0.80    0.40
   1  -6   4    0.40    0.40
   1  -6   4    1.40    0.50
  -1  -6  -4    0.80    0.40
  -1  -6  -4    2.00    0.70
  -1   6  -5    3.20    0.80
   1   6   5    4.70    0.90
  -1   6  -5    3.90    0.80
  -1   6  -5    4.20    0.90
  -1   6  -5    3.80    1.10
  -1   6  -5    4.90    0.90
   1   6   5    4.20    0.50
   1   6   5    4.00    0.50
  -1   6  -5    3.30    0.60
  -1  -6  -5    4.70    0.70
  -1  -6  -5    3.90    0.50
   1  -6   5    2.90    0.70
   1  -6   5    4.30    0.60
  -1  -6  -5    4.80    0.90
  -1   6  -6   14.00    1.40
  -1   6  -6   16.30    1.50
  -1   6  -6   15.50    1.50
  -1   6  -6   17.10    2.10
  -1   6  -6   13.90    1.30
  -1   6  -6   14.10    1.00
  -1  -6  -6   17.20    1.50
   1  -6   6   13.50    1.40
  -1  -6  -6   15.70    1.50
  -1   6  -7    2.70    0.70
  -1   6  -7    3.00    0.90
  -1   6  -7    3.30    1.20
  -1   6  -7    2.30    0.80
  -1   6  -7    2.70    0.90
  -1   6  -7    3.60    0.70
  -1  -6  -7    3.60    0.80
  -1  -6  -7    3.40    0.90
  -1   6  -8   68.69    3.30
  -1   6  -8   67.69    2.80
  -1   6  -8   70.39    3.30
  -1   6  -8   71.59    4.40
  -1   6  -8   68.49    3.50
  -1   6  -8   65.59    3.10
  -1  -6  -8   71.29    3.50
  -1  -6  -8   64.19    3.30
  -1   6  -9    4.20    1.00
  -1   6  -9    4.10    0.70
  -1   6  -9    3.80    0.90
  -1   6  -9    3.10    1.40
  -1   6  -9    4.30    1.00
  -1  -6  -9    6.50    1.20
  -1  -6  -9    3.70    0.40
  -1  -6  -9    4.90    1.20
  -1   6 -10   21.60    1.60
  -1   6 -10   22.50    1.50
  -1   6 -10   21.80    1.50
  -1   6 -10   21.40    3.00
  -1   6 -10   23.20    2.10
  -1  -6 -10   23.30    2.10
  -1  -6 -10   20.20    2.00
  -1  -6 -10   23.10    1.00
  -1   6 -11    0.40    0.60
  -1   6 -11    0.00    0.40
  -1   6 -11   -1.40    0.90
  -1   6 -11    0.60    0.50
  -1   6 -11    1.00    0.50
  -1  -6 -11    0.80    0.80
  -1  -6 -11    1.30    0.90
  -1  -6 -11    1.00    0.20
   1   7 -12    0.60    0.50
   1   7 -12    3.80    1.50
   1   7 -12   -0.60    0.70
   1   7 -12   -0.60    0.60
   1   7 -12    1.90    1.10
   1  -7 -12    0.10    0.80
   1  -7 -12   -0.40    0.30
   1   7 -11   33.60    2.20
   1   7 -11   34.20    2.20
   1   7 -11   26.50    3.50
   1   7 -11   29.50    2.20
   1  -7 -11   29.20    2.40
   1  -7 -11   34.50    2.70
   1   7 -10   90.49    4.50
   1   7 -10   94.79    4.20
   1   7 -10   98.09    4.20
   1   7 -10   94.79    5.80
   1  -7 -10   91.99    4.70
   1  -7 -10   98.79    4.40
   1   7  -9    9.30    1.30
   1   7  -9    8.10    1.30
   1   7  -9   11.40    1.60
   1   7  -9   10.50    1.40
   1   7  -9    8.80    1.90
   1  -7  -9   10.50    1.30
   1  -7  -9   11.80    1.80
   1   7  -8    1.40    0.80
   1   7  -8    0.20    0.70
   1   7  -8    1.40    0.70
   1   7  -8    1.70    1.10
   1   7  -8    1.20    0.70
  -1  -7   8    1.80    0.60
   1  -7  -8    0.20    0.50
   1  -7  -8    0.60    0.80
   1   7  -7  133.29    5.50
  -1   7   7  147.49    4.20
   1   7  -7  145.69    5.60
  -1   7   7  149.49    4.20
   1   7  -7  138.79    5.60
   1   7  -7  146.09    6.40
   1   7  -7  140.79    5.20
  -1  -7   7  144.39    4.40
  -1  -7   7  146.29    4.40
   1  -7  -7  144.19    5.80
   1  -7  -7  138.69    5.00
  -1  -7   7  143.39    5.50
  -1   7   6    7.50    0.70
   1   7  -6    7.50    1.20
  -1   7   6    7.00    0.70
   1   7  -6    6.20    1.10
   1   7  -6    8.30    1.20
   1   7  -6    8.80    1.50
   1   7  -6    8.20    1.10
  -1  -7   6   10.40    0.90
   1  -7  -6    7.20    1.30
  -1  -7   6    8.70    1.00
   1  -7  -6    8.40    0.80
  -1  -7   6    8.00    1.30
   1  -7  -6    7.90    0.80
   1   7  -5    6.80    1.30
  -1   7   5    5.60    0.70
  -1   7   5    6.50    0.80
   1   7  -5    5.00    0.80
   1   7  -5    7.70    1.20
   1   7  -5    6.70    1.10
   1   7  -5    6.80    1.20
  -1  -7   5    5.60    0.90
  -1  -7   5    5.60    1.00
   1  -7  -5    4.80    1.10
  -1  -7   5    7.00    0.90
  -1  -7   5    7.20    1.30
   1  -7  -5    5.90    0.80
   1  -7  -5    5.50    0.50
  -1   7   4   17.20    1.50
  -1   7   4   14.90    1.10
   1   7  -4   10.90    1.40
   1   7  -4   15.50    1.50
  -1   7   4   16.90    1.20
   1   7  -4   15.60    1.20
   1   7  -4   13.70    1.50
   1   7  -4   16.30    1.50
  -1  -7   4   14.60    1.40
   1  -7  -4   12.30    1.10
   1  -7  -4   14.00    1.40
  -1  -7   4   15.40    1.70
  -1  -7   4   13.20    1.30
   1  -7  -4   14.70    1.20
   1   7  -3  336.57   10.00
   1   7  -3  341.37   10.40
  -1   7   3  326.97   10.00
   1   7  -3  315.17   10.50
   1   7  -3  308.87   10.40
   1   7  -3  329.67   10.40
  -1   7   3  325.07   10.30
  -1  -7   3  328.87   10.50
   1  -7  -3  329.17   10.10
   1  -7  -3  341.97   10.30
  -1  -7   3  322.27   10.40
   1  -7  -3  323.77   10.00
  -1  -7   3  334.47   10.20
  -1  -7   3  318.77   10.00
   1   7  -2  206.08    6.80
  -1   7   2  215.58    6.90
   1   7  -2  224.58    7.40
   1   7  -2  209.78    7.10
   1   7  -2  210.38    7.00
  -1   7   2  211.98    6.90
  -1   7   2  205.98    5.90
   1   7  -2  204.68    7.00
  -1   7   2  208.08    6.90
  -1  -7   2  211.88    7.10
   1  -7  -2  214.28    6.90
  -1  -7   2  208.28    7.20
  -1  -7   2  215.08    6.80
  -1  -7   2  210.58    7.10
   1  -7  -2  218.18    6.90
   1  -7  -2  213.18    7.00
   1  -7  -2  208.38    6.80
  -1  -7   2  204.78    7.00
  -1   7   1    7.00    1.00
  -1   7   1    6.80    0.90
   1   7  -1    5.40    0.90
  -1   7   1    5.60    0.90
   1   7  -1    6.40    0.90
   1   7  -1    7.20    1.00
   1   7  -1    6.20    0.90
  -1   7   1    6.50    0.60
   1   7  -1    5.70    0.80
  -1  -7   1    5.20    0.90
   1  -7  -1    6.90    0.90
   1  -7  -1    6.80    0.90
  -1  -7   1    5.70    0.80
  -1  -7   1    6.00    1.00
   1  -7  -1    6.20    0.90
  -1  -7   1    5.20    0.80
  -1  -7   1    6.90    1.00
   1  -7  -1    5.90    0.90
  -1   7   0  114.79    4.40
  -1   7   0  114.39    4.10
   1   7   0  122.49    4.50
  -1   7   0  119.59    4.50
   1   7   0  117.19    4.50
   1   7   0  119.19    4.40
   1   7   0  122.19    4.10
  -1   7   0  124.79    4.50
   1   7   0  118.79    4.30
  -1   7   0  123.09    4.10
  -1  -7   0  121.29    4.30
  -1  -7   0  120.99    4.10
  -1  -7   0  123.19    4.60
  -1  -7   0  124.09    4.40
   1  -7   0  124.89    4.40
   1  -7   0  121.09    4.20
  -1  -7   0  119.29    4.40
   1  -7   0  122.89    4.50
   1  -7   0  118.89    4.40
   1   7   1    0.10    0.40
  -1   7  -1    1.10    1.00
  -1   7  -1    0.10    0.40
  -1   7  -1    0.50    0.40
   1   7   1    0.50    0.30
   1   7   1    0.30    0.50
  -1   7  -1   -0.10    0.40
   1   7   1    0.20    0.40
  -1   7  -1   -0.30    0.40
   1  -7   1    0.30    0.40
  -1  -7  -1   -0.20    0.50
  -1  -7  -1    1.40    0.50
  -1  -7  -1    0.10    0.30
  -1  -7  -1    0.70    0.50
   1  -7   1   -0.20    0.30
   1  -7   1    0.50    0.50
   1  -7   1    0.20    0.40
  -1   7  -2  176.88    6.10
  -1   7  -2  177.48    6.10
  -1   7  -2  178.98    6.20
   1   7   2  173.58    5.90
  -1   7  -2  174.68    6.10
  -1   7  -2  165.98    5.50
   1   7   2  174.88    5.80
  -1  -7  -2  184.48    6.00
   1  -7   2  169.78    5.90
  -1  -7  -2  169.58    5.20
   1  -7   2  172.58    6.10
  -1  -7  -2  170.78    5.70
  -1  -7  -2  161.68    5.80
   1  -7   2  175.28    5.50
   1  -7   2  171.78    6.10
  -1   7  -3    0.00    0.60
   1   7   3    0.20    0.40
  -1   7  -3    0.30    0.50
   1   7   3    0.40    0.60
   1   7   3   -0.10    0.30
  -1   7  -3    0.20    0.50
  -1   7  -3    0.40    0.50
  -1   7  -3   -0.10    0.30
  -1  -7  -3   -0.50    0.40
  -1  -7  -3    0.60    0.50
   1  -7   3   -0.20    0.50
   1  -7   3    0.10    0.50
  -1  -7  -3   -0.20    0.30
   1  -7   3    0.20    0.50
  -1  -7  -3    0.70    0.50
   1  -7   3    0.40    0.40
  -1   7  -4   31.50    2.00
  -1   7  -4   29.60    1.50
   1   7   4   32.20    2.00
  -1   7  -4   28.90    2.20
  -1   7  -4   32.80    2.10
   1   7   4   33.30    1.60
  -1   7  -4   32.50    2.00
  -1   7  -4   36.30    2.10
   1   7   4   32.80    1.60
  -1  -7  -4   34.20    2.00
   1  -7   4   36.40    1.90
   1  -7   4   33.10    1.80
  -1  -7  -4   32.10    1.70
   1  -7   4   31.20    2.00
  -1   7  -5  146.69    5.50
  -1   7  -5  141.99    5.50
  -1   7  -5  147.29    6.10
  -1   7  -5  147.19    5.60
   1   7   5  151.98    4.70
   1   7   5  139.09    4.60
  -1   7  -5  153.98    5.60
   1   7   5  146.59    5.50
  -1   7  -5  143.79    4.80
  -1  -7  -5  159.08    5.60
  -1  -7  -5  145.59    4.70
  -1  -7  -5  137.99    4.80
   1  -7   5  149.29    4.90
   1  -7   5  140.59    4.90
  -1   7  -6   26.60    1.90
  -1   7  -6   24.30    1.90
  -1   7  -6   23.00    2.00
  -1   7  -6   25.90    1.90
   1   7   6   24.40    1.00
   1   7   6   23.80    1.00
  -1   7  -6   23.90    1.40
  -1   7  -6   25.60    2.20
   1  -7   6   25.50    1.20
   1  -7   6   25.00    1.80
   1  -7   6   23.50    1.30
  -1  -7  -6   24.00    1.80
  -1  -7  -6   20.60    1.50
  -1   7  -7    8.90    1.00
  -1   7  -7   11.20    1.60
  -1   7  -7    9.30    1.30
  -1   7  -7   10.70    1.50
  -1   7  -7   10.50    1.40
  -1   7  -7   12.90    2.10
  -1  -7  -7   13.50    1.60
  -1  -7  -7    9.00    1.20
  -1   7  -8    6.50    1.70
  -1   7  -8    4.70    1.10
  -1   7  -8    5.10    1.10
  -1  -7  -8    5.90    1.30
  -1  -7  -8    6.20    1.10
  -1   7  -9    3.10    0.60
  -1   7  -9    3.20    1.00
  -1   7  -9    1.30    1.20
  -1   7  -9    3.10    0.90
  -1   7  -9    2.90    0.90
  -1  -7  -9    3.00    0.50
  -1  -7  -9    2.20    0.80
  -1  -7  -9    1.90    0.90
  -1   7 -10   11.10    1.10
  -1   7 -10   10.40    2.20
  -1   7 -10   10.40    1.40
  -1   7 -10    8.10    1.30
  -1   7 -10    9.10    1.10
  -1  -7 -10   13.30    1.80
  -1  -7 -10   10.90    1.70
  -1  -7 -10   12.20    0.80
  -1   7 -11   63.39    3.00
  -1   7 -11   57.79    4.60
  -1   7 -11   61.99    3.00
  -1   7 -11   63.19    2.70
  -1   7 -11   63.69    2.70
  -1  -7 -11   67.99    3.80
  -1  -7 -11   61.89    2.20
  -1  -7 -11   69.69    3.90
   1   8 -12   16.90    1.60
   1   8 -12   19.30    1.60
   1   8 -12   20.20    1.90
   1   8 -12   15.70    2.30
   1  -8 -12   18.60    2.40
   1  -8 -12   16.70    1.10
   1  -8 -12   19.20    2.00
   1   8 -11    6.50    1.20
   1   8 -11    3.10    0.90
   1   8 -11    4.40    1.00
   1   8 -11    4.70    1.80
   1   8 -11    5.40    1.40
   1  -8 -11    3.60    0.60
   1  -8 -11    4.70    1.40
   1  -8 -11    7.20    1.20
   1   8 -10  122.89    6.50
   1   8 -10  117.99    6.10
   1   8 -10  111.29    4.70
   1   8 -10  116.59    5.00
   1   8 -10  109.29    5.40
   1  -8 -10  114.39    4.00
   1  -8 -10  125.89    5.60
   1  -8 -10  117.29    4.80
   1   8  -9   29.80    2.30
   1   8  -9   38.10    2.70
   1   8  -9   33.70    2.40
   1   8  -9   30.90    2.10
   1   8  -9   33.40    3.00
   1  -8  -9   32.10    2.00
   1  -8  -9   29.60    1.60
   1  -8  -9   33.00    2.60
   1   8  -8    1.40    0.70
   1   8  -8    0.90    0.90
   1   8  -8    0.70    0.80
   1   8  -8    0.80    1.00
   1   8  -8    1.10    0.80
   1  -8  -8    1.00    0.90
  -1  -8   8    0.90    0.60
   1  -8  -8    0.40    0.50
   1  -8  -8    0.60    0.40
  -1   8   7    2.20    0.40
   1   8  -7    1.50    0.70
   1   8  -7    0.50    0.70
   1   8  -7    2.00    0.80
   1   8  -7    0.00    0.90
   1   8  -7    1.70    0.80
  -1  -8   7    0.90    0.70
   1  -8  -7    1.50    0.50
  -1  -8   7    2.60    0.60
  -1  -8   7    2.10    0.60
   1  -8  -7    2.00    0.60
   1  -8  -7    3.00    1.00
   1   8  -6   75.99    4.10
   1   8  -6   74.49    3.30
  -1   8   6   73.69    2.80
   1   8  -6   70.59    3.50
   1   8  -6   75.19    3.60
  -1   8   6   76.29    2.80
   1   8  -6   74.79    3.60
   1  -8  -6   70.49    3.00
   1  -8  -6   75.39    3.70
   1  -8  -6   78.49    3.00
  -1  -8   6   75.39    3.60
  -1  -8   6   74.89    3.10
   1  -8  -6   75.89    2.60
   1   8  -5  131.49    5.40
   1   8  -5  133.89    4.90
   1   8  -5  132.29    5.40
  -1   8   5  144.49    4.80
   1   8  -5  136.39    5.30
  -1   8   5  138.19    4.70
   1   8  -5  137.99    5.80
   1  -8  -5  143.59    5.40
  -1  -8   5  143.59    4.90
   1  -8  -5  142.89    4.90
  -1  -8   5  143.59    5.00
  -1  -8   5  133.99    5.60
   1  -8  -5  130.89    3.90
  -1  -8   5  135.99    5.30
   1  -8  -5  123.29    4.70
  -1   8   4  175.28    6.00
   1   8  -4  176.18    6.40
   1   8  -4  164.38    6.00
  -1   8   4  184.98    6.40
   1   8  -4  174.48    6.50
   1   8  -4  182.28    6.60
  -1   8   4  177.98    5.90
   1   8  -4  172.88    6.70
  -1  -8   4  174.78    6.20
   1  -8  -4  189.08    6.10
   1  -8  -4  187.98    6.40
   1  -8  -4  162.08    5.90
  -1  -8   4  183.08    6.20
  -1  -8   4  189.78    6.60
  -1  -8   4  177.48    6.60
   1   8  -3   37.40    2.30
  -1   8   3   37.90    2.00
   1   8  -3   34.60    2.00
  -1   8   3   40.20    2.20
   1   8  -3   34.80    2.20
   1   8  -3   39.80    2.40
   1   8  -3   39.40    2.30
  -1  -8   3   37.50    2.10
  -1  -8   3   39.00    2.30
   1  -8  -3   38.30    2.20
  -1  -8   3   39.40    2.00
  -1  -8   3   36.80    2.30
  -1  -8   3   39.50    2.20
   1  -8  -3   39.20    2.10
   1  -8  -3   40.10    2.10
  -1   8   2  178.98    6.10
  -1   8   2  169.08    5.00
   1   8  -2  175.08    6.30
   1   8  -2  178.78    6.20
   1   8  -2  170.18    5.90
  -1   8   2  172.28    6.00
   1   8  -2  172.68    6.30
  -1   8   2  175.58    6.10
  -1  -8   2  186.18    6.30
   1  -8  -2  171.58    6.00
   1  -8  -2  168.18    6.00
   1  -8  -2  172.08    6.00
  -1  -8   2  178.98    6.30
   1  -8  -2  179.08    6.10
  -1  -8   2  175.08    5.90
  -1  -8   2  179.08    6.40
  -1  -8   2  172.68    6.10
  -1  -8   2  176.38    6.10
   1   8  -1  394.66   11.80
  -1   8   1  382.06   11.90
   1   8  -1  390.36   12.10
  -1   8   1  398.46   12.10
   1   8  -1  393.96   12.30
   1   8  -1  395.36   11.90
  -1   8   1  382.26   11.30
   1   8  -1  394.36   12.20
  -1   8   1  390.16   12.10
  -1  -8   1  392.16   12.00
   1  -8  -1  371.26   12.00
   1  -8  -1  399.76   11.90
   1  -8  -1  400.26   12.00
  -1  -8   1  389.76   11.80
  -1  -8   1  396.06   12.30
  -1  -8   1  386.96   11.80
  -1  -8   1  389.96   12.20
  -1   8   0   43.70    2.30
   1   8   0   45.60    2.40
  -1   8   0   44.80    2.50
  -1   8   0   44.10    2.00
  -1   8   0   44.20    2.10
   1   8   0   43.20    2.40
   1   8   0   42.00    2.00
   1   8   0   41.50    2.20
   1  -8   0   45.20    2.40
   1  -8   0   45.20    2.10
  -1  -8   0   44.90    2.30
  -1  -8   0   46.40    2.50
   1  -8   0   46.00    2.50
   1  -8   0   43.10    2.40
  -1  -8   0   45.90    2.30
  -1  -8   0   45.80    2.20
   1  -8   0   41.80    2.30
   1   8   1    0.20    0.50
   1   8   1    0.20    0.60
  -1   8  -1    1.20    0.70
  -1   8  -1    0.10    0.40
  -1   8  -1    0.10    0.50
  -1   8  -1    0.20    0.50
   1   8   1    0.40    0.50
   1   8   1   -0.10    0.30
  -1   8  -1    1.10    0.70
   1  -8   1    0.40    0.60
   1  -8   1    0.30    0.50
  -1  -8  -1    0.40    0.30
   1  -8   1    0.20    0.60
  -1  -8  -1    0.80    0.70
  -1  -8  -1    0.00    0.50
   1  -8   1    1.10    0.70
  -1  -8  -1    0.20    0.50
   1  -8   1   -0.40    0.40
   1   8   2    3.40    0.80
  -1   8  -2    5.90    1.00
   1   8   2    2.90    0.70
  -1   8  -2    4.80    0.90
   1   8   2    2.60    0.80
  -1   8  -2    6.10    1.10
  -1   8  -2    5.70    1.20
  -1   8  -2    5.90    0.80
  -1  -8  -2    2.70    0.40
   1  -8   2    6.30    1.00
   1  -8   2    6.90    1.10
   1  -8   2    6.40    1.10
  -1  -8  -2    3.70    0.80
   1  -8   2    5.00    0.80
  -1  -8  -2    3.30    0.70
   1  -8   2    6.30    1.20
  -1  -8  -2    2.90    0.80
  -1   8  -3  214.28    7.20
  -1   8  -3  231.68    8.00
   1   8   3  236.18    7.60
   1   8   3  241.08    7.80
  -1   8  -3  243.48    8.00
  -1   8  -3  247.08    8.20
   1   8   3  240.48    7.60
  -1   8  -3  237.28    8.00
  -1  -8  -3  216.78    7.50
   1  -8   3  231.78    7.70
   1  -8   3  240.48    7.70
  -1  -8  -3  239.18    7.80
   1  -8   3  229.68    7.30
   1  -8   3  231.28    8.00
  -1  -8  -3  238.38    7.50
  -1  -8  -3  220.68    6.90
   1  -8   3  232.28    7.90
   1   8   4  121.69    4.30
  -1   8  -4  112.49    4.80
  -1   8  -4  122.19    5.20
  -1   8  -4  120.29    4.20
   1   8   4  123.09    4.80
  -1   8  -4  133.19    5.00
   1   8   4  119.49    4.30
  -1   8  -4  119.39    4.90
  -1  -8  -4  114.89    4.30
   1  -8   4  126.99    4.60
  -1  -8  -4  119.39    4.00
  -1  -8  -4  124.29    4.40
  -1  -8  -4  119.89    4.70
   1  -8   4  117.09    4.90
   1  -8   4  128.89    4.60
  -1   8  -5   41.50    2.50
  -1   8  -5   39.50    1.90
   1   8   5   42.00    1.90
   1   8   5   42.60    1.90
  -1   8  -5   42.90    2.50
  -1   8  -5   42.20    2.60
   1   8   5   39.60    2.40
  -1   8  -5   39.90    2.80
  -1   8  -5   35.40    2.40
  -1  -8  -5   42.10    2.40
   1  -8   5   43.70    2.10
   1  -8   5   43.40    2.50
  -1  -8  -5   39.80    2.00
  -1  -8  -5   37.60    1.90
  -1  -8  -5   40.10    1.80
   1   8   6   56.59    2.10
  -1   8  -6   54.49    2.40
  -1   8  -6   50.79    3.40
  -1   8  -6   58.79    3.10
  -1   8  -6   52.19    3.00
  -1   8  -6   55.39    3.00
   1   8   6   55.39    2.10
  -1   8  -6   51.59    3.00
   1  -8   6   55.59    3.10
   1  -8   6   58.99    2.40
  -1  -8  -6   52.49    2.40
  -1  -8  -6   59.39    3.10
  -1   8  -7   82.29    3.90
  -1   8  -7   80.89    4.00
  -1   8  -7   82.59    3.90
  -1   8  -7   85.49    4.70
  -1   8  -7   81.79    3.20
  -1  -8  -7   90.29    4.10
  -1  -8  -7   84.09    3.20
  -1   8  -8    7.60    1.80
  -1   8  -8   10.00    1.50
  -1   8  -8    8.90    1.50
  -1   8  -8   10.10    1.00
  -1   8  -8    8.60    1.40
  -1  -8  -8    9.80    1.60
  -1  -8  -8    9.00    0.90
  -1  -8  -8    8.80    1.20
  -1   8  -9   13.50    1.90
  -1   8  -9    9.30    1.50
  -1   8  -9   10.20    3.30
  -1   8  -9    8.70    1.00
  -1   8  -9    9.10    1.40
  -1  -8  -9    9.00    0.90
  -1  -8  -9   14.30    1.90
  -1  -8  -9   10.00    1.40
  -1   8 -10    3.90    0.80
  -1   8 -10    1.40    1.20
  -1   8 -10    1.80    0.80
  -1   8 -10    3.70    1.10
  -1  -8 -10    4.90    0.60
  -1  -8 -10    2.90    1.00
  -1   8 -11    8.90    2.20
  -1   8 -11    5.60    1.10
  -1   8 -11    6.70    1.10
  -1   8 -11    6.00    0.90
  -1   8 -11    5.10    0.90
  -1  -8 -11    7.30    0.70
  -1  -8 -11    7.00    1.40
  -1  -8 -11    8.00    1.60
   1   9 -12    4.80    1.60
   1   9 -12    4.20    1.30
   1   9 -12    2.70    1.30
   1   9 -12    0.60    0.80
   1  -9 -12    2.10    0.80
   1  -9 -12    1.50    0.60
   1  -9 -12    4.20    1.40
   1   9 -11    5.80    1.20
   1   9 -11    3.50    1.70
   1   9 -11    5.40    1.10
   1   9 -11    3.50    1.00
   1   9 -11    3.60    1.40
   1  -9 -11    3.90    0.90
   1  -9 -11    4.60    0.80
   1   9 -10    1.40    0.70
   1   9 -10    1.70    1.30
   1   9 -10    0.80    0.70
   1   9 -10    1.30    0.80
   1   9 -10    1.30    1.00
   1  -9 -10    1.10    0.50
   1  -9 -10    2.70    1.10
   1  -9 -10    0.80    0.60
   1   9  -9    7.40    1.60
   1   9  -9    9.10    2.10
   1   9  -9    7.40    1.40
   1   9  -9    7.60    1.40
   1   9  -9    5.20    1.10
   1  -9  -9    6.00    0.90
   1  -9  -9    5.80    1.50
   1  -9  -9    6.50    0.90
   1   9  -8    5.00    1.00
   1   9  -8    2.70    1.00
   1   9  -8    2.50    1.20
   1  -9  -8    3.00    0.60
   1  -9  -8    3.80    1.20
  -1  -9   8    3.50    1.00
  -1  -9   8    2.40    0.50
  -1  -9   8    3.10    0.50
   1  -9  -8    3.80    0.70
   1   9  -7  128.89    4.90
  -1   9   7  125.49    4.30
   1   9  -7  135.09    6.10
   1   9  -7  120.49    5.30
   1   9  -7  123.89    5.40
  -1   9   7  123.69    4.20
   1   9  -7  122.89    5.30
   1  -9  -7  128.79    5.40
  -1  -9   7  144.69    5.00
  -1  -9   7  120.89    5.20
  -1  -9   7  126.59    4.50
   1  -9  -7  124.19    4.60
   1  -9  -7  119.69    4.10
  -1   9   6    2.60    0.60
   1   9  -6    0.80    0.80
   1   9  -6    1.50    0.80
   1   9  -6    2.40    0.90
   1   9  -6    1.10    0.90
  -1   9   6    1.50    0.60
   1   9  -6    3.20    0.80
   1  -9  -6    1.20    0.80
   1  -9  -6    2.90    0.70
   1  -9  -6    2.00    0.20
   1  -9  -6    1.70    0.60
  -1  -9   6    3.90    1.00
  -1  -9   6    2.10    0.70
  -1  -9   6    3.10    0.70
  -1   9   5   44.40    2.60
   1   9  -5   47.70    2.80
   1   9  -5   44.30    2.80
  -1   9   5   42.80    2.20
   1   9  -5   40.80    2.30
   1   9  -5   45.40    2.70
   1   9  -5   43.20    2.90
  -1   9   5   42.20    2.20
   1  -9  -5   47.20    2.40
  -1  -9   5   42.20    2.60
  -1  -9   5   43.90    2.90
  -1  -9   5   48.50    2.40
  -1  -9   5   48.10    2.50
   1  -9  -5   51.49    2.80
   1  -9  -5   48.70    2.40
   1   9  -4  169.18    6.40
   1   9  -4  154.78    5.80
   1   9  -4  172.28    6.60
  -1   9   4  180.18    5.90
   1   9  -4  172.78    6.50
  -1   9   4  173.18    6.00
  -1   9   4  170.08    6.30
   1   9  -4  173.08    6.60
   1  -9  -4  175.28    6.10
   1  -9  -4  162.98    5.90
  -1  -9   4  171.48    6.50
  -1  -9   4  178.88    6.10
   1  -9  -4  169.28    6.30
  -1  -9   4  170.88    6.20
  -1  -9   4  176.18    6.50
  -1   9   3    5.20    0.90
  -1   9   3    3.50    0.90
   1   9  -3    4.70    0.90
   1   9  -3    4.00    0.90
   1   9  -3    3.90    1.00
  -1   9   3    3.50    0.80
   1   9  -3    5.10    1.00
   1   9  -3    4.30    1.00
  -1  -9   3    4.50    0.90
  -1  -9   3    4.50    0.90
  -1  -9   3    2.40    0.80
   1  -9  -3    3.80    0.80
  -1  -9   3    3.30    0.90
   1  -9  -3    2.90    0.80
   1  -9  -3    3.40    0.80
  -1  -9   3    5.80    1.00
  -1   9   2    3.70    0.40
   1   9  -2    2.80    1.00
  -1   9   2    3.70    0.90
   1   9  -2    3.40    0.80
   1   9  -2    3.90    1.00
  -1   9   2    5.40    1.00
   1   9  -2    4.20    0.90
   1   9  -2    4.40    1.10
  -1   9   2    3.30    0.90
   1  -9  -2    3.10    0.80
  -1  -9   2    3.90    1.00
  -1  -9   2    4.30    1.00
  -1  -9   2    5.80    1.20
  -1  -9   2    4.00    0.90
  -1  -9   2    4.00    0.80
  -1  -9   2    4.20    1.10
   1  -9  -2    3.70    0.90
   1  -9  -2    5.20    1.00
   1  -9  -2    3.40    0.80
  -1   9   1  138.59    5.20
  -1   9   1  134.99    4.40
   1   9  -1  140.29    5.30
  -1   9   1  137.19    5.00
   1   9  -1  136.49    5.30
   1   9  -1  142.79    5.00
   1   9  -1  135.89    4.90
  -1   9   1  134.49    5.20
   1   9  -1  135.59    5.30
  -1  -9   1  140.09    5.00
   1  -9  -1  133.19    5.20
   1  -9  -1  137.19    5.30
  -1  -9   1  137.09    5.30
   1  -9  -1  132.79    5.10
  -1  -9   1  132.09    5.20
  -1  -9   1  145.49    5.40
   1  -9  -1  143.29    5.00
  -1  -9   1  135.19    4.90
  -1  -9   1  138.19    5.10
  -1   9   0  672.73   19.60
   1   9   0  668.63   20.20
  -1   9   0  668.23   19.80
  -1   9   0  684.23   20.30
  -1   9   0  700.43   20.40
   1   9   0  709.93   20.10
   1   9   0  674.63   19.60
   1   9   0  665.13   20.30
  -1  -9   0  709.23   20.40
   1  -9   0  699.53   20.20
  -1  -9   0  613.84   21.30
   1  -9   0  683.23   20.30
  -1  -9   0  696.83   20.10
   1  -9   0  698.73   19.90
   1  -9   0  696.23   20.20
  -1  -9   0  674.93   19.60
   1  -9   0  686.13   21.10
  -1  -9   0  648.74   19.90
   1   9   1  317.87   10.20
   1   9   1  314.57    9.40
  -1   9  -1  307.97    9.70
  -1   9  -1  320.87   10.40
  -1   9  -1  318.57   10.40
  -1   9  -1  300.07   10.90
   1   9   1  321.57   10.20
  -1   9  -1  327.57   10.10
   1   9   1  322.47   10.10
   1  -9   1  332.77    9.80
   1  -9   1  295.97   10.20
  -1  -9  -1  325.27   10.30
  -1  -9  -1  330.47   10.10
   1  -9   1  316.87   10.20
   1  -9   1  306.77   10.10
   1  -9   1  321.57   10.40
  -1  -9  -1  324.77   10.10
  -1  -9  -1  308.97   10.10
  -1  -9  -1  293.67    9.30
  -1   9  -2   29.70    2.10
   1   9   2   33.30    2.00
  -1   9  -2   30.80    1.70
  -1   9  -2   33.30    2.20
  -1   9  -2   34.70    2.10
   1   9   2   34.20    2.00
  -1   9  -2   34.00    2.20
   1   9   2   34.40    2.00
  -1  -9  -2   33.20    2.00
  -1  -9  -2   28.60    1.90
   1  -9   2   31.10    2.00
  -1  -9  -2   30.30    2.00
   1  -9   2   31.80    2.00
   1  -9   2   31.30    2.00
   1  -9   2   33.60    2.10
   1  -9   2   33.00    2.20
  -1  -9  -2   29.20    1.30
   1   9   3   14.30    1.30
  -1   9  -3   12.70    1.10
   1   9   3   16.20    1.30
   1   9   3   14.70    1.70
  -1   9  -3   15.30    1.50
  -1   9  -3   13.40    1.40
  -1   9  -3   15.30    1.60
  -1   9  -3   14.50    1.40
  -1  -9  -3   17.10    1.40
  -1  -9  -3   14.20    0.80
   1  -9   3   12.20    1.50
   1  -9   3   14.90    1.50
   1  -9   3   16.10    1.40
   1  -9   3   14.20    1.40
  -1  -9  -3   15.60    1.40
   1  -9   3   14.30    1.10
  -1  -9  -3   14.30    1.30
   1   9   4    4.50    0.80
   1   9   4    4.10    0.80
   1   9   4    4.70    1.00
  -1   9  -4    3.90    1.00
  -1   9  -4    4.00    1.00
  -1   9  -4    4.70    1.20
  -1   9  -4    4.20    0.70
  -1   9  -4    3.60    0.90
  -1  -9  -4    6.30    1.10
   1  -9   4    6.30    1.10
  -1  -9  -4    3.80    0.50
   1  -9   4    6.80    1.10
  -1  -9  -4    5.00    0.90
  -1  -9  -4    3.50    0.70
   1  -9   4    3.40    1.00
   1  -9   4    4.00    1.00
  -1   9  -5   55.99    3.00
   1   9   5   49.90    2.30
   1   9   5   49.20    2.20
  -1   9  -5   48.40    2.90
   1   9   5   45.30    2.70
  -1   9  -5   48.30    2.20
  -1   9  -5   50.89    3.20
  -1   9  -5   48.50    2.90
  -1  -9  -5   46.70    2.30
  -1  -9  -5   47.10    1.90
  -1  -9  -5   46.10    2.70
   1  -9   5   45.20    2.80
  -1  -9  -5   48.80    2.00
   1  -9   5   48.20    2.40
   1  -9   5   48.90    2.40
  -1   9  -6   12.00    1.60
  -1   9  -6   10.00    1.50
  -1   9  -6   12.50    2.00
  -1   9  -6    9.90    1.50
   1   9   6   10.50    1.60
   1   9   6   11.20    0.90
   1   9   6   12.10    1.00
  -1   9  -6   11.20    1.10
  -1  -9  -6   11.30    1.60
  -1  -9  -6   11.30    0.90
   1  -9   6   11.40    1.30
  -1   9  -7   87.59    4.20
   1   9   7   88.59    2.70
  -1   9  -7   89.99    3.50
  -1   9  -7   96.89    5.00
  -1   9  -7   90.29    4.40
   1   9   7   83.99    2.70
  -1   9  -7   84.99    4.20
   1  -9   7   84.39    3.00
  -1  -9  -7   87.29    3.80
  -1  -9  -7   88.79    4.20
  -1  -9  -7   85.79    3.40
  -1   9  -8    7.90    1.00
  -1   9  -8   10.40    1.60
  -1   9  -8    8.70    1.60
  -1   9  -8    8.70    1.60
  -1   9  -8    5.70    1.70
  -1  -9  -8    8.60    1.10
  -1  -9  -8    8.90    1.20
  -1  -9  -8    8.20    1.50
  -1   9  -9    0.00    0.40
  -1   9  -9   -0.10    0.80
  -1   9  -9   -0.90    0.80
  -1   9  -9    1.20    0.80
  -1  -9  -9   -0.50    0.50
  -1  -9  -9    0.80    0.50
  -1  -9  -9    0.50    0.90
  -1   9 -10    3.70    1.70
  -1   9 -10    4.10    1.00
  -1   9 -10    3.30    0.70
  -1  -9 -10    4.00    1.30
  -1  -9 -10    2.30    0.80
  -1  -9 -10    3.80    0.80
  -1   9 -11    1.40    1.00
  -1   9 -11    4.00    1.60
  -1   9 -11    1.90    0.60
  -1   9 -11    2.30    1.00
  -1  -9 -11    2.80    0.90
  -1  -9 -11    2.40    1.30
  -1  -9 -11    1.20    0.50
  -1  -9 -11    1.90    0.60
   1  10 -11   13.30    2.60
   1  10 -11   15.20    1.90
   1  10 -11   14.80    1.70
   1  10 -11   16.50    2.50
   1 -10 -11   15.50    1.30
   1 -10 -11   14.00    1.30
   1 -10 -11   15.00    2.30
   1  10 -10   87.89    4.50
   1  10 -10   88.59    4.80
   1  10 -10   92.59    5.70
   1  10 -10   87.39    4.50
   1  10 -10   84.89    4.00
   1 -10 -10   87.69    3.60
   1 -10 -10  101.39    4.30
   1 -10 -10   92.49    4.90
   1  10  -9    0.20    0.70
   1  10  -9   -0.30    1.00
   1  10  -9   -0.30    0.50
   1  10  -9    0.00    0.90
   1  10  -9    0.70    0.80
   1 -10  -9    0.30    0.40
   1 -10  -9    0.30    0.30
   1 -10  -9    0.40    0.90
   1  10  -8    1.90    0.80
   1  10  -8    1.50    0.90
   1  10  -8    1.40    1.00
  -1  10   8    0.90    0.40
   1  10  -8    2.10    1.30
   1  10  -8    1.70    1.00
  -1  10   8    1.80    0.40
   1 -10  -8    1.80    0.70
  -1 -10   8    0.90    0.50
   1 -10  -8    1.20    0.90
  -1 -10   8    1.50    0.60
  -1 -10   8    2.00    0.90
   1 -10  -8    0.90    0.30
  -1  10   7    0.40    0.50
   1  10  -7    0.60    1.00
  -1  10   7   -0.30    0.50
   1  10  -7    0.40    0.60
   1  10  -7   -0.10    0.60
   1  10  -7    0.30    0.80
   1  10  -7    0.40    0.80
   1 -10  -7    1.30    0.90
  -1 -10   7    0.10    0.60
  -1 -10   7    0.60    0.70
  -1 -10   7    0.20    0.50
   1 -10  -7    0.60    0.60
   1  10  -6   10.40    1.60
   1  10  -6    8.50    1.80
   1  10  -6    9.20    1.30
  -1  10   6   10.60    1.10
   1  10  -6    9.60    1.60
  -1  10   6   10.00    1.10
   1  10  -6    9.90    1.60
   1 -10  -6   10.80    1.30
  -1 -10   6   11.40    1.40
  -1 -10   6   11.80    1.40
   1 -10  -6   11.30    1.70
   1 -10  -6   11.60    1.40
  -1  10   5    0.30    0.30
   1  10  -5    1.10    0.80
   1  10  -5    0.40    0.70
   1  10  -5    0.80    0.50
   1  10  -5    1.10    0.80
  -1  10   5    1.00    0.70
   1  10  -5    0.70    0.60
  -1  10   5    0.80    0.50
  -1 -10   5    0.70    0.60
  -1 -10   5    1.60    0.60
   1 -10  -5    0.60    0.60
   1 -10  -5    1.10    0.70
  -1 -10   5    0.20    0.70
   1 -10  -5    1.30    0.60
  -1 -10   5    0.10    0.60
   1  10  -4   59.59    3.30
  -1  10   4   56.79    3.10
  -1  10   4   61.29    2.90
   1  10  -4   57.09    3.30
   1  10  -4   60.29    2.90
   1  10  -4   61.79    3.40
   1  10  -4   66.39    3.50
  -1  10   4   63.09    3.00
   1 -10  -4   59.99    3.20
   1 -10  -4   64.69    3.00
  -1 -10   4   64.39    3.40
   1 -10  -4   64.79    3.00
  -1 -10   4   57.49    3.30
  -1 -10   4   65.99    3.10
  -1 -10   4   63.09    3.10
  -1 -10   4   63.09    2.90
   1  10  -3   -0.60    0.60
  -1  10   3    0.40    0.40
  -1  10   3    0.20    0.50
   1  10  -3    0.40    0.50
   1  10  -3    0.40    0.60
   1  10  -3   -0.30    0.60
   1  10  -3    0.10    0.50
  -1  10   3    0.70    0.50
  -1 -10   3    0.20    0.60
   1 -10  -3    0.50    0.50
  -1 -10   3    0.50    0.50
   1 -10  -3   -0.20    0.40
  -1 -10   3    0.30    0.60
   1 -10  -3    0.10    0.50
  -1 -10   3    0.70    0.50
  -1 -10   3   -0.30    0.50
  -1  10   2    6.90    1.10
   1  10  -2    6.70    1.30
   1  10  -2    7.30    1.20
   1  10  -2    7.70    1.30
  -1  10   2    6.20    0.50
  -1  10   2    7.80    1.20
   1  10  -2    6.50    1.00
  -1  10   2    7.10    1.10
   1  10  -2    4.50    0.90
  -1 -10   2    5.50    1.10
   1 -10  -2    5.90    1.10
  -1 -10   2    6.50    1.30
  -1 -10   2    8.10    1.10
  -1 -10   2    4.50    1.10
  -1 -10   2    5.30    1.00
   1 -10  -2    6.90    1.10
   1 -10  -2    4.90    1.00
  -1 -10   2    7.50    1.20
   1 -10  -2    4.40    1.00
   1  10  -1    9.40    1.40
   1  10  -1   10.80    1.50
   1  10  -1    9.30    1.20
   1  10  -1   11.00    1.60
  -1  10   1   10.30    1.30
  -1  10   1   12.20    1.50
  -1  10   1   10.20    1.40
  -1  10   1   10.70    0.90
   1  10  -1    9.40    1.20
  -1 -10   1   11.20    1.60
   1 -10  -1    9.40    1.40
  -1 -10   1   12.50    1.20
  -1 -10   1   11.20    1.50
  -1 -10   1    9.40    1.10
   1 -10  -1    9.30    1.30
   1 -10  -1    8.60    1.30
   1 -10  -1    9.40    1.40
  -1 -10   1   10.50    1.40
   1 -10  -1   10.70    1.30
  -1 -10   1   12.60    1.60
   1  10   0    5.90    1.10
   1  10   0   10.30    1.30
  -1  10   0    8.30    1.20
  -1  10   0    7.40    0.90
  -1  10   0    8.90    1.30
   1  10   0    9.00    1.30
   1  10   0    8.50    1.00
  -1  10   0    7.00    1.30
   1 -10   0    8.50    1.30
  -1 -10   0    7.10    0.90
   1 -10   0    8.20    1.30
   1 -10   0    7.70    1.30
   1 -10   0    8.30    1.30
  -1 -10   0    8.60    1.30
  -1 -10   0    8.10    1.30
  -1 -10   0    8.20    1.20
  -1 -10   0    8.90    1.20
   1 -10   0    9.30    1.20
   1  10   1   23.20    1.80
  -1  10  -1   22.40    1.90
   1  10   1   21.70    1.70
   1  10   1   22.80    1.80
  -1  10  -1   19.50    1.70
  -1  10  -1   24.50    1.70
  -1  10  -1   21.60    1.50
   1  10   1   19.40    1.20
  -1 -10  -1   20.00    1.60
  -1 -10  -1   20.20    1.70
   1 -10   1   22.70    1.80
  -1 -10  -1   20.10    1.60
   1 -10   1   20.10    1.80
   1 -10   1   25.20    1.80
  -1 -10  -1   19.20    1.20
   1 -10   1   22.90    1.50
  -1 -10  -1   25.70    1.80
   1 -10   1   19.90    1.80
  -1  10  -2   50.49    2.50
   1  10   2   59.79    2.90
  -1  10  -2   57.29    3.10
   1  10   2   60.69    2.90
  -1  10  -2   64.89    3.30
   1  10   2   63.39    3.00
  -1  10  -2   61.39    3.00
  -1  10  -2   58.59    3.20
   1 -10   2   59.59    3.20
   1 -10   2   57.79    3.10
   1 -10   2   52.89    2.90
   1 -10   2   60.79    2.70
  -1 -10  -2   54.99    2.90
  -1 -10  -2   55.49    2.10
  -1 -10  -2   61.09    3.00
  -1 -10  -2   64.79    3.00
   1 -10   2   64.49    3.10
  -1  10  -3    2.70    0.90
  -1  10  -3    3.10    0.90
   1  10   3    4.40    1.00
  -1  10  -3    2.00    0.70
  -1  10  -3    3.20    0.70
  -1  10  -3    4.00    1.00
   1  10   3    3.00    0.80
   1 -10   3    3.70    0.80
   1 -10   3    3.70    0.90
  -1 -10  -3    2.90    0.80
   1 -10   3    2.20    0.80
   1 -10   3    2.00    0.70
  -1 -10  -3    1.90    0.70
  -1 -10  -3    2.70    0.30
  -1 -10  -3    2.80    0.90
   1 -10   3    3.50    0.90
  -1  10  -4   13.70    1.80
  -1  10  -4   13.60    1.80
   1  10   4   15.10    1.80
  -1  10  -4   14.50    1.90
   1  10   4   14.60    1.30
   1  10   4   14.60    1.30
  -1  10  -4   16.20    2.00
  -1  10  -4   12.30    1.20
   1 -10   4   14.10    1.70
   1 -10   4   14.30    1.40
  -1 -10  -4   13.90    1.40
  -1 -10  -4   16.60    1.80
   1 -10   4   14.30    1.20
  -1 -10  -4   12.90    0.70
  -1 -10  -4   11.80    1.20
   1 -10   4   12.00    1.70
   1 -10   4   15.00    1.70
  -1  10  -5    3.20    1.10
   1  10   5    2.20    0.90
  -1  10  -5    2.40    0.70
  -1  10  -5    2.80    1.00
  -1  10  -5    2.80    1.00
   1  10   5    2.70    0.70
  -1  10  -5    2.50    1.00
  -1 -10  -5    2.50    0.40
  -1 -10  -5    2.70    0.80
   1 -10   5    2.90    0.80
  -1 -10  -5    4.10    1.10
   1 -10   5    2.90    0.80
  -1 -10  -5    2.50    0.40
  -1 -10  -5    1.80    0.70
   1 -10   5    3.00    0.90
  -1  10  -6   14.70    1.30
  -1  10  -6   15.70    2.00
   1  10   6   18.50    2.10
   1  10   6   15.30    1.40
  -1  10  -6   13.90    1.90
  -1  10  -6   17.70    1.80
   1  10   6   14.70    1.20
  -1  10  -6   14.80    2.10
  -1 -10  -6   16.30    2.00
  -1 -10  -6   14.30    1.00
   1 -10   6   14.80    1.90
  -1 -10  -6   13.00    1.40
   1 -10   6   16.20    1.40
  -1 -10  -6   13.50    0.90
   1 -10   6   12.60    1.30
  -1  10  -7   33.40    3.10
  -1  10  -7   34.70    1.90
  -1  10  -7   31.00    2.50
  -1  10  -7   35.90    2.60
   1  10   7   34.80    1.50
  -1  10  -7   31.60    2.60
   1  10   7   31.60    1.50
  -1 -10  -7   31.60    1.70
  -1 -10  -7   33.40    2.50
  -1 -10  -7   31.20    2.00
   1 -10   7   36.00    1.80
  -1  10  -8    5.50    1.20
  -1  10  -8    3.80    1.20
  -1  10  -8    4.10    1.50
  -1  10  -8    4.50    0.80
  -1 -10  -8    5.90    1.30
  -1 -10  -8    6.30    1.00
  -1 -10  -8    4.20    0.80
  -1  10  -9   20.60    3.00
  -1  10  -9   18.10    1.40
  -1  10  -9   14.80    2.00
  -1  10  -9   19.30    2.00
  -1 -10  -9   17.00    1.40
  -1 -10  -9   15.60    2.10
  -1 -10  -9   17.60    1.40
  -1  10 -10   37.00    2.70
  -1  10 -10   39.70    2.80
  -1  10 -10   41.30    3.70
  -1  10 -10   37.90    2.00
  -1 -10 -10   37.60    2.00
  -1 -10 -10   40.10    2.40
  -1 -10 -10   47.40    3.30
  -1  10 -11    5.00    1.80
  -1  10 -11    3.80    1.00
  -1  10 -11    1.90    1.10
  -1  10 -11    3.60    0.70
  -1 -10 -11    3.30    0.80
  -1 -10 -11    3.80    0.80
  -1 -10 -11    3.80    0.80
  -1 -10 -11    3.30    1.20
   1  11 -11   -0.50    0.60
   1  11 -11   -0.40    1.00
   1  11 -11    0.90    0.80
   1 -11 -11    0.00    0.30
   1 -11 -11   -0.80    1.00
   1 -11 -11   -0.40    0.60
   1  11 -10    1.40    0.70
   1  11 -10    2.50    1.00
   1  11 -10    0.20    1.00
   1  11 -10   -0.30    0.80
   1  11 -10    0.00    1.20
   1 -11 -10   -0.10    0.30
   1 -11 -10   -0.20    0.50
   1  11  -9    7.50    1.90
   1  11  -9    6.70    1.60
   1  11  -9    7.80    1.30
   1  11  -9    6.60    1.40
   1  11  -9    9.00    1.80
   1 -11  -9    8.10    0.40
   1 -11  -9   10.90    1.90
   1 -11  -9    8.50    1.20
   1  11  -8    1.20    0.70
   1  11  -8    3.70    1.30
  -1  11   8    2.20    0.60
   1  11  -8    2.00    0.90
   1  11  -8    3.00    1.30
   1  11  -8    2.90    1.00
  -1  11   8    1.60    0.50
  -1 -11   8    0.50    0.60
  -1 -11   8    2.10    0.90
   1 -11  -8    1.30    0.70
  -1 -11   8    1.50    0.80
  -1  11   7    1.30    0.60
   1  11  -7    3.50    1.30
   1  11  -7   -0.20    0.60
  -1  11   7    1.40    0.50
   1  11  -7    1.00    0.90
   1  11  -7    1.20    0.80
  -1 -11   7    1.60    0.80
  -1 -11   7    1.90    0.80
  -1 -11   7    1.30    0.70
   1 -11  -7    1.20    0.60
   1 -11  -7    2.10    0.90
   1  11  -6    3.90    1.20
  -1  11   6    5.40    1.00
   1  11  -6    4.20    1.30
   1  11  -6    3.30    1.10
   1  11  -6    3.30    0.90
   1  11  -6    3.20    1.10
   1 -11  -6    5.50    1.40
  -1 -11   6    4.60    1.00
  -1 -11   6    3.60    0.90
   1 -11  -6    4.60    1.00
  -1 -11   6    5.60    1.30
   1 -11  -6    5.10    1.00
  -1  11   5   -0.70    0.60
   1  11  -5    1.20    0.70
   1  11  -5    1.20    0.80
   1  11  -5    0.10    0.80
   1  11  -5    1.00    0.70
  -1  11   5    0.60    0.50
  -1  11   5    0.40    0.50
   1  11  -5    0.80    0.80
   1 -11  -5   -0.50    0.40
  -1 -11   5    0.20    0.60
  -1 -11   5   -0.40    0.50
  -1 -11   5   -0.70    0.60
   1 -11  -5   -0.80    0.70
   1 -11  -5   -0.10    0.50
   1  11  -4  123.19    5.30
   1  11  -4  115.29    5.20
  -1  11   4  120.09    4.70
   1  11  -4  119.59    5.30
   1  11  -4  124.99    5.30
  -1  11   4  117.99    5.00
   1  11  -4  112.59    4.60
  -1 -11   4  121.19    5.20
   1 -11  -4  119.79    5.00
   1 -11  -4  111.69    4.70
  -1 -11   4  119.29    4.70
   1 -11  -4  120.89    4.90
  -1 -11   4  123.59    5.00
  -1 -11   4  112.49    5.10
  -1 -11   4  119.99    4.90
   1  11  -3   20.70    1.90
   1  11  -3   21.00    1.90
   1  11  -3   19.70    1.90
  -1  11   3   19.10    1.70
   1  11  -3   22.10    1.70
   1  11  -3   17.40    1.70
  -1  11   3   20.30    1.70
  -1  11   3   19.70    1.70
  -1 -11   3   21.90    1.90
   1 -11  -3   21.40    1.80
   1 -11  -3   20.40    1.70
  -1 -11   3   19.70    1.60
  -1 -11   3   18.70    1.70
  -1 -11   3   19.40    1.70
   1 -11  -3   21.20    1.70
  -1 -11   3   20.40    1.80
  -1  11   2  269.47    8.70
   1  11  -2  256.77    9.00
   1  11  -2  241.28    8.40
  -1  11   2  256.17    8.70
   1  11  -2  264.97    8.70
  -1  11   2  256.17    8.80
   1  11  -2  264.37    9.00
   1  11  -2  237.88    8.90
  -1  11   2  253.17    7.50
  -1 -11   2  259.07    8.80
  -1 -11   2  240.88    8.50
   1 -11  -2  246.28    8.70
  -1 -11   2  260.57    9.10
   1 -11  -2  272.57    8.70
   1 -11  -2  268.37    8.90
  -1 -11   2  245.38    8.80
  -1 -11   2  266.57    8.50
   1 -11  -2  251.17    8.70
  -1 -11   2  234.08    8.80
   1  11  -1   21.40    1.90
   1  11  -1   18.90    1.70
   1  11  -1   17.70    1.50
  -1  11   1   19.60    1.20
  -1  11   1   18.80    1.60
  -1  11   1   19.60    1.80
   1  11  -1   18.30    1.60
  -1  11   1   20.20    1.80
   1 -11  -1   20.20    1.80
   1 -11  -1   20.50    1.70
   1 -11  -1   17.70    1.50
   1 -11  -1   18.30    1.70
  -1 -11   1   20.40    1.70
  -1 -11   1   20.10    1.90
  -1 -11   1   17.40    1.70
  -1 -11   1   20.00    1.80
  -1 -11   1   19.40    1.60
  -1 -11   1   15.30    1.40
   1 -11  -1   17.30    1.70
  -1  11   0   35.60    2.50
  -1  11   0   34.60    2.20
  -1  11   0   40.10    2.10
   1  11   0   41.70    2.10
   1  11   0   42.10    2.60
  -1  11   0   38.30    2.50
   1  11   0   38.70    2.30
   1  11   0   41.30    2.60
   1 -11   0   38.40    2.50
   1 -11   0   42.10    2.50
  -1 -11   0   39.30    2.30
   1 -11   0   36.30    2.20
  -1 -11   0   39.70    2.50
   1 -11   0   39.30    2.50
   1 -11   0   43.80    2.50
  -1 -11   0   41.00    2.00
  -1 -11   0   45.20    2.70
  -1 -11   0   42.10    2.50
   1  11   1    2.20    0.90
  -1  11  -1    4.00    0.90
   1  11   1    2.10    0.80
   1  11   1    2.70    0.90
  -1  11  -1    5.50    1.20
  -1  11  -1    3.90    0.90
  -1  11  -1    3.30    1.00
   1  11   1    3.50    0.60
  -1 -11  -1    2.20    0.70
   1 -11   1    4.60    1.10
   1 -11   1    4.80    1.20
  -1 -11  -1    3.40    0.70
  -1 -11  -1    3.60    1.00
  -1 -11  -1    3.30    0.90
   1 -11   1    4.30    1.10
   1 -11   1    4.40    0.90
   1 -11   1    2.50    0.80
   1  11   2    5.90    1.10
   1  11   2    5.30    1.10
  -1  11  -2    5.40    1.10
  -1  11  -2    6.10    1.30
  -1  11  -2    4.90    1.20
   1  11   2    6.10    1.10
  -1  11  -2    5.40    0.90
   1 -11   2    7.10    1.30
   1 -11   2    5.10    1.10
   1 -11   2    6.10    1.20
  -1 -11  -2    5.00    1.10
  -1 -11  -2    6.30    1.10
  -1 -11  -2    4.90    0.60
   1 -11   2    4.90    0.90
  -1 -11  -2    5.70    1.00
   1 -11   2    7.40    1.40
  -1  11  -3   10.00    1.20
  -1  11  -3   13.90    1.90
  -1  11  -3   10.20    1.50
   1  11   3   10.50    1.50
  -1  11  -3    9.00    1.50
  -1  11  -3   11.00    1.60
   1  11   3    8.40    1.30
   1 -11   3    9.60    1.60
  -1 -11  -3    9.60    1.50
  -1 -11  -3    9.00    0.50
  -1 -11  -3    9.40    1.30
  -1 -11  -3   10.50    1.40
   1 -11   3   10.00    1.50
   1 -11   3   10.60    1.20
   1 -11   3   10.80    1.50
   1 -11   3   11.20    1.50
   1  11   4  118.39    4.70
  -1  11  -4  122.29    5.30
  -1  11  -4  111.49    5.10
   1  11   4  122.59    5.10
  -1  11  -4  121.79    5.30
   1  11   4  123.79    4.70
  -1  11  -4  112.19    5.30
  -1  11  -4  113.09    4.40
  -1 -11  -4  117.49    5.00
   1 -11   4  113.49    4.40
  -1 -11  -4  107.99    4.60
   1 -11   4  118.19    5.30
  -1 -11  -4  120.09    4.70
   1 -11   4  120.79    4.80
   1 -11   4  112.99    5.10
   1 -11   4  116.09    4.80
   1  11   5    3.80    1.60
   1  11   5    4.00    0.80
  -1  11  -5    4.80    1.30
  -1  11  -5    3.90    1.10
  -1  11  -5    3.80    1.20
   1  11   5    3.80    1.10
  -1  11  -5    3.60    0.80
  -1  11  -5    3.70    1.20
   1 -11   5    5.20    1.10
  -1 -11  -5    3.70    1.00
   1 -11   5    4.80    1.20
  -1 -11  -5    4.00    1.20
   1 -11   5    2.40    0.90
  -1 -11  -5    4.00    0.90
  -1  11  -6    5.60    1.30
   1  11   6    6.90    1.00
  -1  11  -6    6.50    1.50
  -1  11  -6    6.90    1.50
   1  11   6    6.90    1.00
  -1  11  -6    8.60    1.10
  -1  11  -6    6.80    1.50
   1  11   6    6.20    1.40
  -1 -11  -6    7.40    0.50
   1 -11   6    8.40    1.20
  -1 -11  -6    8.40    1.20
  -1 -11  -6    8.50    1.60
   1 -11   6    7.80    1.20
   1 -11   6    7.50    1.40
  -1 -11  -6    7.30    0.50
  -1  11  -7   -0.60    0.40
  -1  11  -7    1.00    1.10
   1  11   7    0.40    0.40
   1  11   7   -0.60    0.40
  -1  11  -7    0.30    0.80
  -1  11  -7   -0.70    0.60
   1 -11   7   -0.30    0.50
  -1 -11  -7    0.60    0.60
  -1 -11  -7    0.40    0.30
   1 -11   7    0.00    0.60
  -1 -11  -7   -1.30    0.70
  -1 -11  -7    0.00    0.20
  -1  11  -8    1.70    2.00
  -1  11  -8    0.30    0.50
  -1  11  -8    1.60    1.00
  -1 -11  -8    2.80    1.70
  -1 -11  -8    1.40    0.40
   1 -11   8    1.20    0.40
  -1 -11  -8    0.80    0.70
  -1  11  -9   12.70    1.90
  -1  11  -9   10.30    2.20
  -1  11  -9   10.40    1.80
  -1  11  -9    8.70    1.20
  -1 -11  -9   10.90    1.30
  -1 -11  -9   11.00    1.90
  -1 -11  -9   11.40    1.00
  -1  11 -10    2.80    0.90
  -1  11 -10    1.90    1.50
  -1  11 -10    2.30    0.70
  -1  11 -10    2.80    1.10
  -1 -11 -10    2.10    0.60
  -1 -11 -10    2.90    0.70
   1  12 -11    0.90    1.00
   1  12 -11    2.30    1.50
   1  12 -11    0.30    0.80
   1  12 -11    0.80    1.00
   1 -12 -11    1.00    0.70
   1 -12 -11    1.00    1.10
   1  12 -10   13.30    2.10
   1  12 -10   10.70    1.80
   1  12 -10   10.90    2.20
   1  12 -10   11.00    1.50
   1  12 -10   12.80    2.30
   1 -12 -10   11.10    1.40
   1 -12 -10   12.70    2.20
   1  12  -9    1.80    0.80
   1  12  -9    0.40    1.00
   1  12  -9    1.60    0.90
   1  12  -9    0.00    0.90
  -1  12   9    0.90    0.20
   1  12  -9    0.10    1.00
  -1 -12   9    0.50    0.70
  -1 -12   9    1.20    0.50
   1 -12  -9    1.00    1.10
   1 -12  -9    2.20    0.80
   1  12  -8    2.00    1.10
   1  12  -8    4.50    1.60
  -1  12   8    1.30    0.60
   1  12  -8    1.10    0.90
   1  12  -8    4.50    1.30
  -1  12   8    1.90    0.60
   1  12  -8    2.50    0.90
  -1 -12   8    1.70    0.80
  -1 -12   8    2.60    0.70
   1 -12  -8    2.30    0.90
  -1 -12   8    0.80    0.80
   1 -12  -8    1.70    1.20
   1  12  -7   19.90    1.70
   1  12  -7   17.30    2.50
   1  12  -7   16.40    2.30
  -1  12   7   16.00    1.50
   1  12  -7   18.20    2.30
  -1  12   7   17.60    1.40
   1  12  -7   19.70    2.40
  -1 -12   7   18.60    1.70
  -1 -12   7   16.30    2.10
   1 -12  -7   18.70    2.40
   1 -12  -7   16.10    1.60
  -1 -12   7   18.60    1.60
   1  12  -6    1.00    1.00
   1  12  -6    0.30    0.70
  -1  12   6    0.10    0.60
   1  12  -6   -0.30    0.70
  -1  12   6    0.20    0.60
   1  12  -6    0.90    0.90
   1  12  -6   -0.80    0.80
  -1 -12   6    0.90    0.70
  -1 -12   6    1.10    0.90
   1 -12  -6    1.00    0.70
   1 -12  -6    0.10    0.80
   1 -12  -6    0.40    0.70
  -1 -12   6    0.00    0.70
   1  12  -5   38.60    2.70
   1  12  -5   36.50    2.80
   1  12  -5   36.60    2.80
   1  12  -5   35.20    2.30
   1  12  -5   33.70    2.80
  -1  12   5   29.80    2.40
  -1  12   5   31.70    2.20
   1 -12  -5   36.80    2.30
  -1 -12   5   38.90    2.80
  -1 -12   5   38.50    2.40
   1 -12  -5   31.80    2.40
  -1 -12   5   33.80    2.50
   1 -12  -5   37.60    2.40
   1  12  -4   36.00    2.60
  -1  12   4   37.00    2.50
   1  12  -4   37.90    2.70
  -1  12   4   35.90    2.30
   1  12  -4   34.90    2.20
   1  12  -4   36.30    2.70
   1  12  -4   33.30    2.60
   1 -12  -4   35.00    2.40
  -1 -12   4   31.00    2.40
  -1 -12   4   33.20    2.40
   1 -12  -4   34.20    2.40
  -1 -12   4   34.90    2.20
   1 -12  -4   38.30    2.50
  -1 -12   4   37.50    2.60
  -1 -12   4   35.60    2.40
   1  12  -3    1.80    0.90
   1  12  -3    1.80    0.70
   1  12  -3    3.20    0.90
   1  12  -3    2.00    0.80
   1  12  -3    2.90    1.00
  -1  12   3    1.90    0.80
  -1  12   3    3.60    1.00
  -1  12   3    2.70    0.90
  -1 -12   3    2.30    1.00
  -1 -12   3    2.30    0.90
   1 -12  -3    4.10    1.00
  -1 -12   3    1.90    0.70
  -1 -12   3    2.90    0.90
  -1 -12   3    3.20    0.90
   1 -12  -3    2.80    0.90
   1 -12  -3    5.70    1.10
   1  12  -2   61.19    3.50
  -1  12   2   61.99    3.20
   1  12  -2   59.69    3.00
  -1  12   2   60.89    3.20
  -1  12   2   58.99    3.20
   1  12  -2   59.29    3.30
  -1  12   2   58.59    2.20
   1  12  -2   60.19    3.10
   1  12  -2   62.49    3.50
  -1 -12   2   60.29    3.00
   1 -12  -2   56.29    3.10
  -1 -12   2   61.89    3.50
   1 -12  -2   55.09    3.20
   1 -12  -2   56.69    3.20
  -1 -12   2   57.59    3.00
   1 -12  -2   59.39    3.10
  -1 -12   2   53.89    3.20
   1 -12  -2   59.79    3.20
  -1 -12   2   56.59    3.20
  -1 -12   2   62.09    3.30
   1  12  -1  186.08    7.10
  -1  12   1  168.48    6.50
  -1  12   1  190.08    7.00
   1  12  -1  177.78    7.00
   1  12  -1  182.08    6.40
  -1  12   1  184.48    5.90
  -1  12   1  172.38    6.80
   1  12  -1  180.18    6.60
  -1 -12   1  171.98    6.90
  -1 -12   1  182.18    6.60
  -1 -12   1  171.48    6.30
  -1 -12   1  184.88    7.00
   1 -12  -1  177.08    6.80
  -1 -12   1  197.88    7.30
   1 -12  -1  186.48    6.60
   1 -12  -1  180.88    6.90
  -1 -12   1  177.78    6.80
   1 -12  -1  177.18    6.80
   1 -12  -1  196.78    7.10
   1  12   0   15.40    1.30
   1  12   0   20.30    1.80
  -1  12   0   18.30    1.70
   1  12   0   16.60    1.60
   1  12   0   19.70    1.90
  -1  12   0   17.00    1.50
  -1  12   0   16.60    1.70
   1 -12   0   17.10    1.60
   1 -12   0   16.00    1.50
   1 -12   0   16.90    1.70
   1 -12   0   17.40    1.70
  -1 -12   0   16.10    1.70
  -1 -12   0   18.70    1.40
  -1 -12   0   19.30    1.80
  -1 -12   0   17.50    1.70
  -1 -12   0   16.30    1.60
  -1 -12   0   19.80    1.70
   1 -12   0   12.70    1.80
  -1  12  -1    0.60    0.70
  -1  12  -1    0.70    0.60
  -1  12  -1    0.20    0.50
   1  12   1    1.80    0.90
   1  12   1    0.20    0.40
   1  12   1    1.00    0.80
   1  12   1    1.20    0.70
  -1  12  -1    0.70    0.80
  -1 -12  -1   -0.30    1.10
  -1 -12  -1    1.50    0.40
   1 -12   1    0.80    0.80
  -1 -12  -1    0.40    0.70
   1 -12   1    1.20    0.90
   1 -12   1    0.60    0.70
   1 -12   1    1.40    0.70
  -1 -12  -1    1.20    0.70
   1 -12   1    0.70    0.80
  -1  12  -2   -0.20    0.50
  -1  12  -2   -1.30    0.40
  -1  12  -2    0.60    0.80
  -1  12  -2    0.80    0.80
   1  12   2    0.80    0.70
   1  12   2    0.00    0.60
   1  12   2   -0.40    0.40
   1 -12   2    0.80    0.80
   1 -12   2   -1.10    0.60
   1 -12   2    0.10    0.70
  -1 -12  -2    0.50    0.60
  -1 -12  -2   -0.20    0.60
   1 -12   2   -0.30    0.60
  -1 -12  -2   -0.50    0.50
  -1 -12  -2    0.30    0.30
   1 -12   2   -0.10    0.40
  -1  12  -3   63.09    3.40
   1  12   3   64.69    3.40
   1  12   3   65.19    3.20
  -1  12  -3   62.29    3.60
  -1  12  -3   62.39    2.90
  -1  12  -3   59.39    3.50
   1  12   3   65.79    3.30
   1 -12   3   64.29    3.30
  -1 -12  -3   57.89    3.20
  -1 -12  -3   58.39    3.20
  -1 -12  -3   60.89    3.20
  -1 -12  -3   56.69    1.90
   1 -12   3   62.09    2.90
   1 -12   3   55.79    3.40
   1 -12   3   65.49    3.60
   1 -12   3   63.69    3.30
  -1  12  -4   14.70    2.00
  -1  12  -4   14.00    2.00
  -1  12  -4   12.50    1.40
  -1  12  -4   13.10    1.90
   1  12   4   11.40    1.50
   1  12   4   13.10    1.90
   1  12   4   13.60    1.80
   1 -12   4   14.70    1.80
   1 -12   4   13.00    1.30
  -1 -12  -4   11.80    1.70
   1 -12   4   16.10    2.10
   1 -12   4   11.80    1.70
   1 -12   4   15.30    1.80
  -1 -12  -4   12.30    1.60
  -1 -12  -4   12.10    1.60
  -1  12  -5    4.60    1.30
  -1  12  -5    5.50    1.00
   1  12   5    4.40    0.90
   1  12   5    4.50    0.90
  -1  12  -5    4.60    1.20
   1  12   5    5.10    1.20
  -1  12  -5    2.30    1.10
  -1 -12  -5    3.70    1.00
   1 -12   5    6.30    1.30
  -1 -12  -5    3.80    0.90
   1 -12   5    3.50    1.00
  -1 -12  -5    3.50    1.10
   1 -12   5    3.70    1.00
  -1  12  -6   20.20    1.60
  -1  12  -6   19.10    2.40
   1  12   6   19.00    1.50
   1  12   6   20.70    1.60
  -1  12  -6   19.20    2.60
   1  12   6   19.80    2.40
  -1  12  -6   20.50    2.80
  -1 -12  -6   21.80    1.80
  -1 -12  -6   21.30    2.40
   1 -12   6   19.50    1.70
   1 -12   6   20.80    2.10
   1 -12   6   20.00    1.80
   1  12   7    3.60    0.70
  -1  12  -7    2.50    0.80
   1  12   7    2.90    0.70
  -1  12  -7    1.40    1.20
  -1  12  -7    1.80    1.10
  -1  12  -7    2.80    1.20
  -1 -12  -7    1.90    1.20
  -1 -12  -7    3.40    1.00
   1 -12   7    3.80    0.90
   1 -12   7    2.70    0.90
   1  12   8    0.40    0.30
  -1  12  -8    0.60    0.90
  -1  12  -8    0.80    0.80
   1  12   8    0.50    0.30
  -1  12  -8   -1.50    0.70
  -1  12  -8   -0.10    0.50
   1 -12   8    0.40    0.50
  -1 -12  -8    0.30    0.50
  -1 -12  -8    0.20    0.20
   1 -12   8   -0.40    0.50
  -1 -12  -8    0.00    0.90
  -1 -12  -8    0.40    0.20
  -1  12  -9   26.00    3.50
  -1  12  -9   25.70    1.70
  -1  12  -9   23.60    2.40
  -1  12  -9   23.20    2.30
  -1 -12  -9   25.80    2.50
  -1 -12  -9   26.90    1.80
  -1 -12  -9   25.70    1.20
  -1 -12  -9   21.30    1.80
  -1  12 -10    4.00    1.80
  -1  12 -10    0.50    1.00
  -1  12 -10    1.70    0.60
  -1 -12 -10    2.40    0.70
  -1 -12 -10    1.70    0.40
  -1 -12 -10    2.50    1.20
  -1 -12 -10    2.00    0.80
   1  13 -10    0.90    1.40
   1  13 -10   -0.80    0.90
   1  13 -10    2.90    1.40
   1  13 -10    0.80    1.20
   1  13 -10    1.10    0.90
   1 -13 -10    2.10    0.90
   1 -13 -10    1.00    1.00
   1 -13 -10    0.20    0.70
   1  13  -9    7.60    1.50
   1  13  -9    7.70    1.80
   1  13  -9    6.00    1.20
  -1  13   9    5.00    0.60
   1  13  -9    1.40    1.30
   1  13  -9    4.70    1.60
   1 -13  -9    4.90    1.10
  -1 -13   9    4.50    0.90
   1 -13  -9    4.70    1.60
   1  13  -8    6.80    1.60
   1  13  -8    7.50    1.30
   1  13  -8    7.60    1.80
  -1  13   8    8.30    1.10
  -1  13   8    8.40    1.10
   1 -13  -8    5.60    1.50
   1 -13  -8   10.10    1.50
  -1 -13   8    5.70    1.10
  -1 -13   8    9.00    1.70
  -1 -13   8    9.30    1.40
   1  13  -7   61.79    3.30
   1  13  -7   65.19    4.10
  -1  13   7   68.29    3.10
   1  13  -7   60.19    3.90
   1  13  -7   68.99    4.90
  -1  13   7   64.99    3.10
   1  13  -7   64.89    4.20
  -1 -13   7   66.89    3.40
  -1 -13   7   58.29    3.70
   1 -13  -7   68.09    3.50
   1 -13  -7   61.59    3.80
  -1 -13   7   62.39    3.30
   1  13  -6   26.50    2.50
   1  13  -6   24.30    2.40
  -1  13   6   25.10    1.90
   1  13  -6   26.90    2.10
   1  13  -6   28.00    2.60
  -1  13   6   24.30    2.30
   1  13  -6   24.80    2.50
  -1  13   6   24.20    1.90
   1 -13  -6   25.90    2.40
   1 -13  -6   25.30    2.00
  -1 -13   6   24.90    2.10
  -1 -13   6   24.70    2.00
  -1 -13   6   25.50    2.40
   1 -13  -6   22.60    2.00
  -1  13   5  113.59    4.70
   1  13  -5  109.89    5.40
   1  13  -5  109.99    4.70
   1  13  -5  108.79    5.30
   1  13  -5  108.89    5.40
  -1  13   5  105.99    4.70
   1  13  -5  112.59    5.40
  -1  13   5  111.79    5.10
   1 -13  -5  109.49    4.80
  -1 -13   5  110.29    4.90
   1 -13  -5  105.29    5.00
   1 -13  -5  116.19    4.90
  -1 -13   5  111.79    5.30
  -1 -13   5  107.29    4.80
   1  13  -4    8.00    1.30
  -1  13   4    6.90    1.30
   1  13  -4    8.20    1.50
  -1  13   4   10.10    2.50
   1  13  -4    5.90    1.40
   1  13  -4    8.10    1.90
   1  13  -4   10.00    1.70
   1 -13  -4    8.40    1.50
  -1 -13   4    8.10    1.50
  -1 -13   4    7.20    1.30
  -1 -13   4    8.00    1.40
   1 -13  -4    5.50    1.30
   1 -13  -4    7.40    1.40
  -1 -13   4    9.00    1.60
  -1  13   3   59.99    3.30
   1  13  -3   57.39    3.50
   1  13  -3   55.99    3.30
  -1  13   3   56.29    3.20
   1  13  -3   53.89    3.40
   1  13  -3   52.99    3.00
  -1  13   3   56.69    3.20
   1  13  -3   56.49    3.40
   1 -13  -3   61.29    3.40
  -1 -13   3   60.29    3.30
   1 -13  -3   60.19    3.30
  -1 -13   3   55.39    3.40
  -1 -13   3   60.69    3.40
   1 -13  -3   57.09    3.20
  -1 -13   3   56.59    3.00
  -1 -13   3   55.29    3.20
   1 -13  -3   57.09    3.20
   1  13  -2  120.49    5.00
  -1  13   2  125.19    5.20
   1  13  -2  125.49    5.50
   1  13  -2  119.99    5.50
  -1  13   2  121.39    4.00
  -1  13   2  120.89    5.20
   1  13  -2  123.39    5.10
  -1  13   2  123.29    5.20
  -1 -13   2  120.19    5.00
  -1 -13   2  118.09    4.90
   1 -13  -2  116.19    5.10
  -1 -13   2  120.69    5.20
   1 -13  -2  112.09    5.20
  -1 -13   2  125.89    5.30
   1 -13  -2  124.49    5.30
   1 -13  -2  119.29    5.20
  -1 -13   2  113.89    5.30
   1 -13  -2  117.89    5.00
   1  13  -1   77.89    4.00
  -1  13   1   70.69    3.80
  -1  13   1   71.69    3.00
  -1  13   1   70.79    3.80
   1  13  -1   76.89    3.50
   1  13  -1   73.29    4.00
   1  13  -1   78.29    3.70
  -1  13   1   70.59    3.60
   1 -13  -1   77.19    4.00
   1 -13  -1   67.19    3.70
   1 -13  -1   74.69    3.70
   1 -13  -1   69.49    3.70
  -1 -13   1   72.49    3.90
  -1 -13   1   76.69    3.80
  -1 -13   1   80.39    3.90
  -1 -13   1   73.89    3.60
   1 -13  -1   71.59    3.50
  -1 -13   1   77.99    3.40
  -1 -13   1   81.89    4.10
   1  13   0   29.90    2.30
   1  13   0   25.00    2.00
   1  13   0   30.30    2.30
  -1  13   0   26.90    2.40
  -1  13   0   28.40    1.80
  -1  13   0   30.00    2.30
  -1  13   0   24.90    1.90
   1 -13   0   28.40    2.30
   1 -13   0   27.60    2.40
  -1 -13   0   28.80    1.80
  -1 -13   0   26.60    2.10
   1 -13   0   29.60    2.20
   1 -13   0   25.30    1.90
  -1 -13   0   31.30    2.30
  -1 -13   0   33.60    2.50
  -1 -13   0   30.40    2.30
   1 -13   0   27.20    2.30
  -1  13  -1   56.09    3.00
   1  13   1   63.89    2.70
   1  13   1   68.99    3.50
  -1  13  -1   64.59    3.60
   1  13   1   59.69    3.40
  -1  13  -1   63.99    3.20
   1  13   1   66.69    3.40
  -1  13  -1   61.19    3.50
   1 -13   1   59.69    3.50
  -1 -13  -1   63.09    3.30
  -1 -13  -1   65.09    3.30
   1 -13   1   63.59    3.10
  -1 -13  -1   60.79    3.40
   1 -13   1   63.99    3.50
  -1 -13  -1   60.89    3.50
   1 -13   1   62.09    3.40
   1 -13   1   63.59    3.60
  -1 -13  -1   65.49    2.60
  -1  13  -2   15.50    1.90
  -1  13  -2   16.50    2.10
   1  13   2   14.70    1.90
  -1  13  -2   16.40    1.70
   1  13   2   16.40    1.70
  -1  13  -2   16.20    2.10
   1  13   2   14.90    1.90
   1 -13   2   17.90    2.10
  -1 -13  -2   16.10    1.00
  -1 -13  -2   15.40    1.90
  -1 -13  -2   17.40    2.00
   1 -13   2   18.00    2.10
   1 -13   2   17.90    1.80
   1 -13   2   15.50    2.10
  -1 -13  -2   16.20    1.90
   1 -13   2   14.70    1.60
  -1  13  -3   28.30    2.00
   1  13   3   32.00    2.50
   1  13   3   32.00    2.30
  -1  13  -3   35.00    2.60
  -1  13  -3   33.20    2.70
  -1  13  -3   36.20    2.70
   1  13   3   33.40    2.40
   1 -13   3   34.20    2.60
  -1 -13  -3   30.20    2.30
  -1 -13  -3   38.70    2.60
   1 -13   3   28.90    2.40
   1 -13   3   32.60    2.60
   1 -13   3   31.20    2.00
   1 -13   3   34.50    2.50
  -1 -13  -3   33.60    2.40
   1  13   4   54.19    3.00
  -1  13  -4   57.89    2.90
  -1  13  -4   58.59    3.70
  -1  13  -4   63.29    3.80
  -1  13  -4   57.39    3.60
   1  13   4   57.79    3.10
   1  13   4   58.89    3.40
   1 -13   4   61.49    3.30
   1 -13   4   54.79    3.90
  -1 -13  -4   59.29    3.20
  -1 -13  -4   52.49    3.10
   1 -13   4   63.79    3.80
   1 -13   4   53.59    3.20
   1 -13   4   58.39    2.90
  -1 -13  -4   57.69    3.40
  -1  13  -5    7.20    1.20
   1  13   5    8.70    1.30
  -1  13  -5    7.40    1.70
  -1  13  -5    8.20    1.60
  -1  13  -5    6.80    1.60
   1  13   5    8.60    1.30
   1  13   5    6.70    1.50
  -1 -13  -5    6.80    1.20
   1 -13   5    7.60    1.60
   1 -13   5    7.10    1.40
  -1 -13  -5    4.60    1.00
  -1 -13  -5    8.00    1.50
   1 -13   5    7.00    1.30
  -1  13  -6   25.50    2.60
   1  13   6   26.10    1.90
   1  13   6   25.60    2.40
  -1  13  -6   29.30    3.10
  -1  13  -6   28.20    1.90
  -1  13  -6   27.80    2.50
   1  13   6   28.60    2.00
   1 -13   6   26.90    2.50
   1 -13   6   29.40    2.20
   1 -13   6   28.90    2.20
  -1 -13  -6   26.60    2.10
  -1 -13  -6   27.50    2.50
  -1  13  -7    8.00    1.70
  -1  13  -7    6.00    1.40
   1  13   7    8.10    1.10
  -1  13  -7    4.90    1.70
  -1  13  -7    6.90    1.10
   1  13   7    8.80    1.10
   1 -13   7    6.70    1.10
  -1 -13  -7    8.60    1.40
  -1 -13  -7    9.00    1.70
   1 -13   7    7.00    1.30
   1  13   8   29.40    1.50
  -1  13  -8   27.10    1.90
   1  13   8   25.00    1.40
  -1  13  -8   26.60    3.40
  -1  13  -8   23.20    2.40
  -1  13  -8   29.60    2.70
  -1 -13  -8   28.90    2.10
  -1 -13  -8   27.30    2.60
  -1  13  -9    2.40    1.10
  -1  13  -9    3.30    1.30
  -1  13  -9    2.70    1.40
  -1  13  -9    3.10    0.80
  -1 -13  -9    2.70    1.20
  -1 -13  -9    4.00    0.90
  -1  13 -10   10.90    1.20
  -1  13 -10   11.80    2.10
  -1  13 -10   11.60    2.30
  -1 -13 -10   10.60    2.10
  -1 -13 -10   12.60    1.60
  -1 -13 -10   13.20    1.50
   1  14 -10   32.00    2.40
   1  14 -10   32.60    2.90
   1 -14 -10   32.40    2.50
   1 -14 -10   30.00    2.30
   1 -14 -10   31.00    2.90
  -1  14   9    1.60    0.50
   1  14  -9    2.10    1.20
  -1  14   9    0.90    0.50
   1  14  -9   -0.40    0.90
   1  14  -9    3.00    1.30
   1  14  -9    1.10    0.80
   1  14  -9    0.00    1.10
   1 -14  -9    1.20    0.80
   1 -14  -9    2.80    1.10
  -1 -14   9    0.60    0.70
   1 -14  -9    2.20    1.20
  -1 -14   9    1.10    0.70
   1  14  -8   11.60    2.10
   1  14  -8   10.20    2.20
  -1  14   8   10.10    1.30
   1  14  -8    9.60    1.90
   1  14  -8    9.20    1.60
  -1  14   8    8.40    1.20
   1 -14  -8    9.90    1.60
  -1 -14   8    8.70    1.80
  -1 -14   8    8.90    1.40
  -1 -14   8   10.60    1.60
   1  14  -7   15.10    2.30
  -1  14   7   14.80    1.50
  -1  14   7   14.80    1.50
   1  14  -7   13.60    2.40
   1  14  -7   12.70    2.00
   1  14  -7   15.90    2.00
   1  14  -7   10.60    2.20
  -1 -14   7   15.30    1.80
  -1 -14   7   13.30    2.20
   1 -14  -7   16.00    1.90
   1 -14  -7   14.90    2.20
  -1 -14   7   16.90    1.90
  -1  14   6  148.99    6.40
   1  14  -6  138.99    6.60
  -1  14   6  140.09    5.70
   1  14  -6  148.79    6.70
  -1  14   6  136.19    5.50
   1  14  -6  137.99    5.70
  -1 -14   6  141.39    5.90
   1 -14  -6  132.29    6.10
   1 -14  -6  146.69    5.90
   1 -14  -6  151.58    6.00
  -1 -14   6  135.19    5.70
  -1 -14   6  136.19    6.30
   1  14  -5    0.30    0.70
   1  14  -5    0.30    0.70
   1  14  -5    0.60    1.00
   1  14  -5    2.50    1.10
  -1  14   5    1.20    0.80
   1  14  -5    0.00    0.70
  -1  14   5    1.80    1.00
  -1  14   5    1.50    0.80
  -1 -14   5    1.80    1.10
  -1 -14   5    0.60    0.80
   1 -14  -5    0.90    0.90
   1 -14  -5    0.90    0.90
   1 -14  -5   -0.30    0.60
   1 -14  -5    1.00    0.70
  -1 -14   5    1.90    1.30
   1  14  -4   23.50    2.00
   1  14  -4   23.70    2.40
   1  14  -4   24.60    2.50
   1  14  -4   25.20    2.40
  -1  14   4   26.30    2.20
  -1  14   4   26.50    2.20
  -1  14   4   25.10    2.20
   1  14  -4   27.00    2.60
  -1 -14   4   21.60    2.10
   1 -14  -4   25.20    2.20
   1 -14  -4   24.10    2.20
  -1 -14   4   24.40    3.00
   1 -14  -4   24.50    2.30
  -1 -14   4   26.50    2.30
   1 -14  -4   26.90    2.30
  -1 -14   4   26.00    2.10
   1  14  -3   35.70    2.80
  -1  14   3   35.10    2.50
   1  14  -3   30.40    2.30
   1  14  -3   35.30    2.80
   1  14  -3   35.10    2.60
  -1  14   3   34.70    2.60
  -1 -14   3   33.70    2.50
  -1 -14   3   36.70    2.50
  -1 -14   3   40.80    2.80
   1 -14  -3   38.60    2.60
  -1 -14   3   32.10    2.60
   1 -14  -3   35.60    2.60
   1 -14  -3   31.60    2.50
   1 -14  -3   37.90    2.70
   1  14  -2   99.59    5.00
   1  14  -2   96.89    4.40
   1  14  -2   98.69    4.80
  -1  14   2   95.49    3.40
  -1  14   2   99.69    4.70
   1  14  -2   90.69    4.30
  -1  14   2   95.59    4.50
  -1  14   2   97.79    4.60
   1 -14  -2   95.39    4.60
   1 -14  -2   92.79    4.60
  -1 -14   2   94.49    4.40
  -1 -14   2   89.79    4.70
  -1 -14   2   95.49    4.70
   1 -14  -2  103.89    4.60
   1 -14  -2  102.89    4.70
  -1 -14   2   92.29    4.50
   1 -14  -2   99.39    4.80
  -1 -14   2   89.99    4.30
  -1  14   1   60.39    3.50
  -1  14   1   56.99    3.20
   1  14  -1   57.89    3.00
   1  14  -1   55.79    3.50
  -1  14   1   59.79    3.50
  -1  14   1   56.69    2.60
   1  14  -1   62.59    3.60
   1  14  -1   64.69    3.30
   1 -14  -1   58.09    3.40
  -1 -14   1   56.89    3.00
   1 -14  -1   62.69    3.70
  -1 -14   1   58.29    3.20
  -1 -14   1   59.19    3.30
   1 -14  -1   55.69    3.10
   1 -14  -1   54.19    3.30
  -1 -14   1   55.99    3.40
   1 -14  -1   57.69    3.40
  -1 -14   1   58.59    3.40
   1  14   0    1.70    0.90
   1  14   0    4.00    1.10
   1  14   0    3.40    0.90
  -1  14   0    2.80    0.80
  -1  14   0    1.90    0.90
  -1  14   0    4.10    1.10
  -1  14   0    3.50    1.10
   1 -14   0    4.10    1.10
   1 -14   0    6.00    1.40
   1 -14   0    4.30    1.10
   1 -14   0    2.90    1.20
  -1 -14   0    3.50    0.80
  -1 -14   0    5.10    1.20
  -1 -14   0    3.50    1.20
   1 -14   0    4.20    1.20
  -1 -14   0    2.90    1.10
  -1 -14   0    4.60    1.20
  -1  14  -1   47.00    3.20
   1  14   1   45.80    2.90
  -1  14  -1   48.40    3.30
   1  14   1   47.60    2.30
   1  14   1   44.60    3.00
  -1  14  -1   41.40    2.60
  -1  14  -1   43.80    2.60
   1  14   1   45.10    3.00
  -1 -14  -1   45.00    3.00
  -1 -14  -1   46.70    2.20
   1 -14   1   48.90    3.20
   1 -14   1   50.89    3.10
   1 -14   1   48.90    2.80
  -1 -14  -1   50.59    3.00
   1 -14   1   49.99    3.20
  -1 -14  -1   45.70    3.00
   1 -14   1   46.90    3.00
  -1 -14  -1   42.20    3.00
  -1  14  -2   47.30    2.90
  -1  14  -2   46.40    3.20
  -1  14  -2   49.10    3.40
   1  14   2   45.00    3.00
  -1  14  -2   48.90    2.80
   1  14   2   48.60    3.00
  -1 -14  -2   46.60    3.00
  -1 -14  -2   49.30    3.10
  -1 -14  -2   54.49    3.10
  -1 -14  -2   48.00    3.10
   1 -14   2   45.20    3.30
   1 -14   2   50.59    3.30
   1 -14   2   48.00    3.10
   1 -14   2   52.99    3.20
   1 -14   2   51.19    2.80
  -1  14  -3   11.50    1.60
   1  14   3    9.60    1.50
   1  14   3    8.20    1.50
  -1  14  -3    9.20    1.60
   1  14   3   11.30    1.80
  -1  14  -3   11.00    1.90
  -1  14  -3   12.30    2.00
   1 -14   3   12.10    1.50
  -1 -14  -3   12.70    1.80
  -1 -14  -3    8.40    1.50
   1 -14   3   10.70    1.80
  -1 -14  -3   10.90    1.70
   1 -14   3    7.50    1.50
   1 -14   3   11.10    1.80
   1 -14   3    8.70    1.60
   1  14   4   54.79    3.30
  -1  14  -4   54.39    3.60
  -1  14  -4   52.19    2.90
   1  14   4   55.99    3.20
  -1  14  -4   55.99    3.60
  -1  14  -4   52.49    3.50
   1 -14   4   54.69    3.40
   1 -14   4   54.29    3.60
  -1 -14  -4   59.09    3.30
  -1 -14  -4   50.39    3.10
  -1 -14  -4   53.39    3.30
   1 -14   4   49.30    3.20
   1 -14   4   53.79    2.90
   1  14   5    1.40    0.70
  -1  14  -5    0.10    0.60
  -1  14  -5    0.70    0.80
   1  14   5    2.20    1.00
   1  14   5    1.20    0.80
  -1  14  -5    0.70    1.00
  -1  14  -5    1.10    1.00
   1 -14   5    1.40    1.00
   1 -14   5    2.60    1.20
  -1 -14  -5    1.50    0.80
  -1 -14  -5    2.70    1.10
   1 -14   5    1.40    1.00
  -1 -14  -5    0.80    0.90
   1  14   6    3.90    0.90
  -1  14  -6    2.20    0.80
   1  14   6    2.20    0.80
  -1  14  -6    2.00    1.10
  -1  14  -6    1.80    1.20
   1  14   6    2.90    1.20
  -1  14  -6    2.80    1.10
   1 -14   6    2.10    1.10
   1 -14   6    3.30    1.10
  -1 -14  -6    1.90    1.10
  -1 -14  -6    4.10    1.10
   1 -14   6    1.30    1.00
  -1  14  -7    1.10    1.00
  -1  14  -7    2.40    1.10
   1  14   7    1.70    0.70
   1  14   7    1.00    0.90
   1  14   7    1.20    0.70
  -1  14  -7    1.70    0.70
   1 -14   7    1.50    0.80
  -1 -14  -7    1.00    0.90
   1 -14   7    1.30    0.80
  -1 -14  -7    1.70    1.20
  -1  14  -8    0.70    0.60
  -1  14  -8   -0.80    1.10
  -1  14  -8    0.50    0.90
   1  14   8    0.40    0.60
  -1  14  -8    1.20    1.00
   1  14   8    0.70    0.50
  -1 -14  -8   -1.10    0.70
  -1 -14  -8    0.80    0.80
   1 -14   8    0.40    0.80
   1 -14   8    0.40    0.70
  -1  14  -9    0.00    1.10
  -1  14  -9    0.50    0.50
  -1  14  -9    0.10    1.00
  -1  14  -9   -0.20    1.20
   1 -14   9   -0.10    0.60
  -1 -14  -9   -0.50    0.70
  -1 -14  -9    0.00    0.90
   1 -14   9    0.10    0.30
  -1 -14  -9   -0.60    0.70
   1  15 -10    5.70    1.60
   1  15 -10    3.80    1.10
   1  15 -10    4.10    1.40
   1  15 -10    6.80    1.70
   1 -15 -10    5.80    1.40
  -1 -15  10    2.40    0.50
  -1 -15  10    3.30    0.90
   1 -15 -10    4.00    1.20
   1 -15 -10    5.70    1.60
   1  15  -9   18.30    2.70
  -1  15   9   21.40    1.50
   1  15  -9   23.00    3.20
   1  15  -9   18.20    2.10
   1  15  -9   21.40    2.80
  -1  15   9   17.60    1.40
   1 -15  -9   21.70    2.80
  -1 -15   9   18.00    1.60
  -1 -15   9   16.30    1.80
   1 -15  -9   21.80    2.60
   1 -15  -9   20.10    2.20
   1  15  -8    1.30    0.70
  -1  15   8    1.10    0.70
   1  15  -8    2.00    1.10
   1  15  -8    2.90    1.20
   1  15  -8    2.40    1.20
  -1  15   8    1.50    0.70
  -1 -15   8    2.30    1.10
   1 -15  -8    1.30    1.10
  -1 -15   8    1.20    0.90
  -1 -15   8    2.70    1.10
   1 -15  -8    1.60    1.00
  -1  15   7    6.90    1.30
   1  15  -7    8.40    1.70
   1  15  -7    8.40    1.50
  -1  15   7    5.60    1.20
   1  15  -7    8.00    1.80
   1  15  -7    7.30    1.80
   1 -15  -7    7.80    1.70
   1 -15  -7    6.30    1.50
  -1 -15   7    5.50    1.40
  -1 -15   7    9.30    1.60
   1 -15  -7    8.20    1.80
  -1 -15   7    6.90    1.70
   1  15  -6   -0.30    0.70
   1  15  -6    0.00    0.70
   1  15  -6    1.50    0.90
  -1  15   6    0.70    0.80
  -1  15   6   -0.50    0.60
   1  15  -6    0.20    1.10
  -1  15   6    0.60    0.90
  -1 -15   6    0.30    0.80
   1 -15  -6   -0.20    0.80
   1 -15  -6    0.90    1.00
   1 -15  -6    1.50    0.90
  -1 -15   6    0.20    0.80
  -1 -15   6    0.70    1.10
   1  15  -5    2.50    1.10
  -1  15   5    3.40    1.10
   1  15  -5    5.20    1.40
  -1  15   5    1.50    0.90
   1  15  -5    3.20    1.30
   1  15  -5    2.60    1.00
   1 -15  -5    3.20    1.00
  -1 -15   5    2.70    1.30
   1 -15  -5    3.50    1.30
   1 -15  -5    2.50    1.20
  -1 -15   5    3.30    1.20
  -1 -15   5    3.80    1.20
   1 -15  -5    3.90    1.20
  -1  15   4   25.80    2.20
   1  15  -4   24.90    2.50
  -1  15   4   27.90    2.40
   1  15  -4   24.90    2.50
   1  15  -4   27.40    2.50
   1  15  -4   27.20    2.20
  -1  15   4   29.00    2.30
  -1 -15   4   26.50    2.40
   1 -15  -4   30.00    2.50
   1 -15  -4   25.40    2.30
   1 -15  -4   25.40    2.30
  -1 -15   4   26.60    2.20
   1 -15  -4   22.90    2.20
  -1 -15   4   24.40    2.30
  -1  15   3   98.79    4.80
  -1  15   3  106.29    4.90
   1  15  -3  102.79    4.60
   1  15  -3  102.99    5.30
   1  15  -3   99.39    4.80
   1  15  -3   98.39    5.10
  -1  15   3   99.89    4.80
  -1 -15   3   98.69    4.90
  -1 -15   3  103.99    4.80
  -1 -15   3   98.09    5.10
   1 -15  -3   99.29    4.90
  -1 -15   3   96.39    4.50
   1 -15  -3  100.79    5.00
   1 -15  -3   97.59    4.80
   1 -15  -3  101.59    4.90
   1  15  -2   17.50    2.30
   1  15  -2   17.80    2.40
  -1  15   2   17.20    2.30
   1  15  -2   18.40    1.90
  -1  15   2   24.60    4.30
   1  15  -2   20.30    2.20
  -1  15   2   21.20    1.20
  -1  15   2   21.30    2.40
   1 -15  -2   19.70    2.00
  -1 -15   2   20.10    2.30
  -1 -15   2   22.00    2.30
   1 -15  -2   19.20    1.90
  -1 -15   2   18.20    2.10
   1 -15  -2   18.70    2.40
   1 -15  -2   19.50    2.40
  -1 -15   2   18.10    2.30
  -1  15   1    3.60    1.10
  -1  15   1    3.60    1.10
  -1  15   1    3.20    0.70
  -1  15   1    2.50    1.10
   1  15  -1    1.70    1.10
   1  15  -1    1.50    0.70
   1  15  -1    1.00    0.90
   1  15  -1    2.30    1.00
   1 -15  -1    3.30    1.10
  -1 -15   1    2.00    0.90
   1 -15  -1    2.10    1.00
  -1 -15   1    2.40    0.90
  -1 -15   1    1.50    0.90
   1 -15  -1    1.60    0.80
   1 -15  -1    3.10    1.20
  -1 -15   1    4.40    1.30
   1  15   0  142.99    6.40
  -1  15   0  139.89    5.80
   1  15   0  147.09    5.40
  -1  15   0  147.99    6.50
  -1  15   0  142.79    6.40
  -1  15   0  143.89    5.40
   1  15   0  139.09    6.20
  -1 -15   0  141.69    6.30
   1 -15   0  141.79    6.10
  -1 -15   0  143.29    5.90
  -1 -15   0  155.28    6.30
  -1 -15   0  136.99    6.90
   1 -15   0  140.99    5.80
   1 -15   0  145.59    6.30
   1 -15   0  142.79    6.20
   1 -15   0  136.69    6.40
   1  15   1   10.90    1.80
   1  15   1   10.20    1.70
  -1  15  -1   11.40    1.60
   1  15   1   11.20    1.10
   1  15   1   13.50    2.10
  -1  15  -1   11.60    1.90
  -1  15  -1   11.20    2.00
  -1  15  -1   11.90    1.70
  -1 -15  -1   10.50    1.80
   1 -15   1   11.70    1.90
   1 -15   1   13.40    2.00
   1 -15   1   13.20    1.70
  -1 -15  -1   14.70    2.00
  -1 -15  -1    9.90    1.70
   1 -15   1   11.60    1.90
   1 -15   1   10.40    1.70
  -1  15  -2    8.30    1.70
   1  15   2    8.10    1.50
  -1  15  -2    9.20    1.70
  -1  15  -2    5.90    1.20
   1  15   2    8.80    1.70
  -1  15  -2    6.20    1.30
   1  15   2    5.70    1.40
  -1 -15  -2    9.30    1.60
  -1 -15  -2    7.50    1.50
   1 -15   2    6.30    1.50
   1 -15   2    4.50    1.40
   1 -15   2    5.70    1.40
   1 -15   2    5.60    1.50
  -1 -15  -2    6.90    1.50
   1 -15   2    9.10    1.40
  -1 -15  -2    7.40    1.50
   1  15   3   25.70    2.30
  -1  15  -3   21.20    1.90
  -1  15  -3   22.80    2.60
  -1  15  -3   27.20    2.70
   1  15   3   21.70    2.10
   1  15   3   25.00    2.20
  -1  15  -3   25.30    2.90
   1 -15   3   26.20    2.60
   1 -15   3   23.60    2.50
   1 -15   3   25.90    2.00
  -1 -15  -3   23.00    2.30
  -1 -15  -3   24.70    2.30
  -1 -15  -3   25.30    2.20
  -1 -15  -3   25.40    2.30
   1 -15   3   23.20    2.30
   1 -15   3   22.60    2.30
  -1  15  -4    7.10    1.60
   1  15   4    5.10    1.30
   1  15   4    6.10    1.50
  -1  15  -4    4.80    1.10
  -1  15  -4    4.30    1.30
  -1  15  -4    7.40    1.70
  -1 -15  -4    5.70    1.70
  -1 -15  -4    4.00    1.10
  -1 -15  -4    6.40    1.40
   1 -15   4    5.30    1.50
   1 -15   4    5.80    1.40
   1 -15   4    3.30    0.90
   1 -15   4    5.40    1.40
  -1  15  -5    8.10    2.90
  -1  15  -5    9.20    1.90
   1  15   5    9.00    1.70
  -1  15  -5   10.40    1.90
  -1  15  -5    7.40    1.30
   1  15   5    6.90    1.40
   1  15   5    5.60    1.20
   1 -15   5    8.10    1.60
  -1 -15  -5    8.40    1.40
   1 -15   5    9.00    1.80
   1 -15   5    9.40    1.60
  -1 -15  -5    8.90    1.70
  -1 -15  -5    8.60    1.70
  -1  15  -6   31.80    2.90
   1  15   6   34.50    2.30
  -1  15  -6   34.70    2.30
  -1  15  -6   36.40    3.10
   1  15   6   33.10    2.30
   1  15   6   33.10    2.80
  -1  15  -6   34.30    3.20
   1 -15   6   34.70    2.50
  -1 -15  -6   35.20    2.90
  -1 -15  -6   38.30    2.70
   1 -15   6   34.10    2.90
   1 -15   6   32.10    2.60
   1  15   7   68.59    4.20
  -1  15  -7   63.09    4.20
  -1  15  -7   59.89    3.20
  -1  15  -7   68.49    4.70
   1  15   7   67.79    3.20
  -1  15  -7   68.39    4.30
   1  15   7   65.29    3.30
  -1 -15  -7   70.79    3.80
   1 -15   7   66.19    3.50
   1 -15   7   72.19    4.10
  -1  15  -8    5.80    1.50
  -1  15  -8    6.10    1.10
  -1  15  -8    9.30    2.00
  -1  15  -8    9.70    2.10
  -1 -15  -8    7.40    1.70
   1 -15   8    8.40    1.40
   1 -15   8    7.20    1.20
  -1 -15  -8    5.50    1.30
  -1  15  -9    2.00    0.80
  -1  15  -9    4.50    1.60
  -1  15  -9    2.30    1.50
  -1  15  -9    5.10    1.50
  -1 -15  -9    5.40    1.30
  -1 -15  -9    4.60    1.20
  -1 -15  -9    5.30    1.40
   1 -15   9    1.60    0.60
   1 -15   9    2.80    0.70
   1  16  -9   -0.90    0.80
   1  16  -9    1.40    1.20
  -1  16   9   -0.20    0.60
   1  16  -9    0.10    1.10
  -1  16   9    1.60    0.60
   1  16  -9    0.00    1.10
  -1 -16   9   -0.90    0.90
  -1 -16   9    0.10    0.80
   1 -16  -9    2.80    1.10
   1 -16  -9    0.30    0.90
   1 -16  -9    0.90    1.20
   1  16  -8   36.10    3.30
  -1  16   8   33.60    2.30
   1  16  -8   34.10    2.60
   1  16  -8   32.80    3.30
  -1  16   8   35.40    2.70
   1  16  -8   37.30    3.20
   1 -16  -8   33.60    3.10
   1 -16  -8   32.50    2.70
  -1 -16   8   35.30    2.70
  -1 -16   8   36.50    2.60
   1 -16  -8   34.90    2.80
  -1 -16   8   32.80    3.00
   1  16  -7    7.10    1.80
  -1  16   7    2.60    0.90
   1  16  -7    3.90    1.40
   1  16  -7    2.30    1.10
  -1  16   7    3.10    1.10
   1  16  -7    2.70    1.40
   1 -16  -7    4.40    1.50
  -1 -16   7    1.00    1.20
  -1 -16   7    4.40    1.30
   1 -16  -7    2.60    1.30
  -1 -16   7    2.70    1.20
   1 -16  -7    2.60    1.20
   1  16  -6   79.99    4.80
  -1  16   6   71.79    3.80
   1  16  -6   75.99    4.70
  -1  16   6   69.89    3.80
  -1  16   6   70.09    4.30
   1  16  -6   74.49    4.60
   1  16  -6   73.69    3.90
  -1 -16   6   77.09    4.60
  -1 -16   6   66.89    3.90
   1 -16  -6   74.89    4.20
   1 -16  -6   67.99    4.20
  -1 -16   6   68.69    3.90
   1 -16  -6   74.39    4.10
  -1  16   5   30.40    2.70
   1  16  -5   28.30    2.90
   1  16  -5   25.60    3.00
   1  16  -5   23.70    3.00
  -1  16   5   30.40    2.40
   1  16  -5   24.20    2.20
   1 -16  -5   25.30    2.40
   1 -16  -5   24.40    2.30
  -1 -16   5   22.20    2.20
   1 -16  -5   25.00    2.50
  -1 -16   5   24.90    2.50
  -1 -16   5   27.30    2.40
   1 -16  -5   27.20    2.40
   1  16  -4    4.40    1.20
   1  16  -4    3.70    1.30
  -1  16   4    4.90    1.30
  -1  16   4    7.20    1.50
  -1  16   4    2.90    1.10
   1  16  -4    3.10    1.30
   1  16  -4    5.40    1.50
  -1 -16   4    4.50    1.40
   1 -16  -4    2.90    1.30
  -1 -16   4    2.50    1.10
   1 -16  -4    6.50    1.40
  -1 -16   4    4.30    1.20
   1 -16  -4    4.40    1.30
  -1 -16   4    4.70    1.30
   1 -16  -4    3.60    1.20
  -1  16   3   46.60    3.20
   1  16  -3   51.09    3.20
   1  16  -3   54.49    3.70
  -1  16   3   49.70    3.30
   1  16  -3   51.99    3.40
   1  16  -3   55.39    3.80
  -1  16   3   54.09    3.40
   1 -16  -3   48.80    3.30
   1 -16  -3   54.39    3.50
   1 -16  -3   52.29    3.40
  -1 -16   3   51.09    3.40
  -1 -16   3   55.49    3.20
   1 -16  -3   55.69    3.40
  -1 -16   3   46.70    3.30
  -1 -16   3   46.30    3.40
  -1  16   2  114.69    5.30
   1  16  -2  120.39    5.80
   1  16  -2  109.09    5.10
  -1  16   2  116.39    4.00
  -1  16   2  110.39    5.40
   1  16  -2  120.59    5.20
  -1  16   2  102.99    5.20
   1  16  -2  112.39    5.70
   1 -16  -2  114.19    5.60
   1 -16  -2  119.49    5.50
  -1 -16   2  109.39    5.10
  -1 -16   2  117.49    5.50
  -1 -16   2  116.89    5.50
  -1 -16   2  115.39    5.70
   1 -16  -2  114.19    5.20
   1 -16  -2  122.49    5.60
   1  16  -1   91.79    4.90
  -1  16   1   91.59    4.80
  -1  16   1   92.29    4.50
   1  16  -1   87.69    4.10
   1  16  -1   89.19    4.80
   1  16  -1   88.59    4.40
  -1 -16   1   95.49    4.80
   1 -16  -1   93.49    5.00
   1 -16  -1   86.39    4.70
  -1 -16   1   86.99    4.80
   1 -16  -1   88.79    4.40
   1 -16  -1   93.79    4.80
  -1 -16   1   92.29    4.70
  -1 -16   1  101.39    4.60
   1 -16  -1   94.09    4.80
  -1  16   0   11.40    1.70
  -1  16   0    9.90    1.40
   1  16   0   11.00    1.80
   1  16   0    9.40    1.80
  -1  16   0   11.60    2.10
  -1  16   0   10.50    1.90
   1  16   0   12.00    1.40
   1  16   0   10.40    2.00
   1 -16   0    9.10    1.80
  -1 -16   0    9.50    1.70
  -1 -16   0   14.20    2.10
   1 -16   0   12.30    2.10
  -1 -16   0   10.90    1.80
  -1 -16   0   12.30    1.90
   1 -16   0    8.90    1.80
   1 -16   0   11.70    1.80
   1 -16   0   10.70    2.00
   1  16   1    7.00    1.00
  -1  16  -1    5.90    1.20
   1  16   1    7.00    1.50
   1  16   1    4.10    1.30
  -1  16  -1    5.70    1.60
  -1  16  -1    7.90    1.80
  -1  16  -1    9.50    1.90
   1  16   1    6.50    1.40
  -1 -16  -1    5.40    1.40
   1 -16   1    7.40    1.50
  -1 -16  -1    5.40    1.40
   1 -16   1    5.80    1.40
   1 -16   1    7.10    1.60
  -1 -16  -1    6.60    1.60
  -1 -16  -1    8.10    1.70
   1 -16   1    7.90    1.40
   1 -16   1    7.20    1.50
  -1  16  -2   57.39    3.30
  -1  16  -2   65.79    4.00
  -1  16  -2   62.49    4.00
   1  16   2   60.39    3.70
  -1  16  -2   61.09    3.60
   1  16   2   58.39    3.70
   1  16   2   59.99    3.60
  -1 -16  -2   56.29    3.70
   1 -16   2   60.29    4.00
   1 -16   2   63.59    3.30
  -1 -16  -2   63.09    3.60
  -1 -16  -2   59.59    3.60
   1 -16   2   57.79    3.60
   1 -16   2   57.99    3.60
   1 -16   2   59.49    3.90
  -1 -16  -2   59.59    3.60
   1  16   3    8.20    1.60
  -1  16  -3    7.20    1.60
  -1  16  -3    9.50    1.80
  -1  16  -3    8.50    1.90
  -1  16  -3   12.10    1.60
   1  16   3   10.90    1.80
   1  16   3    8.10    1.60
  -1 -16  -3    6.10    1.50
   1 -16   3    9.90    1.90
   1 -16   3    6.00    1.50
  -1 -16  -3   11.00    2.30
   1 -16   3    8.90    1.40
   1 -16   3    7.50    1.70
  -1 -16  -3   12.70    2.10
  -1 -16  -3   12.10    2.00
   1 -16   3    9.10    1.70
  -1  16  -4    1.40    1.30
   1  16   4    1.90    1.00
   1  16   4    4.80    1.30
  -1  16  -4    2.00    1.00
  -1  16  -4    5.10    1.60
  -1  16  -4    2.90    1.20
   1  16   4    2.70    1.20
   1 -16   4    4.30    1.30
  -1 -16  -4    2.40    1.20
  -1 -16  -4    2.20    1.00
  -1 -16  -4    1.70    1.10
   1 -16   4    3.40    1.30
  -1 -16  -4    4.90    1.40
   1 -16   4    2.80    1.30
   1 -16   4    2.80    1.10
  -1  16  -5    6.80    1.70
  -1  16  -5    9.80    2.10
   1  16   5    6.70    1.30
   1  16   5    9.50    1.90
  -1  16  -5    7.50    1.70
   1  16   5    6.70    1.50
  -1  16  -5    9.80    1.60
  -1 -16  -5    9.10    1.50
  -1 -16  -5   10.40    1.90
   1 -16   5    8.70    1.60
  -1 -16  -5   11.00    1.90
   1 -16   5   10.90    1.90
  -1 -16  -5    9.10    1.70
   1 -16   5    9.00    1.70
  -1  16  -6   23.20    3.30
   1  16   6   34.10    4.20
   1  16   6   33.30    2.90
   1  16   6   28.60    2.30
  -1  16  -6   29.00    3.00
  -1  16  -6   30.30    2.30
  -1 -16  -6   25.20    2.40
   1 -16   6   32.20    2.60
   1 -16   6   31.80    2.60
  -1 -16  -6   29.90    2.60
  -1  16  -7   10.00    1.50
   1  16   7   11.70    1.60
   1  16   7   12.70    2.20
   1  16   7   10.80    1.50
  -1  16  -7   13.90    2.50
  -1  16  -7   13.40    2.40
  -1  16  -7   11.10    2.00
  -1 -16  -7   12.60    2.00
   1 -16   7   13.20    1.90
   1 -16   7   11.80    1.70
  -1 -16  -7   12.10    1.90
  -1 -16  -7   12.70    2.20
  -1  16  -8    8.10    1.70
   1  16   8   10.10    1.30
  -1  16  -8    7.60    1.90
  -1  16  -8    8.20    1.30
   1  16   8    6.50    1.10
  -1  16  -8    8.00    2.20
  -1 -16  -8    9.80    2.00
   1 -16   8    2.90    1.60
  -1 -16  -8    8.50    1.50
   1 -16   8    6.90    1.30
  -1 -16  -8    4.50    1.40
   1  16   9    1.40    0.50
  -1  16  -9    0.10    0.60
  -1  16  -9   -1.10    1.40
  -1  16  -9   -1.70    1.00
  -1  16  -9    1.60    1.20
   1 -16   9   -1.40    0.60
  -1 -16  -9    1.80    1.00
  -1 -16  -9    5.20    1.50
   1 -16   9    0.40    0.60
   1  17  -9   17.60    2.60
  -1  17   9   12.10    1.60
   1  17  -9   13.00    2.40
   1  17  -9   10.00    2.40
   1  17  -9   16.60    2.10
  -1 -17   9   11.70    2.10
   1 -17  -9   14.90    2.10
  -1 -17   9   13.30    1.70
   1 -17  -9   12.20    2.00
  -1  17   8    1.20    0.90
   1  17  -8    3.50    1.60
  -1  17   8    1.20    0.80
   1  17  -8    1.60    1.20
   1  17  -8    0.70    0.90
   1  17  -8    1.30    0.80
   1 -17  -8    0.10    0.90
  -1 -17   8    1.90    0.90
   1 -17  -8    1.70    1.10
   1 -17  -8    2.80    1.10
  -1 -17   8   -0.60    1.00
  -1 -17   8    1.70    0.90
   1  17  -7   34.30    3.20
   1  17  -7   30.60    3.10
  -1  17   7   36.90    2.70
   1  17  -7   29.00    3.60
   1  17  -7   33.70    2.60
  -1  17   7   29.50    2.70
  -1 -17   7   31.60    2.90
  -1 -17   7   30.20    2.70
   1 -17  -7   31.40    2.90
   1 -17  -7   30.90    2.70
  -1  17   6   68.89    3.80
  -1  17   6   77.09    4.50
   1  17  -6   74.59    4.80
   1  17  -6   64.19    4.50
  -1  17   6   66.69    3.80
   1  17  -6   71.39    3.90
   1  17  -6   60.89    4.30
  -1 -17   6   67.49    4.50
   1 -17  -6   67.39    4.10
  -1 -17   6   66.09    4.00
  -1 -17   6   74.09    4.20
   1 -17  -6   74.69    4.40
  -1  17   5   19.70    2.60
   1  17  -5   17.40    2.20
  -1  17   5   18.90    2.40
  -1  17   5   16.70    2.10
   1  17  -5   16.90    2.70
   1  17  -5   18.10    2.60
   1  17  -5   20.00    2.70
   1 -17  -5   19.30    2.50
  -1 -17   5   16.10    2.20
   1 -17  -5   19.90    2.60
   1 -17  -5   17.30    2.30
   1 -17  -5   17.30    2.40
  -1 -17   5   20.50    2.30
  -1 -17   5   18.90    2.70
  -1 -17   5   18.60    2.60
   1  17  -4    9.40    2.00
   1  17  -4    9.80    2.10
   1  17  -4    7.20    1.70
  -1  17   4   12.40    2.00
  -1  17   4    9.10    1.80
   1  17  -4    8.70    1.60
  -1 -17   4   10.50    1.90
   1 -17  -4    8.00    1.70
  -1 -17   4   10.40    2.00
   1 -17  -4    8.50    1.70
   1 -17  -4    7.20    1.70
   1 -17  -4    9.40    1.70
  -1 -17   4    8.40    1.90
  -1 -17   4    8.80    1.50
   1  17  -3    2.40    1.00
   1  17  -3    0.70    0.90
  -1  17   3    0.60    1.00
   1  17  -3    1.20    0.90
  -1  17   3   -0.10    0.90
   1  17  -3    1.70    1.00
  -1  17   3    1.80    1.00
  -1 -17   3    0.30    0.70
   1 -17  -3    1.00    1.10
   1 -17  -3    1.90    0.90
  -1 -17   3    1.30    1.20
  -1 -17   3   -0.30    0.80
   1 -17  -3    0.20    0.50
   1 -17  -3    1.20    1.00
   1  17  -2   10.90    2.00
  -1  17   2   12.60    2.10
   1  17  -2   11.40    1.80
  -1  17   2   10.70    1.00
   1  17  -2   14.40    1.80
   1  17  -2   11.00    2.00
  -1  17   2   15.60    2.40
  -1  17   2   13.80    2.00
   1 -17  -2   10.60    2.00
  -1 -17   2   13.80    2.30
   1 -17  -2   15.40    2.40
  -1 -17   2   12.80    1.90
  -1 -17   2   15.60    2.30
   1 -17  -2   12.10    2.00
   1 -17  -2    9.70    1.90
  -1  17   1   -0.60    0.40
  -1  17   1   -0.50    0.90
   1  17  -1    0.30    0.90
   1  17  -1   -0.60    0.70
   1  17  -1    0.30    0.70
  -1  17   1   -1.00    0.60
   1  17  -1    1.20    0.70
  -1  17   1    0.20    0.90
   1 -17  -1    0.20    0.90
   1 -17  -1    0.60    0.80
  -1 -17   1    0.50    0.70
  -1 -17   1   -0.50    0.90
   1 -17  -1    0.90    1.00
  -1 -17   1    1.30    0.90
   1 -17  -1    1.00    1.20
  -1  17   0  147.39    6.40
  -1  17   0  154.08    7.00
   1  17   0  148.59    6.50
   1  17   0  147.99    6.90
   1  17   0  150.98    6.90
  -1  17   0  154.28    5.90
   1  17   0  160.28    5.90
  -1  17   0  161.38    8.10
  -1 -17   0  154.48    6.50
  -1 -17   0  150.28    6.80
   1 -17   0  149.39    6.30
  -1 -17   0  146.69    6.80
   1 -17   0  156.58    6.80
   1 -17   0  158.38    7.10
   1 -17   0  151.28    6.80
  -1 -17   0  157.28    6.90
   1  17   1   13.60    2.10
  -1  17  -1   14.90    1.80
   1  17   1   13.20    2.20
  -1  17  -1   13.40    2.30
   1  17   1   11.10    1.80
  -1  17  -1   15.80    2.40
  -1  17  -1   12.00    1.90
   1 -17   1   12.70    2.20
  -1 -17  -1    9.60    3.10
  -1 -17  -1   14.10    2.20
   1 -17   1   13.40    1.90
  -1 -17  -1   15.60    2.20
   1 -17   1   11.20    2.00
   1 -17   1   12.50    2.00
  -1 -17  -1   13.10    2.10
  -1  17  -2   12.40    2.10
  -1  17  -2   12.50    1.80
   1  17   2   11.90    2.00
   1  17   2   14.40    2.10
  -1  17  -2   12.20    2.20
   1  17   2   11.60    2.00
  -1  17  -2   14.20    1.90
  -1 -17  -2   16.30    2.20
   1 -17   2   15.10    1.90
  -1 -17  -2   15.30    2.20
   1 -17   2   13.30    2.10
  -1 -17  -2   12.60    2.10
   1 -17   2   16.10    2.20
  -1 -17  -2   16.20    2.30
   1 -17   2   11.20    2.10
  -1  17  -3   47.70    3.70
  -1  17  -3   40.50    3.40
  -1  17  -3   41.70    2.80
   1  17   3   39.10    3.00
   1  17   3   42.70    3.10
   1  17   3   35.70    2.80
  -1  17  -3   41.40    3.10
   1 -17   3   39.40    3.10
  -1 -17  -3   35.90    2.90
  -1 -17  -3   39.70    3.10
  -1 -17  -3   43.20    3.10
   1 -17   3   42.80    3.50
   1 -17   3   40.30    3.00
  -1 -17  -3   45.80    3.30
   1 -17   3   40.80    2.70
   1  17   4   84.29    4.70
  -1  17  -4   80.59    4.90
   1  17   4   86.79    4.50
  -1  17  -4   79.29    5.00
   1  17   4   76.79    4.30
  -1  17  -4   83.29    4.20
  -1 -17  -4   74.29    4.40
   1 -17   4   75.69    4.80
  -1 -17  -4   84.49    4.50
  -1 -17  -4   83.19    4.60
   1 -17   4   87.59    4.60
   1 -17   4   83.59    4.10
  -1 -17  -4   85.29    4.60
   1 -17   4   83.89    4.60
  -1  17  -5   83.29    5.20
  -1  17  -5   88.99    4.90
   1  17   5   91.99    4.60
  -1  17  -5  104.39    5.60
   1  17   5   86.29    4.50
   1  17   5   88.39    4.90
  -1  17  -5   95.09    5.40
   1 -17   5   82.19    5.20
   1 -17   5   87.99    4.70
  -1 -17  -5   95.79    5.00
  -1 -17  -5   89.09    5.50
   1 -17   5   89.59    4.70
   1  17   6   67.29    4.30
  -1  17  -6   76.09    4.90
  -1  17  -6   75.29    5.00
  -1  17  -6   69.89    4.60
   1  17   6   68.79    3.80
  -1 -17  -6   67.09    4.30
   1 -17   6   72.39    4.10
  -1 -17  -6   72.29    4.20
  -1  17  -7    0.10    0.90
   1  17   7    0.80    0.70
  -1  17  -7   -0.10    1.10
   1  17   7    1.10    0.80
  -1  17  -7    0.50    1.20
   1  17   7    0.00    1.00
  -1 -17  -7    0.30    1.10
   1 -17   7   -0.30    0.80
  -1 -17  -7   -0.70    0.90
   1 -17   7   -0.20    1.00
  -1 -17  -7   -1.50    0.90
  -1  17  -8   -0.40    1.60
  -1  17  -8   -0.30    1.10
   1  17   8    0.70    0.70
   1  17   8    1.00    0.80
   1 -17   8    3.40    1.10
  -1 -17  -8    2.50    1.00
  -1 -17  -8    2.60    1.40
   1 -17   8   -1.20    1.00
  -1 -17  -8    4.10    1.20
  -1  18   8    3.10    1.10
  -1  18   8    3.50    1.10
   1  18  -8    4.10    1.40
   1  18  -8    3.10    1.10
   1  18  -8    6.00    2.00
   1  18  -8    5.30    1.70
   1 -18  -8    3.30    1.50
  -1 -18   8    4.40    1.50
   1 -18  -8    2.40    1.40
   1 -18  -8    3.20    1.40
  -1 -18   8    5.30    1.40
   1  18  -7    1.40    1.20
   1  18  -7    0.40    0.70
  -1  18   7    0.20    0.90
   1  18  -7   -1.30    0.90
   1 -18  -7    1.70    1.10
   1 -18  -7    1.20    1.20
  -1 -18   7    2.20    1.20
  -1 -18   7    1.00    1.00
   1 -18  -7   -0.90    0.80
  -1 -18   7    1.50    1.10
   1  18  -6    4.30    1.70
   1  18  -6    3.60    1.50
   1  18  -6    5.50    1.60
  -1  18   6    3.70    1.20
  -1  18   6    4.50    1.60
  -1  18   6    4.20    1.40
   1  18  -6    2.20    1.00
  -1 -18   6    7.30    1.60
  -1 -18   6    3.60    1.50
  -1 -18   6    3.60    1.30
   1 -18  -6    3.00    1.40
   1 -18  -6    4.30    1.50
   1 -18  -6    4.60    1.60
  -1  18   5    5.50    1.40
  -1  18   5    2.90    1.10
   1  18  -5    2.00    1.30
   1  18  -5    4.20    1.60
  -1  18   5    3.80    1.20
   1  18  -5    2.30    1.20
   1  18  -5    2.10    1.10
   1 -18  -5    3.60    1.20
  -1 -18   5    3.60    1.30
   1 -18  -5    6.50    1.50
   1 -18  -5    2.20    1.20
  -1 -18   5    2.00    1.50
  -1 -18   5    3.50    1.30
  -1  18   4    6.60    1.50
   1  18  -4    6.40    1.90
  -1  18   4    7.90    1.70
  -1  18   4    7.70    1.70
   1  18  -4    6.50    1.50
   1  18  -4    6.90    1.60
   1  18  -4    8.80    1.90
  -1 -18   4   10.30    1.90
   1 -18  -4   11.60    2.00
   1 -18  -4    9.40    1.90
  -1 -18   4    6.20    1.50
  -1 -18   4    6.30    1.80
   1 -18  -4    8.40    1.80
  -1  18   3   17.30    2.30
   1  18  -3   21.30    2.90
  -1  18   3   20.60    2.50
   1  18  -3   21.60    2.20
   1  18  -3   21.00    2.40
   1  18  -3   26.10    3.20
  -1  18   3   24.70    2.90
   1 -18  -3   16.70    2.40
  -1 -18   3   22.90    2.80
  -1 -18   3   22.60    2.90
   1 -18  -3   19.40    2.60
   1 -18  -3   21.40    2.70
  -1 -18   3   18.10    2.50
   1 -18  -3   19.90    2.50
  -1  18   2    6.90    1.60
  -1  18   2   10.10    0.90
   1  18  -2   11.70    2.20
   1  18  -2   10.10    1.80
  -1  18   2   10.80    1.90
  -1  18   2   12.00    2.10
   1  18  -2    8.60    1.60
   1  18  -2   10.20    2.40
  -1 -18   2   10.50    2.00
   1 -18  -2    8.10    1.80
   1 -18  -2   10.70    2.00
   1 -18  -2   10.50    2.00
   1 -18  -2   14.20    2.10
  -1 -18   2    6.00    1.60
  -1 -18   2   13.30    2.40
   1  18  -1   46.30    3.20
  -1  18   1   44.80    3.50
   1  18  -1   49.30    3.60
   1  18  -1   43.90    3.50
   1  18  -1   46.70    2.90
  -1  18   1   48.20    2.50
  -1  18   1   47.50    3.50
  -1  18   1   46.20    3.20
  -1 -18   1   50.79    3.70
   1 -18  -1   51.79    3.60
   1 -18  -1   50.49    3.50
  -1 -18   1   45.10    3.40
   1 -18  -1   46.80    3.60
   1 -18  -1   49.40    3.20
  -1 -18   1   44.10    3.10
  -1 -18   1   53.19    3.60
  -1  18   0    8.20    1.90
   1  18   0   11.50    2.10
   1  18   0    6.50    1.50
   1  18   0    6.30    1.20
  -1  18   0    6.30    1.60
   1  18   0    7.00    1.60
  -1  18   0    5.70    1.20
  -1  18   0    8.10    1.70
  -1 -18   0    7.80    1.80
   1 -18   0    5.10    1.40
  -1 -18   0    7.80    1.80
  -1 -18   0    7.00    1.50
   1 -18   0    8.50    1.80
  -1 -18   0    6.60    1.70
   1 -18   0    5.30    1.50
   1 -18   0    8.30    1.70
   1  18   1   44.60    2.40
  -1  18  -1   47.60    2.90
  -1  18  -1   46.20    3.60
   1  18   1   46.10    3.30
   1  18   1   50.79    3.60
  -1  18  -1   43.60    3.50
   1  18   1   46.20    3.40
  -1  18  -1   45.70    3.10
  -1 -18  -1   49.10    3.40
  -1 -18  -1   46.30    3.20
   1 -18   1   46.10    3.40
  -1 -18  -1   46.70    3.40
   1 -18   1   50.09    3.20
  -1 -18  -1   46.20    3.30
   1 -18   1   47.60    3.40
   1 -18   1   45.70    3.50
  -1  18  -2   14.30    2.00
   1  18   2   18.60    2.40
   1  18   2   15.40    2.30
   1  18   2   14.70    2.30
  -1  18  -2   13.30    2.30
  -1  18  -2   10.50    2.10
  -1  18  -2   17.20    2.10
   1 -18   2   16.90    2.50
  -1 -18  -2   13.70    2.10
  -1 -18  -2   14.70    2.20
   1 -18   2   17.00    2.70
  -1 -18  -2   14.80    2.30
   1 -18   2   17.90    2.40
   1 -18   2   15.00    2.00
  -1 -18  -2   18.00    2.40
   1  18   3   17.30    2.40
   1  18   3   13.30    2.20
  -1  18  -3   15.20    2.50
   1  18   3   17.80    2.40
  -1  18  -3   15.90    2.10
  -1  18  -3   16.40    2.30
  -1  18  -3   16.40    2.70
   1 -18   3   17.60    2.40
  -1 -18  -3   18.70    2.40
  -1 -18  -3   16.40    2.30
   1 -18   3   12.70    2.30
  -1 -18  -3   14.00    2.30
   1 -18   3   16.40    2.00
   1 -18   3   20.50    2.60
  -1 -18  -3   16.40    2.30
  -1  18  -4   -0.30    0.80
  -1  18  -4    0.90    0.90
   1  18   4    0.10    0.80
   1  18   4   -0.20    0.70
  -1  18  -4   -0.20    1.20
  -1  18  -4   -1.40    0.90
   1  18   4   -0.20    0.70
   1 -18   4   -0.40    0.90
   1 -18   4    0.90    0.90
  -1 -18  -4    0.40    0.70
  -1 -18  -4   -0.90    0.90
   1 -18   4    0.00    0.80
   1 -18   4   -0.20    0.80
  -1 -18  -4    0.70    0.90
  -1 -18  -4    1.60    1.20
   1  18   5    6.90    1.50
   1  18   5    4.30    1.20
   1  18   5    4.90    1.60
  -1  18  -5    4.30    1.20
  -1  18  -5    8.30    2.10
  -1  18  -5    6.30    2.10
  -1  18  -5    8.80    2.00
  -1 -18  -5    3.70    1.40
  -1 -18  -5    4.10    1.40
   1 -18   5    5.20    1.40
  -1 -18  -5    7.50    1.70
   1 -18   5    5.90    1.60
   1 -18   5    5.70    1.50
   1 -18   5    6.60    1.30
   1  18   6   27.70    3.90
  -1  18  -6   30.60    3.00
  -1  18  -6   21.40    3.10
   1  18   6   25.10    2.40
  -1  18  -6   28.80    2.30
   1  18   6   31.10    2.50
  -1  18  -6   30.30    3.10
  -1 -18  -6   34.10    2.90
  -1 -18  -6   29.30    2.60
   1 -18   6   26.80    2.70
   1 -18   6   26.20    2.60
  -1 -18  -6   29.60    3.30
  -1  18  -7    1.80    1.30
  -1  18  -7    2.00    1.00
  -1  18  -7   -0.70    1.10
   1  18   7    1.10    0.70
  -1  18  -7    0.00    0.70
   1  18   7   -2.20    0.70
   1  18   7    0.90    1.10
  -1 -18  -7   -0.20    0.80
  -1 -18  -7    0.50    1.00
  -1 -18  -7    1.50    1.20
   1 -18   7   -0.60    0.80
   1 -18   7    0.40    1.10
   1  19  -8    0.80    1.10
   1  19  -8   -0.10    1.50
   1  19  -8    0.50    1.40
   1  19  -8    1.40    1.10
  -1 -19   8   -0.30    1.10
   1 -19  -8   -1.00    0.90
   1 -19  -8   -1.70    1.00
   1 -19  -8    0.50    1.00
  -1 -19   8    0.80    1.00
  -1  19   7   41.00    3.00
   1  19  -7   44.50    3.80
   1  19  -7   38.80    2.90
   1  19  -7   38.50    3.50
   1  19  -7   40.10    3.80
  -1 -19   7   40.80    3.70
   1 -19  -7   35.60    3.10
   1 -19  -7   36.60    3.40
  -1 -19   7   44.50    3.40
  -1 -19   7   44.70    3.30
   1  19  -6   15.10    2.80
   1  19  -6   10.90    2.20
  -1  19   6   11.90    2.00
   1  19  -6   10.50    2.10
   1  19  -6   14.40    2.10
  -1  19   6   13.80    2.20
  -1  19   6   15.10    2.00
  -1 -19   6   11.10    2.40
  -1 -19   6   13.30    2.20
   1 -19  -6   11.70    2.20
   1 -19  -6   14.10    2.30
   1 -19  -6   12.60    2.20
   1  19  -5   53.19    3.40
  -1  19   5   51.49    3.80
  -1  19   5   54.39    3.70
   1  19  -5   54.29    3.90
  -1  19   5   50.49    3.50
   1  19  -5   52.09    4.20
   1  19  -5   41.90    3.80
   1 -19  -5   50.29    3.60
  -1 -19   5   49.99    3.70
   1 -19  -5   52.89    3.70
  -1 -19   5   50.99    4.00
  -1 -19   5   50.09    3.40
   1 -19  -5   50.49    3.70
  -1  19   4    3.00    1.20
   1  19  -4   -0.40    0.80
  -1  19   4    0.90    1.10
   1  19  -4   -0.10    0.70
   1  19  -4    3.30    1.50
  -1  19   4    0.70    0.80
   1  19  -4    0.90    1.10
  -1 -19   4    1.30    1.00
   1 -19  -4    0.90    1.00
   1 -19  -4    0.40    1.20
   1 -19  -4   -0.60    0.80
   1 -19  -4    1.50    1.20
  -1 -19   4    0.10    1.10
  -1 -19   4    1.00    1.10
  -1 -19   4    1.70    1.40
   1  19  -3   52.29    4.00
   1  19  -3   52.79    3.50
  -1  19   3   60.29    3.90
  -1  19   3   53.59    3.80
  -1  19   3   54.89    3.80
   1  19  -3   51.19    3.50
   1  19  -3   54.99    4.10
  -1 -19   3   53.29    3.40
  -1 -19   3   54.89    3.80
   1 -19  -3   53.09    3.80
  -1 -19   3   48.10    3.70
  -1 -19   3   51.89    3.80
   1 -19  -3   54.49    3.90
   1 -19  -3   51.79    3.70
   1  19  -2   13.20    1.90
  -1  19   2   10.80    2.10
   1  19  -2   11.70    2.20
   1  19  -2   12.60    2.30
  -1  19   2   17.70    2.40
   1  19  -2   11.70    1.90
  -1  19   2   12.30    1.00
  -1  19   2   13.10    2.20
   1 -19  -2    9.80    1.90
   1 -19  -2   11.20    2.20
   1 -19  -2   14.10    2.30
   1 -19  -2   10.70    2.00
  -1 -19   2   11.80    2.20
  -1 -19   2   12.40    2.10
  -1 -19   2   17.50    2.20
  -1  19   1    6.90    1.80
   1  19  -1    7.70    1.70
  -1  19   1    7.20    1.60
   1  19  -1    8.00    1.70
  -1  19   1    4.60    1.60
   1  19  -1    5.40    1.20
   1  19  -1    7.70    1.70
  -1  19   1    6.70    1.00
  -1 -19   1    9.80    1.70
  -1 -19   1    6.30    1.80
   1 -19  -1    7.10    1.70
  -1 -19   1    7.50    1.70
   1 -19  -1    7.30    1.60
   1 -19  -1    5.90    1.70
  -1 -19   1    8.00    1.80
   1 -19  -1    7.40    1.70
   1  19   0   71.69    3.60
  -1  19   0   69.99    4.60
   1  19   0   66.39    4.10
   1  19   0   69.09    4.50
  -1  19   0   71.79    4.50
  -1  19   0   73.29    3.60
   1  19   0   74.09    4.70
  -1  19   0   66.49    4.00
  -1 -19   0   72.79    4.20
   1 -19   0   74.89    4.80
  -1 -19   0   71.49    4.40
   1 -19   0   77.59    4.20
  -1 -19   0   73.59    4.60
   1 -19   0   72.39    4.40
   1 -19   0   72.99    4.40
  -1 -19   0   68.09    4.30
  -1  19  -1   49.00    3.90
  -1  19  -1   53.09    3.50
   1  19   1   43.30    3.40
   1  19   1   46.20    3.60
   1  19   1   44.90    3.60
  -1  19  -1   54.19    4.00
  -1  19  -1   50.99    3.10
   1  19   1   52.09    2.60
   1 -19   1   50.89    3.30
   1 -19   1   47.90    3.60
  -1 -19  -1   53.99    3.60
  -1 -19  -1   42.30    3.50
   1 -19   1   48.60    3.60
  -1 -19  -1   48.50    3.60
  -1 -19  -1   50.29    3.70
   1 -19   1   51.39    3.90
   1  19   2    1.80    1.10
  -1  19  -2    2.20    1.10
  -1  19  -2    1.60    1.20
   1  19   2    1.40    1.10
  -1  19  -2    1.90    1.00
   1  19   2    3.00    1.20
  -1  19  -2    4.10    1.70
   1 -19   2    1.80    1.20
  -1 -19  -2    1.40    1.10
   1 -19   2    2.00    1.50
  -1 -19  -2    1.60    1.20
  -1 -19  -2    2.90    1.20
   1 -19   2    2.60    1.20
   1 -19   2    0.40    1.00
  -1  19  -3    1.10    1.20
   1  19   3    4.00    1.20
   1  19   3    2.00    1.40
   1  19   3    0.60    1.00
  -1  19  -3    2.30    1.10
  -1  19  -3    2.80    1.20
  -1 -19  -3    2.90    1.30
   1 -19   3    0.80    1.30
   1 -19   3    1.50    1.10
   1 -19   3    3.00    1.30
  -1 -19  -3    1.90    1.00
  -1 -19  -3    1.80    1.10
  -1 -19  -3    4.70    1.50
   1  19   4    4.70    1.50
  -1  19  -4    2.50    1.30
  -1  19  -4    4.20    1.70
   1  19   4    5.90    1.50
  -1  19  -4    4.70    1.50
   1  19   4    3.00    1.20
  -1  19  -4    4.20    1.20
  -1 -19  -4    6.70    1.70
   1 -19   4    6.00    1.40
   1 -19   4    3.70    1.50
   1 -19   4    5.10    1.40
  -1 -19  -4    5.80    1.60
  -1 -19  -4    5.10    1.40
   1 -19   4    4.20    1.90
  -1 -19  -4    3.80    1.40
  -1  19  -5    4.40    1.20
   1  19   5    4.50    1.50
   1  19   5    2.30    1.10
  -1  19  -5    1.30    1.20
  -1  19  -5    3.70    1.30
  -1  19  -5    2.30    1.60
   1 -19   5    3.00    1.20
   1 -19   5    1.30    1.10
  -1 -19  -5    4.30    1.50
  -1 -19  -5    3.60    1.40
   1 -19   5    4.90    1.80
  -1 -19  -5    2.10    1.00
   1  19   6    8.90    1.60
  -1  19  -6    6.30    1.70
  -1  19  -6    8.30    1.50
  -1  19  -6    7.10    2.00
   1  19   6    8.30    1.70
   1  19   6    8.70    1.90
  -1  19  -6    9.80    2.10
   1 -19   6    6.80    1.70
  -1 -19  -6    5.30    1.60
  -1 -19  -6    8.40    1.80
   1 -19   6   12.60    2.20
   1  19   7   65.89    3.70
  -1  19  -7   64.09    3.60
  -1  19  -7   61.89    4.70
  -1  19  -7   55.19    4.60
   1 -19   7   64.99    4.00
  -1 -19  -7   67.19    4.20
  -1 -19  -7   66.09    4.20
   1  20  -7    1.30    1.20
  -1  20   7    0.40    1.50
   1  20  -7   -0.60    1.20
   1  20  -7    4.00    1.60
   1  20  -7    3.90    1.10
  -1 -20   7    0.60    1.10
  -1 -20   7    1.00    1.30
   1 -20  -7    0.40    1.20
   1 -20  -7    5.80    1.70
   1 -20  -7    1.90    1.20
  -1 -20   7    2.90    1.20
  -1  20   6   -0.20    0.90
  -1  20   6    0.50    1.10
   1  20  -6    0.10    0.80
   1  20  -6   -2.00    1.20
   1  20  -6    2.00    1.10
  -1  20   6    2.90    0.90
   1  20  -6    0.20    0.90
  -1 -20   6    2.10    1.30
  -1 -20   6    0.50    1.00
   1 -20  -6    1.20    1.00
  -1 -20   6   -0.90    0.90
   1 -20  -6   -2.30    0.90
   1 -20  -6    0.20    0.90
  -1  20   5    3.10    1.10
   1  20  -5    3.60    1.10
   1  20  -5    5.00    1.60
  -1  20   5    2.80    1.10
   1  20  -5   -2.20    2.40
  -1  20   5    1.40    1.20
   1 -20  -5    4.80    1.80
  -1 -20   5    1.90    1.20
  -1 -20   5    1.70    1.10
  -1 -20   5    2.00    1.30
   1 -20  -5    1.90    1.20
   1 -20  -5    4.10    1.40
  -1 -20   5    3.10    1.50
   1  20  -4    3.40    1.40
  -1  20   4    5.30    1.90
   1  20  -4    5.90    1.80
  -1  20   4    4.00    1.40
   1  20  -4    3.80    1.40
   1  20  -4    4.90    1.30
   1 -20  -4    6.30    1.70
  -1 -20   4    3.40    1.60
   1 -20  -4    5.90    1.50
  -1 -20   4    6.20    1.60
  -1 -20   4    6.00    1.50
  -1 -20   4    6.00    1.60
   1 -20  -4    5.70    1.80
   1  20  -3   10.40    2.20
  -1  20   3   12.60    2.30
   1  20  -3   12.90    2.40
  -1  20   3    8.40    1.80
   1  20  -3    9.50    1.80
   1  20  -3    9.90    1.90
   1 -20  -3    8.90    1.90
   1 -20  -3   10.20    2.00
  -1 -20   3    9.80    2.00
  -1 -20   3    8.70    2.00
   1 -20  -3   10.50    2.10
   1 -20  -3   11.80    2.30
  -1 -20   3    7.30    1.70
  -1 -20   3    9.00    2.00
  -1  20   2    0.90    1.00
   1  20  -2    1.90    1.10
   1  20  -2    1.80    0.90
  -1  20   2    1.60    1.40
   1  20  -2   -1.70    0.90
  -1  20   2   -0.10    0.80
   1  20  -2    0.10    0.70
  -1  20   2    0.30    0.40
  -1 -20   2   -2.00    1.00
  -1 -20   2    0.50    0.90
   1 -20  -2    0.10    1.00
   1 -20  -2   -0.30    1.00
   1 -20  -2   -0.80    1.00
   1 -20  -2    1.10    1.10
  -1 -20   2    0.20    0.90
  -1 -20   2    0.30    0.80
   1  20  -1   16.50    2.30
   1  20  -1   12.80    2.20
   1  20  -1   11.80    1.80
  -1  20   1   19.50    2.90
  -1  20   1   16.40    1.50
  -1  20   1   17.00    2.60
   1  20  -1   17.90    2.80
  -1  20   1    9.30    2.00
  -1 -20   1   11.30    2.20
   1 -20  -1   12.70    2.40
  -1 -20   1   14.70    2.20
   1 -20  -1   13.90    2.30
  -1 -20   1   18.70    2.80
   1 -20  -1   16.50    2.50
  -1 -20   1   16.50    2.50
   1 -20  -1   13.90    2.10
   1  20   0    5.80    1.80
  -1  20   0    1.30    1.50
   1  20   0    4.60    1.80
  -1  20   0    6.80    1.70
  -1  20   0    5.60    1.10
  -1  20   0    9.90    2.10
   1  20   0    7.90    1.30
   1  20   0    6.10    1.60
   1 -20   0    6.40    1.90
   1 -20   0    7.50    1.70
  -1 -20   0    5.60    1.50
   1 -20   0    4.30    1.60
   1 -20   0    7.00    1.90
  -1 -20   0    6.80    1.80
  -1 -20   0    3.60    1.40
   1  20   1   12.00    1.40
  -1  20  -1   14.70    2.20
   1  20   1   13.20    2.30
   1  20   1   12.00    2.10
  -1  20  -1   15.20    2.60
  -1  20  -1   13.90    2.60
   1  20   1   14.50    2.60
  -1  20  -1   13.90    1.90
  -1 -20  -1   12.00    2.40
   1 -20   1   11.10    2.10
  -1 -20  -1   12.10    2.10
   1 -20   1   18.70    2.30
  -1 -20  -1   16.20    2.30
   1 -20   1   16.30    2.60
   1 -20   1   13.40    2.40
  -1 -20  -1   13.70    2.40
  -1  20  -2   10.60    1.80
  -1  20  -2    8.80    2.20
  -1  20  -2    8.50    1.60
   1  20   2    9.20    2.00
   1  20   2   11.10    2.10
   1  20   2    4.80    1.50
  -1  20  -2    8.70    2.10
   1 -20   2    8.30    1.70
  -1 -20  -2    8.10    1.70
   1 -20   2    8.10    2.00
   1 -20   2    6.60    2.10
   1 -20   2    9.80    1.90
  -1 -20  -2   10.00    2.00
  -1 -20  -2    7.60    1.80
  -1 -20  -2    8.40    1.90
  -1  20  -3    2.90    1.30
  -1  20  -3    0.00    1.00
   1  20   3    2.10    1.10
  -1  20  -3    0.30    1.20
  -1  20  -3   -0.30    1.30
   1  20   3   -0.40    1.00
   1 -20   3    1.40    1.20
  -1 -20  -3    1.70    1.10
   1 -20   3    0.30    1.10
   1 -20   3    2.80    1.20
  -1 -20  -3    3.30    1.30
  -1 -20  -3    0.50    1.00
   1 -20   3    0.50    1.20
  -1 -20  -3    1.70    1.00
   1  20   4    0.20    1.00
   1  20   4   -0.60    0.90
  -1  20  -4    0.60    1.00
  -1  20  -4   -0.90    0.70
   1  20   4    0.10    0.70
  -1  20  -4   -2.30    1.20
   1 -20   4    0.20    1.00
   1 -20   4   -1.30    0.80
  -1 -20  -4   -1.40    0.90
   1 -20   4   -0.60    0.70
  -1 -20  -4   -0.20    0.80
  -1 -20  -4    0.40    1.00
  -1  20  -5    5.60    1.60
  -1  20  -5    5.10    1.60
   1  20   5    2.50    1.20
  -1  20  -5    1.30    1.00
  -1  20  -5    3.70    2.00
   1  20   5    6.20    1.70
   1 -20   5    3.90    1.30
  -1 -20  -5    6.10    1.50
   1 -20   5    3.50    1.00
  -1 -20  -5    2.20    1.20
  -1 -20  -5    3.30    1.40
   1 -20   5    3.50    1.30
  -1  20  -6    4.40    1.60
   1  20   6    3.40    0.90
  -1  20  -6    0.40    1.20
  -1  20  -6    4.20    1.60
  -1  20  -6   -0.20    0.80
   1 -20   6    1.90    1.40
   1 -20   6    2.80    1.30
  -1 -20  -6    0.50    1.10
  -1 -20  -6    1.00    1.10
   1  21  -6    3.70    1.10
   1  21  -6    4.70    1.50
   1  21  -6    1.20    1.30
   1  21  -6    1.20    1.50
   1 -21  -6    5.20    1.70
  -1 -21   6    7.20    1.50
   1 -21  -6    6.00    1.60
  -1 -21   6    3.80    1.30
  -1 -21   6    3.30    1.80
  -1  21   5   17.20    2.40
  -1  21   5   17.60    2.40
   1  21  -5   19.80    2.50
   1  21  -5   19.50    2.90
   1  21  -5   19.30    3.00
  -1  21   5   15.00    2.30
   1  21  -5   14.60    2.90
  -1 -21   5   14.40    2.30
  -1 -21   5   15.80    2.30
   1 -21  -5   17.30    2.70
  -1 -21   5   15.00    2.50
   1 -21  -5   14.90    2.40
  -1 -21   5   13.70    2.50
   1  21  -4    4.50    1.70
  -1  21   4    6.30    1.90
   1  21  -4   10.50    2.50
   1  21  -4    6.30    1.70
  -1  21   4    5.40    1.50
   1  21  -4    5.00    1.40
  -1  21   4    8.60    1.90
  -1 -21   4    6.60    1.80
   1 -21  -4    5.90    2.20
  -1 -21   4    3.90    1.20
  -1 -21   4    5.50    1.90
   1 -21  -4    4.60    1.60
   1 -21  -4    5.30    1.70
  -1 -21   4    6.90    1.70
  -1  21   3   16.20    2.50
   1  21  -3   16.90    2.80
  -1  21   3   21.60    2.90
   1  21  -3   20.90    3.10
   1  21  -3   17.60    2.30
   1  21  -3   20.30    3.10
  -1 -21   3   16.10    2.70
   1 -21  -3   17.30    2.70
  -1 -21   3   23.80    3.00
  -1 -21   3   23.70    3.70
  -1 -21   3   20.80    2.60
   1 -21  -3   19.30    2.60
   1 -21  -3   22.00    3.00
  -1  21   2    3.10    1.30
   1  21  -2    1.60    1.10
   1  21  -2    1.70    1.40
  -1  21   2    3.10    0.60
   1  21  -2    3.40    1.50
  -1  21   2    4.80    1.50
   1  21  -2    4.10    1.20
   1 -21  -2    3.00    1.30
   1 -21  -2    1.70    1.20
  -1 -21   2    4.00    1.40
   1 -21  -2    1.40    1.20
  -1 -21   2    2.20    1.40
   1 -21  -2    5.60    1.60
  -1 -21   2    3.30    1.10
   1  21  -1    4.70    1.70
  -1  21   1    2.60    1.20
  -1  21   1    5.30    1.50
   1  21  -1    5.80    1.50
   1  21  -1    3.90    1.10
  -1  21   1    2.20    0.80
  -1  21   1    1.80    1.20
   1  21  -1    4.40    1.40
   1 -21  -1    3.70    1.40
   1 -21  -1    3.90    1.50
  -1 -21   1    3.60    1.40
  -1 -21   1    2.40    1.70
   1 -21  -1    1.10    1.30
   1 -21  -1    3.20    1.20
  -1 -21   1    4.50    1.30
   1  21   0    0.00    1.20
  -1  21   0    2.80    1.30
  -1  21   0    0.60    1.20
  -1  21   0    0.60    0.70
   1  21   0    1.30    0.70
   1  21   0    0.30    1.00
  -1  21   0    0.40    1.20
   1  21   0    1.40    1.00
   1 -21   0    0.10    1.00
  -1 -21   0    0.80    1.20
  -1 -21   0    4.70    1.40
   1 -21   0    1.80    1.10
   1 -21   0   -0.10    0.90
   1 -21   0    1.30    1.20
  -1 -21   0    0.30    1.00
  -1 -21   0    1.10    1.20
  -1  21  -1    1.70    1.10
   1  21   1    2.40    0.80
   1  21   1    3.20    1.60
  -1  21  -1    2.40    1.40
   1  21   1    3.00    1.50
  -1  21  -1    0.90    0.90
  -1  21  -1    0.80    0.90
   1  21   1   -0.80    1.00
   1 -21   1    1.20    1.10
  -1 -21  -1    1.80    1.30
  -1 -21  -1    2.60    1.40
   1 -21   1    0.60    1.00
  -1 -21  -1    2.10    1.10
  -1 -21  -1    1.50    1.20
   1  21   2   29.10    3.30
   1  21   2   32.50    3.30
   1  21   2   24.40    3.10
  -1  21  -2   29.70    2.60
  -1  21  -2   28.90    2.70
  -1  21  -2   29.30    3.60
   1 -21   2   27.00    3.00
  -1 -21  -2   32.40    3.00
  -1 -21  -2   32.40    3.10
  -1 -21  -2   23.80    3.00
   1 -21   2   28.20    2.80
  -1 -21  -2   33.80    3.10
  -1  21  -3    1.70    1.10
  -1  21  -3    1.50    1.20
   1  21   3    2.60    1.50
  -1  21  -3    1.70    1.10
  -1  21  -3    1.40    1.30
   1  21   3    3.50    1.10
   1  21   3    3.30    1.50
  -1 -21  -3    1.70    1.10
   1 -21   3    3.40    1.30
   1 -21   3    5.10    1.40
  -1 -21  -3    3.40    1.50
  -1 -21  -3    2.70    1.50
  -1 -21  -3    3.80    1.60
   1 -21   3    3.10    1.10
   1 -21   3    1.70    1.20
   1  21   4   23.60    3.10
  -1  21  -4   24.80    3.50
  -1  21  -4   20.30    3.00
   1  21   4   19.80    2.80
  -1  21  -4   20.70    2.50
  -1  21  -4   14.70    3.00
   1  21   4   20.20    2.70
   1 -21   4   22.60    2.90
  -1 -21  -4   19.60    2.80
   1 -21   4   16.50    2.30
   1 -21   4   26.60    2.60
  -1 -21  -4   21.70    2.90
  -1  21  -5    5.50    1.60
  -1  21  -5    6.30    1.70
  -1  21  -5    2.60    1.00
  -1  21  -5    3.10    1.60
   1 -21   5    2.30    1.20
  -1 -21  -5    4.10    1.80
   1 -21   5    4.30    1.60
   1 -21   5    1.10    1.10
  -1 -21  -5    3.50    1.50
   1  22  -5    3.40    1.50
   1  22  -5    2.40    1.60
   1  22  -5    3.50    1.40
  -1  22   5    2.00    1.20
   1 -22  -5    3.80    1.40
   1 -22  -5    2.80    1.30
   1 -22  -5    2.00    1.30
  -1 -22   5    4.40    1.30
  -1 -22   5    1.50    1.40
  -1 -22   5    4.10    1.40
  -1 -22   5    0.80    1.20
   1  22  -4    1.30    1.10
  -1  22   4    0.50    0.90
  -1  22   4   -1.80    1.10
  -1  22   4    1.20    1.50
   1 -22  -4    1.80    1.40
  -1 -22   4    1.00    1.00
   1 -22  -4    1.80    1.30
  -1 -22   4   -1.80    0.90
  -1 -22   4    0.40    1.00
  -1 -22   4   -0.60    1.10
   1 -22  -4    0.90    1.10
   1  22  -3   41.40    3.80
   1  22  -3   46.90    3.40
  -1  22   3   29.90    3.60
   1  22  -3   34.00    3.50
  -1  22   3   42.10    3.60
  -1  22   3   38.30    3.30
   1 -22  -3   43.00    3.60
  -1 -22   3   40.90    3.60
  -1 -22   3   37.10    3.30
  -1 -22   3   40.90    3.80
   1 -22  -3   39.10    3.30
   1 -22  -3   38.10    3.40
  -1 -22   3   46.30    3.30
  -1  22   2    4.90    1.70
  -1  22   2    1.90    1.50
   1  22  -2    0.90    1.20
  -1  22   2    2.80    0.60
   1  22  -2    3.50    1.30
   1  22  -2    1.10    1.50
  -1  22   2    3.70    1.40
  -1 -22   2    4.50    1.50
   1 -22  -2    3.20    1.50
  -1 -22   2    1.80    1.30
  -1 -22   2    5.40    1.50
  -1 -22   2    5.30    1.80
   1 -22  -2    2.60    1.40
   1 -22  -2    2.30    1.30
  -1  22   1   33.90    3.40
  -1  22   1   34.40    3.20
   1  22  -1   34.40    3.50
  -1  22   1   33.20    3.40
   1  22  -1   29.10    3.10
   1  22  -1   30.20    3.00
   1  22  -1   35.00    2.70
  -1  22   1   29.20    2.10
  -1 -22   1   31.30    3.60
   1 -22  -1   31.80    2.90
   1 -22  -1   29.10    3.70
   1 -22  -1   32.90    3.70
   1 -22  -1   30.90    3.60
  -1 -22   1   34.50    3.50
  -1 -22   1   32.40    3.00
  -1 -22   1   29.00    3.60
  -1  22   0    0.30    1.00
  -1  22   0   -0.90    1.10
  -1  22   0   -1.10    1.00
  -1  22   0    0.20    0.70
   1  22   0   -2.20    1.10
   1  22   0    0.10    0.90
   1  22   0    0.50    1.10
   1  22   0   -1.20    0.50
   1 -22   0    1.60    1.50
   1 -22   0    0.30    1.30
  -1 -22   0    1.80    1.20
   1 -22   0    0.40    0.90
  -1 -22   0    1.50    1.40
  -1 -22   0    0.50    0.80
  -1 -22   0   -1.90    1.00
   1 -22   0    0.50    1.10
   1  22   1   14.40    2.50
  -1  22  -1   14.10    2.60
   1  22   1   14.40    1.40
  -1  22  -1   13.20    2.50
  -1  22  -1   13.30    2.00
  -1  22  -1   13.10    2.30
   1  22   1   18.20    2.90
  -1 -22  -1   12.70    2.30
   1 -22   1   14.70    2.10
   1 -22   1   15.30    2.70
   1 -22   1   11.70    2.10
  -1 -22  -1   16.70    2.50
   1 -22   1    9.90    2.20
  -1 -22  -1   11.20    2.30
  -1 -22  -1   16.40    2.70
   1  22   2   23.10    3.30
  -1  22  -2   23.50    3.30
  -1  22  -2   17.10    2.50
   1  22   2   23.60    3.00
   1  22   2   19.60    2.80
  -1  22  -2   18.60    2.80
  -1  22  -2   20.00    3.10
   1 -22   2   17.50    2.70
  -1 -22  -2   22.00    2.80
   1 -22   2   19.40    2.80
  -1 -22  -2   25.20    3.20
   1 -22   2   26.10    2.50
  -1 -22  -2   22.80    3.20
  -1 -22  -2   20.90    2.90
  -1  22  -3    3.80    1.60
  -1  22  -3    1.40    1.10
   1  22   3    2.90    1.40
   1  22   3    2.90    1.20
  -1  22  -3   -0.60    0.90
  -1  22  -3    2.80    2.40
   1  22   3    3.00    1.60
   1 -22   3    4.00    1.60
  -1 -22  -3    0.90    1.10
  -1 -22  -3    6.70    1.70
  -1 -22  -3    1.80    1.40
   1 -22   3    2.70    1.30
   1 -22   3    1.90    1.40
   1  22   4    5.00    1.70
  -1  22  -4    2.10    1.70
  -1  22  -4    5.90    1.70
  -1  22  -4    5.30    1.30
  -1  22  -4    3.80    1.40
   1 -22   4    6.70    1.50
  -1 -22  -4    2.40    1.40
  -1 -22  -4    6.50    1.70
   1 -22   4    4.80    1.50
  -1 -22  -4    3.10    1.40
   1 -22   4    3.60    1.40
   1  23  -4    4.10    2.20
   1  23  -4    2.10    1.30
   1  23  -4    1.70    1.20
   1  23  -4    3.30    1.90
  -1  23   4    4.70    1.80
  -1 -23   4    3.00    1.50
  -1 -23   4    5.30    1.90
   1 -23  -4    5.20    1.60
  -1  23   3   22.50    2.90
   1  23  -3   19.60    2.50
   1  23  -3   18.50    3.60
   1  23  -3   21.50    3.30
   1  23  -3   12.50    2.20
  -1 -23   3   19.80    2.60
  -1 -23   3   19.10    3.10
   1 -23  -3   13.00    2.40
   1 -23  -3   21.20    3.50
  -1  23   2    1.00    1.40
   1  23  -2    0.60    1.00
  -1  23   2    0.90    1.10
   1  23  -2    1.50    1.30
  -1  23   2    1.10    0.40
  -1  23   2    1.70    1.40
   1  23  -2    2.60    1.30
   1  23  -2    1.90    1.10
  -1 -23   2   -0.70    1.30
  -1 -23   2    1.80    1.20
   1 -23  -2   -1.40    1.30
   1 -23  -2    1.60    1.20
   1  23  -1    8.90    2.00
  -1  23   1    8.70    1.80
  -1  23   1    5.70    2.10
   1  23  -1    8.00    2.00
  -1  23   1   10.00    1.30
  -1  23   1   10.20    2.40
   1  23  -1    9.70    2.20
   1  23  -1   11.30    1.80
   1 -23  -1   10.70    2.80
   1 -23  -1    8.00    2.50
  -1 -23   1   10.90    2.60
  -1 -23   1   10.10    2.30
  -1 -23   1    7.90    1.70
   1 -23  -1    6.90    1.70
   1  23   0   21.20    2.80
   1  23   0   24.00    2.10
  -1  23   0   19.00    2.20
  -1  23   0   18.10    3.00
   1  23   0   26.00    3.50
  -1  23   0   20.20    2.80
  -1  23   0   22.60    4.00
   1  23   0   26.10    3.40
   1 -23   0   21.60    3.50
  -1 -23   0   20.80    3.60
  -1 -23   0   23.00    3.40
  -1 -23   0   27.40    2.70
  -1 -23   0   23.90    3.60
   1 -23   0   22.10    3.60
   1 -23   0   17.80    2.50
   1  23   1    0.80    1.00
   1  23   1    1.40    0.80
   1  23   1    1.60    0.90
  -1  23  -1    0.80    1.00
  -1  23  -1    2.40    1.70
  -1  23  -1    4.30    1.20
   1  23   1    2.00    1.60
  -1  23  -1    3.40    1.80
  -1 -23  -1    4.30    1.90
  -1 -23  -1    4.40    1.70
  -1 -23  -1    1.80    1.40
  -1 -23  -1    4.80    1.40
   1 -23   1    4.50    1.40
   1  23   2   14.00    2.60
  -1  23  -2   11.80    2.70
  -1  23  -2   10.50    2.00
   1  23   2   15.20    2.50
  -1  23  -2   13.50    2.10
  -1  23  -2   12.90    2.60
  -1 -23  -2   16.50    4.30
  -1 -23  -2    7.90    2.00
   1 -23   2   11.00    1.90
  -1 -23  -2    7.60    1.80
  -1  23  -3    1.70    1.20
  -1  23  -3    0.80    1.20
  -1  23  -3    0.70    1.70
   1  23   3    0.90    1.10
   1 -23   3    3.80    1.20
  -1 -23  -3    1.40    1.30
   1  24  -1   -0.50    1.00
  -1  24   1    4.40    1.70
  -1  24   1    0.50    1.50
   1  24  -1    1.80    1.00
  -1  24   1    0.80    0.60
  -1 -24   1    1.90    1.10
   1 -24  -1    4.90    1.50
   1 -24  -1    5.10    1.80
  -1 -24   1   -0.40    1.10
  -1 -24   1   -1.10    1.20
   1  24   0   -0.10    1.20
   1  24   0    0.00    1.00
  -1  24   0    1.50    1.60
  -1  24   0    0.50    1.60
  -1  24   0    2.40    1.60
   1  24   0   -0.80    0.80
  -1  24   0   -0.70    0.70
  -1 -24   0   -3.60    1.10
   1 -24   0    3.30    1.50
   1 -24   0    2.20    1.20
  -1 -24   0   -0.80    1.10
  -1 -24   0    0.70    1.10
   2   0 -13    2.40    0.70
   2   0 -13    0.00    0.90
   2   0 -13    0.30    1.00
   2   0 -12   20.90    2.80
   2   0 -12   23.60    2.20
   2   0 -12   20.80    1.50
   2   0 -11   -0.20    0.80
   2   0 -11    0.00    1.10
   2   0 -11   -0.20    0.40
   2   0 -10   84.39    4.60
   2   0 -10   81.69    3.90
   2   0 -10   76.89    3.00
   2   0  -9   -0.30    0.70
   2   0  -9    0.10    0.20
   2   0  -9   -0.40    0.30
   2   0  -9   -0.10    0.20
   2   0  -8  241.28    7.10
   2   0  -8  246.88    8.70
   2   0  -8  229.58    7.10
   2   0  -7   -0.10    0.30
   2   0  -7    0.00    0.30
  -2   0   7    0.10    0.50
   2   0  -7   -0.40    0.30
   2   0  -7    0.60    0.60
  -2   0   7    0.10    0.30
   2   0  -6  113.99    3.70
   2   0  -6  114.79    4.60
  -2   0   6  115.29    3.70
   2   0  -6  105.39    3.60
  -2   0   6  119.99    4.60
   2   0  -5    0.50    0.50
  -2   0   5    0.40    0.30
  -2   0   5   -0.30    0.40
   2   0  -5   -0.10    0.30
   2   0  -5   -0.10    0.30
   2   0  -4   37.40    1.50
  -2   0   4   36.60    1.90
   2   0  -4   33.80    1.50
  -2   0   4   36.50    1.60
   2   0  -4   38.10    1.90
   2   0  -3   -0.10    0.40
  -2   0   3    0.00    0.30
   2   0  -3    0.00    0.40
   2   0  -3   -0.30    0.40
  -2   0   3   -0.10    0.30
  -2   0   3   -0.10    0.30
   2   0  -2 1222.78   37.00
  -2   0   2 1270.77   56.69
   2   0  -2 1254.57   55.89
  -2   0   1    0.00    0.20
  -2   0   1    0.20    0.20
   2   0  -1   -0.10    0.30
  -2   0   1    0.50    0.40
   2   0  -1    0.30    0.40
   2   0  -1   -0.20    0.30
  -2   0   0 2182.38   83.09
   2   0   0 2136.89   82.89
   2   0   1   -0.10    0.30
  -2   0  -1    0.20    0.30
   2   0   1   -0.10    0.10
  -2   0  -1    0.30    0.30
  -2   0  -1    0.00    0.10
  -2   0  -2  353.56   10.30
  -2   0  -2  381.26   10.50
  -2   0  -2  385.86   10.70
   2   0   2  357.76   10.30
   2   0   2  363.66   10.60
  -2   0  -3    0.20    0.30
   2   0   3    0.00    0.30
  -2   0  -3   -0.20    0.20
  -2   0  -3   -0.10    0.20
  -2   0  -4   55.39    2.00
  -2   0  -4   53.19    2.00
  -2   0  -4   54.99    1.90
  -2   0  -5    0.50    0.30
  -2   0  -5    0.40    0.30
  -2   0  -5   -0.20    0.30
   2   0   5    0.20    0.20
  -2   0  -5   -0.10    0.20
  -2   0  -6   72.79    2.50
  -2   0  -6   69.19    2.50
  -2   0  -6   78.29    3.80
  -2   0  -6   73.39    2.80
  -2   0  -6   75.89    2.50
  -2   0  -7   -0.10    0.10
  -2   0  -7    0.30    0.70
  -2   0  -7    0.10    0.30
  -2   0  -7    0.00    0.10
  -2   0  -7   -0.10    0.40
  -2   0  -8    1.10    1.00
  -2   0  -8    0.80    0.50
  -2   0  -8    1.00    0.40
  -2   0  -9   -0.60    0.70
  -2   0  -9   -0.60    0.30
  -2   0  -9   -0.40    0.40
  -2   0 -10   -1.10    0.70
  -2   0 -10    0.00    0.40
  -2   0 -11    0.50    0.50
  -2   0 -11   -0.10    0.50
  -2   0 -11   -0.90    1.00
   2   1 -13    1.80    1.10
   2   1 -13    2.00    0.80
   2   1 -13    0.80    1.00
   2  -1 -13   -0.40    0.90
   2  -1 -13    1.50    0.60
   2  -1 -13   -0.10    0.90
   2   1 -12   -0.10    0.80
   2   1 -12    2.50    1.10
   2   1 -12    0.60    0.70
   2  -1 -12   -0.20    0.70
   2  -1 -12    0.60    0.50
   2  -1 -12    0.40    0.80
   2   1 -11   10.90    1.70
   2   1 -11   13.10    1.20
   2   1 -11   11.00    2.10
   2  -1 -11   12.80    1.10
   2  -1 -11   15.10    2.20
   2  -1 -11   12.60    1.80
   2   1 -10    0.70    0.90
   2   1 -10    0.00    0.40
   2   1 -10    0.20    0.20
   2   1 -10    0.20    0.20
   2  -1 -10    0.40    0.40
   2  -1 -10    0.10    0.70
   2  -1 -10    0.60    0.70
   2   1  -9    7.40    0.70
   2   1  -9    6.90    0.60
   2   1  -9    9.00    1.60
   2   1  -9    6.30    0.90
   2  -1  -9    6.60    1.40
   2   1  -8   52.29    2.10
   2   1  -8   55.19    3.20
   2   1  -8   49.60    2.10
   2  -1  -8   47.10    1.70
  -2  -1   8   51.59    1.90
   2  -1  -8   49.60    1.70
   2  -1  -8   48.40    1.90
   2  -1  -8   52.89    3.00
  -2   1   7    1.40    0.70
   2   1  -7    0.40    0.70
   2   1  -7    1.90    0.50
   2   1  -7    1.40    0.70
  -2   1   7    1.40    0.30
   2   1  -7    1.60    0.50
   2  -1  -7    1.40    0.40
  -2  -1   7    0.70    0.70
   2  -1  -7    1.20    0.40
  -2  -1   7    1.50    0.40
   2  -1  -7    1.10    0.60
   2   1  -6   49.10    2.10
   2   1  -6   57.19    2.20
  -2   1   6   54.49    2.70
  -2   1   6   54.19    2.00
   2   1  -6   53.49    2.90
   2  -1  -6   51.09    1.90
  -2  -1   6   53.89    2.20
   2  -1  -6   56.69    2.80
   2  -1  -6   55.79    2.00
  -2  -1   6   57.99    2.90
   2   1  -5    6.00    0.70
   2   1  -5    5.40    0.70
  -2   1   5    6.20    0.90
  -2   1   5    5.80    0.60
   2   1  -5    7.80    1.10
  -2  -1   5    6.00    1.00
   2  -1  -5    5.40    0.60
   2  -1  -5    6.30    0.60
  -2  -1   5    7.20    0.70
   2  -1  -5    7.00    1.00
  -2   1   4   38.30    1.90
  -2   1   4   40.40    1.60
   2   1  -4   39.50    1.70
   2   1  -4   37.60    2.00
   2   1  -4   39.00    1.60
  -2  -1   4   40.40    1.30
  -2  -1   4   39.70    1.70
  -2  -1   4   40.20    2.00
   2  -1  -4   42.30    2.00
  -2  -1   4   37.60    1.30
   2  -1  -4   40.10    1.50
   2  -1  -4   42.30    1.70
   2   1  -3   14.20    1.00
   2   1  -3   14.60    1.20
   2   1  -3   14.20    0.90
  -2   1   3   15.50    0.70
  -2   1   3   16.40    1.00
  -2   1   3   15.70    1.00
  -2  -1   3   14.40    1.00
   2  -1  -3   17.10    1.10
   2  -1  -3   16.70    0.90
  -2  -1   3   17.50    1.20
   2  -1  -3   15.60    0.90
  -2  -1   3   15.20    0.90
  -2   1   2   11.60    0.70
  -2   1   2   10.90    0.80
   2   1  -2   10.40    0.80
  -2   1   2   11.00    0.70
   2   1  -2    9.50    0.80
   2   1  -2   10.10    0.80
   2  -1  -2    9.70    0.80
  -2  -1   2   11.10    0.80
   2  -1  -2   10.10    0.70
  -2  -1   2   11.40    0.90
  -2  -1   2   10.60    0.70
   2  -1  -2   10.10    0.70
  -2   1   1    5.30    0.60
   2   1  -1    5.00    0.50
   2   1  -1    4.10    0.60
  -2   1   1    5.00    0.50
  -2   1   1    6.40    0.60
   2   1  -1    5.50    0.70
  -2  -1   1    5.00    0.60
  -2  -1   1    5.60    0.60
   2  -1  -1    5.80    0.60
   2  -1  -1    4.10    0.50
  -2  -1   1    5.10    0.60
   2   1   0   89.39    2.90
  -2   1   0   94.49    3.10
  -2   1   0   95.59    3.20
   2   1   0   93.49    3.00
   2  -1   0   98.19    3.10
   2  -1   0   97.89    3.20
  -2  -1   0   92.69    3.10
  -2  -1   0   98.39    3.10
  -2  -1   0   90.29    2.90
   2   1   1  749.03   23.60
  -2   1  -1  747.33   23.70
   2   1   1  780.32   40.00
  -2   1  -1  731.73   43.40
   2  -1   1  820.32   45.30
  -2  -1  -1  755.32   40.20
  -2  -1  -1  794.82   23.90
   2  -1   1  762.22   23.60
  -2   1  -2 2483.15   70.49
  -2   1  -2 2407.66   70.49
   2   1   2 2573.44   90.59
   2   1   2 2467.65   69.99
   2  -1   2 2514.35   96.89
  -2  -1  -2 2407.96   90.69
  -2  -1  -2 2434.86   70.29
   2  -1   2 2461.25   95.99
  -2   1  -3  469.35   13.40
  -2   1  -3  474.45   13.30
   2   1   3  464.75   13.20
  -2   1  -3  456.45   13.00
   2  -1   3  454.95   13.30
  -2  -1  -3  469.55   13.10
  -2  -1  -3  450.55   13.20
  -2  -1  -3  476.55   13.20
   2   1   4   74.39    2.50
  -2   1  -4   83.39    2.80
  -2   1  -4   75.89    2.50
  -2   1  -4   77.69    2.70
  -2   1  -4   76.09    2.80
  -2  -1  -4   80.69    2.50
   2  -1   4   73.49    2.70
  -2  -1  -4   73.29    2.70
  -2  -1  -4   77.99    2.60
  -2   1  -5   54.29    2.10
  -2   1  -5   49.40    2.00
   2   1   5   51.39    1.70
  -2   1  -5   51.39    2.00
  -2   1  -5   45.30    1.90
  -2  -1  -5   52.99    1.80
  -2  -1  -5   47.70    1.70
   2  -1   5   51.89    2.00
  -2  -1  -5   49.90    2.10
  -2  -1  -5   50.09    1.80
  -2   1  -6    9.30    0.80
  -2   1  -6   10.50    0.80
  -2   1  -6    8.30    0.80
  -2   1  -6   10.00    0.80
  -2   1  -6   10.40    1.60
  -2  -1  -6   10.00    0.50
  -2  -1  -6   10.50    0.60
  -2  -1  -6   11.30    0.50
   2  -1   6    9.10    0.70
  -2  -1  -6    9.80    0.90
  -2  -1  -6   11.40    1.50
  -2   1  -7    4.40    0.50
  -2   1  -7    3.70    0.60
  -2   1  -7    4.20    0.60
  -2   1  -7    4.50    0.70
  -2   1  -7    3.20    1.10
  -2  -1  -7    4.00    1.10
  -2  -1  -7    4.70    0.90
  -2  -1  -7    4.30    0.50
  -2   1  -8    9.80    0.50
  -2   1  -8   10.10    0.50
  -2   1  -8   10.70    1.10
  -2   1  -8   10.20    0.90
  -2   1  -8    9.50    1.70
  -2  -1  -8    9.60    0.80
  -2  -1  -8   10.60    1.80
  -2  -1  -8   11.50    1.20
  -2   1  -9   -0.60    1.00
  -2   1  -9    0.30    0.40
  -2  -1  -9   -0.20    0.30
  -2  -1  -9   -1.10    0.80
  -2  -1  -9    0.10    0.40
  -2   1 -10   12.50    1.20
  -2   1 -10   13.40    2.30
  -2   1 -10   13.90    1.20
  -2  -1 -10   13.40    2.20
  -2  -1 -10   13.80    1.30
  -2  -1 -10    9.80    0.90
  -2   1 -11   23.20    1.60
  -2   1 -11   25.10    1.60
  -2   1 -11   30.10    3.00
  -2  -1 -11   25.90    4.60
  -2  -1 -11   23.00    1.60
  -2  -1 -11   26.50    1.80
   2   2 -13   15.50    2.10
   2   2 -13   12.30    2.20
   2   2 -13   14.20    1.60
   2  -2 -13   15.80    2.10
   2  -2 -13   12.30    1.10
   2   2 -12   38.40    2.30
   2   2 -12   35.80    2.60
   2   2 -12   39.80    3.60
   2  -2 -12   38.90    3.20
   2  -2 -12   33.80    1.70
   2  -2 -12   34.20    3.10
   2   2 -11    4.80    1.50
   2   2 -11    3.90    0.80
   2  -2 -11    4.80    0.60
   2  -2 -11    3.60    1.20
   2  -2 -11    6.00    1.30
   2   2 -10    1.00    0.60
   2   2 -10    0.70    0.40
   2   2 -10    0.90    1.00
   2   2 -10    0.80    0.40
   2  -2 -10    0.00    0.80
   2  -2 -10    1.60    0.90
   2   2  -9  110.89    3.90
   2   2  -9  110.09    3.90
   2   2  -9  112.49    5.40
   2   2  -9  109.69    4.10
   2  -2  -9  110.09    4.80
   2  -2  -9  111.59    3.70
   2  -2  -9  114.69    5.10
   2   2  -8    6.40    0.90
   2   2  -8    7.50    1.50
   2   2  -8    7.20    0.90
   2   2  -8    6.50    0.90
   2  -2  -8    6.70    1.20
   2  -2  -8    5.50    1.20
   2  -2  -8    6.20    0.60
  -2  -2   8    6.60    0.80
   2   2  -7   -0.20    0.40
   2   2  -7   -0.20    0.40
  -2   2   7   -0.10    0.10
   2   2  -7   -0.50    0.30
   2   2  -7    0.80    0.60
  -2  -2   7   -0.60    0.40
   2  -2  -7    0.10    0.30
   2  -2  -7    0.20    0.20
   2  -2  -7   -0.30    0.40
  -2  -2   7    0.50    0.30
   2   2  -6    3.60    0.70
   2   2  -6    2.90    0.60
   2   2  -6    3.70    0.70
   2   2  -6    3.20    0.90
  -2   2   6    4.00    0.80
  -2   2   6    5.20    0.50
   2  -2  -6    3.80    0.40
   2  -2  -6    5.10    0.60
  -2  -2   6    4.50    0.70
   2  -2  -6    5.20    1.10
  -2  -2   6    4.90    1.00
   2   2  -5   49.50    2.10
  -2   2   5   48.30    1.90
   2   2  -5   49.30    2.30
  -2   2   5   48.40    2.30
   2   2  -5   49.20    2.60
   2  -2  -5   50.79    1.90
   2  -2  -5   53.19    2.40
   2  -2  -5   45.00    1.70
  -2  -2   5   52.99    2.60
  -2  -2   5   51.39    2.20
  -2   2   4  197.08    5.80
   2   2  -4  184.28    5.90
   2   2  -4  187.98    6.00
   2   2  -4  203.38    6.60
   2  -2  -4  187.88    6.10
  -2  -2   4  191.08    5.70
  -2  -2   4  183.98    5.70
  -2  -2   4  198.98    6.10
   2  -2  -4  187.38    5.70
   2  -2  -4  190.88    5.80
  -2  -2   4  190.18    6.40
   2   2  -3 1559.24   48.00
  -2   2   3 1722.73   71.09
   2   2  -3 1680.13   73.39
  -2   2   3 1568.04   46.60
   2  -2  -3 1658.83   68.59
  -2  -2   3 1558.34   48.00
   2  -2  -3 1520.75   46.20
  -2  -2   3 1593.04   71.99
  -2   2   2  433.36   12.60
   2   2  -2  448.46   13.00
  -2   2   2  437.26   12.60
  -2  -2   2  451.55   13.00
   2   2  -1  482.75   13.90
   2   2   0  740.23   48.20
  -2   2   0  899.81   26.80
   2   2   0  865.11   27.20
  -2  -2   0  852.31   27.30
  -2  -2   0  962.50   46.40
   2  -2   0  869.11   49.00
   2   2   1 1894.11   74.69
  -2   2  -1 1866.11   54.59
   2   2   1 1831.82   54.39
  -2   2  -1 1909.41   54.49
  -2  -2  -1 1822.52   54.59
   2  -2   1 1856.71   80.99
  -2  -2  -1 1952.80   75.79
   2   2   2    0.20    0.30
  -2   2  -2    0.00    0.30
  -2   2  -2    0.00    0.30
   2   2   2    0.10    0.30
  -2  -2  -2   -0.20    0.30
   2  -2   2    0.40    0.30
   2  -2   2    0.40    0.30
  -2  -2  -2   -0.20    0.30
  -2  -2  -2    0.70    0.30
   2   2   3   84.79    3.00
  -2   2  -3   81.49    2.50
  -2   2  -3   86.79    3.10
   2   2   3   86.29    2.80
  -2   2  -3   86.49    3.00
  -2  -2  -3   82.99    2.90
   2  -2   3   85.09    2.60
   2  -2   3   84.99    2.60
  -2  -2  -3   85.39    2.70
   2  -2   3   84.89    3.10
  -2  -2  -3   88.49    2.90
  -2   2  -4  157.48    5.10
  -2   2  -4  166.48    5.10
   2   2   4  153.08    4.60
  -2   2  -4  159.28    5.10
  -2   2  -4  148.89    4.60
  -2  -2  -4  157.68    4.60
   2  -2   4  156.08    5.10
  -2  -2  -4  155.08    4.70
  -2  -2  -4  154.78    5.00
  -2   2  -5   -0.30    0.30
  -2   2  -5   -0.30    0.40
  -2   2  -5    0.60    0.40
  -2   2  -5    0.10    0.20
  -2   2  -5    0.10    0.30
  -2  -2  -5    0.00    0.20
  -2  -2  -5   -0.30    0.30
  -2  -2  -5   -0.10    0.20
  -2   2  -6   15.50    1.00
  -2   2  -6   16.20    1.90
  -2   2  -6   12.70    1.00
  -2   2  -6   13.90    1.10
  -2   2  -6   13.90    0.90
  -2  -2  -6   14.20    1.30
  -2  -2  -6   14.10    0.70
   2  -2   6   11.80    0.90
  -2  -2  -6   14.20    1.70
  -2   2  -7   15.30    1.00
  -2   2  -7   14.70    1.00
  -2   2  -7   14.40    1.10
  -2   2  -7   14.50    1.00
  -2   2  -7   15.20    2.10
  -2  -2  -7   13.20    0.70
  -2  -2  -7   18.90    2.10
  -2  -2  -7   15.80    1.30
  -2   2  -8    9.40    1.80
  -2   2  -8   10.50    0.90
  -2   2  -8   10.30    0.80
  -2   2  -8    8.30    0.70
  -2  -2  -8    9.40    1.60
  -2  -2  -8   10.40    1.20
  -2  -2  -8    8.80    0.70
  -2   2  -9    0.10    0.50
  -2   2  -9    1.00    1.00
  -2   2  -9    0.90    0.20
  -2  -2  -9    0.40    0.30
  -2  -2  -9    0.60    0.50
  -2  -2  -9   -0.10    0.80
  -2   2 -10    2.00    0.70
  -2   2 -10    2.10    1.20
  -2   2 -10    1.20    0.50
  -2  -2 -10    0.80    0.60
  -2  -2 -10    0.50    0.80
  -2  -2 -10    1.00    0.30
  -2   2 -11   20.30    1.60
  -2   2 -11   24.20    1.50
  -2   2 -11   26.80    3.30
  -2  -2 -11   16.00    2.50
  -2  -2 -11   19.20    1.20
  -2  -2 -11   23.00    1.80
   2   3 -13    9.10    2.00
   2   3 -13    7.50    1.40
   2  -3 -13    7.50    1.80
   2  -3 -13    6.30    1.50
   2  -3 -13    6.90    0.80
   2   3 -12   12.00    1.80
   2   3 -12   13.80    1.70
   2   3 -12   14.60    2.50
   2  -3 -12   18.10    4.10
   2  -3 -12   15.00    2.10
   2  -3 -12   15.90    1.10
   2   3 -11   45.80    3.60
   2   3 -11   43.20    1.90
   2   3 -11   42.50    1.80
   2   3 -11   45.00    2.50
   2  -3 -11   44.30    3.00
   2  -3 -11   48.30    3.30
   2  -3 -11   44.40    1.90
   2   3 -10    1.40    1.10
   2   3 -10    0.20    0.40
   2   3 -10    0.80    0.50
   2   3 -10    0.60    0.60
   2  -3 -10    1.40    0.90
   2  -3 -10    0.60    0.90
   2  -3 -10    1.20    0.40
   2   3  -9    8.20    1.10
   2   3  -9    8.20    1.70
   2   3  -9   10.90    1.80
   2   3  -9    9.50    1.10
  -2  -3   9    8.70    1.10
   2  -3  -9    9.20    1.50
   2  -3  -9    8.50    0.70
   2  -3  -9    9.50    1.40
   2   3  -8   35.80    1.90
   2   3  -8   36.40    2.80
   2   3  -8   36.20    1.90
   2   3  -8   37.60    2.00
  -2  -3   8   40.20    1.90
   2  -3  -8   31.60    2.20
   2  -3  -8   36.30    2.40
   2  -3  -8   35.30    1.50
   2   3  -7    3.40    0.70
   2   3  -7    2.90    1.00
   2   3  -7    3.10    0.70
   2   3  -7    4.20    0.80
  -2  -3   7    3.40    0.70
   2  -3  -7    4.50    0.40
   2  -3  -7    4.30    0.50
  -2  -3   7    5.00    1.20
   2  -3  -7    4.80    1.00
   2  -3  -7    4.60    0.90
   2   3  -6    5.40    0.80
  -2   3   6    4.40    0.80
   2   3  -6    3.90    0.90
   2   3  -6    4.80    0.80
   2   3  -6    3.60    0.70
   2  -3  -6    4.50    0.50
   2  -3  -6    3.50    0.40
   2  -3  -6    5.00    0.90
   2  -3  -6    3.90    0.90
  -2  -3   6    4.30    1.00
  -2  -3   6    4.40    0.80
   2   3  -5  171.08    6.10
  -2   3   5  169.48    5.50
   2   3  -5  167.68    5.50
   2   3  -5  160.68    5.30
  -2   3   5  171.08    5.10
  -2  -3   5  163.78    6.00
  -2  -3   5  161.58    4.90
   2  -3  -5  151.28    4.90
   2  -3  -5  163.18    5.10
   2  -3  -5  165.48    5.50
  -2  -3   5  165.68    4.90
  -2  -3   5  165.18    5.50
  -2   3   4    2.00    0.40
   2   3  -4    0.70    0.50
   2   3  -4    1.50    0.60
  -2   3   4    0.80    0.40
  -2  -3   4    1.60    0.50
  -2  -3   4    1.50    0.40
   2  -3  -4    1.30    0.40
   2  -3  -4    0.60    0.30
  -2  -3   4    1.10    0.40
  -2  -3   4    1.60    0.50
   2  -3  -4    1.00    0.30
  -2   3   3  190.18    5.80
  -2   3   3  185.28    5.70
  -2   3   3  183.78    5.50
   2   3  -3  196.28    6.10
   2   3  -3  185.68    6.30
   2   3  -3  185.28    5.90
   2  -3  -3  182.58    5.70
  -2  -3   3  194.28    6.30
   2  -3  -3  186.68    5.80
   2  -3  -3  182.98    5.70
  -2  -3   3  187.28    5.80
  -2  -3   3  194.18    6.10
   2   3  -2  313.87    9.70
  -2   3   2  330.37    9.60
   2   3  -2  327.17    9.90
   2   3  -2  326.77    9.80
  -2   3   2  327.27    9.40
  -2   3   2  321.27    9.50
  -2  -3   2  336.07    9.90
  -2  -3   2  328.77    9.60
   2  -3  -2  326.47    9.60
  -2  -3   2  323.17    9.90
   2  -3  -2  327.27    9.60
   2   3  -1   40.50    1.80
   2   3  -1   39.50    1.70
  -2   3   1   41.20    1.70
   2   3  -1   40.00    1.70
  -2   3   1   41.30    1.70
  -2  -3   1   40.00    1.80
   2  -3  -1   41.70    1.70
   2  -3  -1   39.20    1.60
  -2  -3   1   38.70    1.70
   2  -3  -1   40.60    1.70
   2   3   0  241.88    7.40
   2   3   0  242.88    7.30
  -2   3   0  235.38    7.30
   2   3   0  246.08    7.30
  -2   3   0  247.78    7.40
   2   3   0  242.88    7.40
  -2  -3   0  241.48    7.40
  -2  -3   0  241.98    7.30
   2  -3   0  241.98    7.10
  -2  -3   0  248.88    7.30
   2  -3   0  248.38    7.40
   2  -3   0  248.88    7.40
  -2  -3   0  241.08    7.40
  -2   3  -1   99.79    3.00
  -2   3  -1  102.49    3.50
  -2   3  -1  101.89    3.60
   2   3   1  100.29    3.40
   2   3   1  100.89    3.30
  -2  -3  -1  104.49    3.40
  -2  -3  -1  101.99    3.40
   2  -3   1  105.29    3.50
  -2  -3  -1  103.39    3.50
   2  -3   1   97.79    3.00
  -2   3  -2   10.50    0.40
  -2   3  -2   12.20    1.00
  -2   3  -2   10.40    0.90
   2   3   2   11.50    0.80
  -2  -3  -2   10.90    0.70
  -2  -3  -2   11.90    0.80
  -2  -3  -2   11.60    0.80
   2  -3   2   10.90    0.80
   2  -3   2   11.90    0.90
  -2   3  -3  203.08    6.00
   2   3   3  215.68    6.40
  -2   3  -3  218.38    6.80
  -2   3  -3  220.48    6.70
   2   3   3  208.28    6.60
  -2   3  -3  207.58    6.70
   2  -3   3  212.38    6.80
  -2  -3  -3  210.38    6.60
  -2  -3  -3  214.88    6.30
   2  -3   3  219.38    6.40
   2  -3   3  219.38    6.40
  -2  -3  -3  217.28    6.40
   2   3   4   99.89    3.50
  -2   3  -4   83.09    2.90
   2   3   4   97.69    3.00
  -2   3  -4   96.79    3.50
  -2   3  -4   97.59    3.50
  -2   3  -4   97.29    3.50
   2  -3   4   97.39    3.50
  -2  -3  -4   89.59    2.90
  -2  -3  -4   95.89    3.50
  -2  -3  -4   97.99    3.10
  -2   3  -5   48.70    2.20
  -2   3  -5   49.30    2.80
  -2   3  -5   47.50    2.10
  -2   3  -5   41.70    1.70
  -2   3  -5   51.09    2.20
  -2  -3  -5   43.50    1.60
  -2  -3  -5   49.70    2.20
   2  -3   5   46.10    2.10
  -2   3  -6    3.50    0.50
  -2   3  -6    3.00    0.70
  -2   3  -6    4.00    0.70
  -2   3  -6    2.80    0.70
  -2   3  -6    4.40    1.10
   2  -3   6    3.40    0.70
  -2  -3  -6    3.40    0.30
  -2  -3  -6    3.00    0.70
  -2  -3  -6    3.70    0.90
  -2   3  -7    6.10    1.50
  -2   3  -7    6.70    0.90
  -2   3  -7    5.80    0.70
  -2   3  -7    6.70    1.10
  -2   3  -7    6.20    0.90
  -2  -3  -7    6.20    0.50
  -2  -3  -7    6.90    1.00
  -2  -3  -7    5.70    1.20
  -2   3  -8   22.30    2.70
  -2   3  -8   23.30    1.70
  -2   3  -8   23.90    1.40
  -2   3  -8   26.30    1.50
  -2  -3  -8   25.40    2.20
  -2  -3  -8   24.00    1.10
  -2  -3  -8   25.50    1.80
  -2   3  -9    0.80    0.40
  -2   3  -9    1.90    0.50
  -2   3  -9    1.10    0.40
  -2   3  -9    1.90    1.10
  -2   3  -9    1.30    0.60
  -2  -3  -9    0.10    0.80
  -2  -3  -9    0.60    0.50
  -2  -3  -9    0.40    0.30
  -2   3 -10    9.80    1.30
  -2   3 -10    9.90    1.00
  -2  -3 -10    9.80    1.90
  -2  -3 -10   10.60    1.40
  -2  -3 -10   10.20    0.70
  -2   3 -11    8.30    1.30
  -2   3 -11   10.00    2.10
  -2   3 -11   10.10    1.00
  -2  -3 -11    7.40    1.70
  -2  -3 -11   11.20    1.50
  -2  -3 -11   10.00    0.80
   2   4 -13   -1.80    0.80
   2   4 -13    1.90    1.10
   2  -4 -13    1.00    1.10
   2  -4 -13    0.80    0.40
   2  -4 -13   -0.50    0.80
   2   4 -12   17.30    1.00
   2   4 -12   21.20    1.90
   2   4 -12   21.30    3.00
   2  -4 -12   18.30    2.30
   2  -4 -12   18.20    1.10
   2  -4 -12   18.30    2.40
   2   4 -11   61.59    4.40
   2   4 -11   64.49    2.70
   2   4 -11   64.09    2.70
   2   4 -11   66.99    3.30
   2  -4 -11   66.59    3.80
   2  -4 -11   68.69    3.90
   2   4 -10    4.00    1.40
   2   4 -10    4.80    0.80
   2   4 -10    3.70    0.90
   2  -4 -10    2.70    1.00
   2  -4 -10    3.70    0.50
   2  -4 -10    5.70    1.40
   2   4  -9   24.10    2.50
   2   4  -9   25.00    1.70
   2   4  -9   21.70    1.60
   2   4  -9   24.50    1.70
  -2  -4   9   21.10    1.50
   2  -4  -9   20.10    1.80
   2  -4  -9   21.90    1.10
   2  -4  -9   22.20    2.10
   2   4  -8   10.50    1.20
   2   4  -8    9.10    1.20
   2   4  -8    9.60    1.20
   2   4  -8   11.10    1.80
   2  -4  -8    8.90    1.30
  -2  -4   8    8.50    1.10
   2  -4  -8   10.90    1.60
   2  -4  -8    9.00    0.70
  -2   4   7   21.90    0.80
  -2   4   7   22.30    0.80
   2   4  -7   25.90    2.20
   2   4  -7   22.70    1.60
   2   4  -7   22.30    1.60
   2   4  -7   24.00    1.60
   2  -4  -7   23.10    1.10
  -2  -4   7   19.70    1.50
  -2  -4   7   23.90    2.10
   2  -4  -7   24.20    1.00
   2  -4  -7   23.60    1.80
   2  -4  -7   22.30    1.60
   2   4  -6   50.79    2.90
  -2   4   6   47.10    1.80
   2   4  -6   44.30    2.20
  -2   4   6   48.30    1.80
   2   4  -6   42.30    2.30
   2   4  -6   48.80    2.30
  -2  -4   6   47.30    2.80
   2  -4  -6   48.30    2.30
   2  -4  -6   44.70    2.50
  -2  -4   6   46.10    1.60
   2  -4  -6   42.90    1.80
  -2  -4   6   46.10    1.60
  -2  -4   6   47.40    2.30
   2  -4  -6   48.90    1.80
  -2   4   5  246.88    7.40
   2   4  -5  222.48    7.70
   2   4  -5  232.28    7.50
   2   4  -5  232.08    8.10
   2   4  -5  249.08    7.70
  -2   4   5  246.28    7.10
   2  -4  -5  255.47    7.90
   2  -4  -5  237.48    7.10
  -2  -4   5  234.88    8.10
  -2  -4   5  237.68    7.10
  -2  -4   5  236.68    7.20
   2  -4  -5  240.98    7.40
   2  -4  -5  209.48    7.00
  -2  -4   5  232.18    7.60
   2   4  -4  215.18    6.90
  -2   4   4  214.08    6.60
   2   4  -4  212.38    7.40
   2   4  -4  213.98    7.00
  -2   4   4  221.88    6.60
  -2  -4   4  213.78    6.80
   2  -4  -4  219.38    7.10
  -2  -4   4  216.78    7.40
   2  -4  -4  213.18    6.60
   2  -4  -4  224.28    6.70
   2  -4  -4  213.78    6.60
  -2  -4   4  222.38    6.70
  -2  -4   4  221.68    7.10
  -2   4   3   80.19    2.70
   2   4  -3   75.59    3.30
   2   4  -3   80.09    3.00
   2   4  -3   75.19    3.00
  -2   4   3   77.49    2.60
  -2   4   3   79.99    2.90
   2   4  -3   81.29    3.20
   2  -4  -3   75.29    2.80
  -2  -4   3   81.09    3.30
   2  -4  -3   78.79    2.90
  -2  -4   3   82.39    3.00
   2  -4  -3   78.89    2.70
  -2  -4   3   77.69    3.10
   2  -4  -3   82.69    3.10
  -2   4   2    1.00    0.50
   2   4  -2    0.00    0.40
  -2   4   2    0.40    0.30
   2   4  -2   -0.30    0.40
   2   4  -2    0.40    0.40
   2   4  -2    0.60    0.40
  -2   4   2    0.90    0.40
  -2  -4   2    0.70    0.50
   2  -4  -2    0.30    0.30
  -2  -4   2    0.60    0.40
  -2  -4   2    0.00    0.40
   2  -4  -2    0.00    0.40
   2   4  -1   52.39    2.20
   2   4  -1   51.59    2.10
  -2   4   1   52.99    2.10
   2   4  -1   50.69    2.30
  -2   4   1   53.29    2.20
   2   4  -1   48.60    2.10
  -2   4   1   55.19    2.20
  -2  -4   1   53.19    2.10
   2  -4  -1   52.49    2.20
   2  -4  -1   49.99    2.10
   2  -4  -1   50.09    2.20
  -2  -4   1   50.89    2.20
   2   4   0    1.10    0.50
  -2   4   0    1.60    0.60
   2   4   0    2.00    0.60
   2   4   0    1.80    0.60
  -2   4   0    1.30    0.50
   2   4   0    1.00    0.50
  -2   4   0    1.70    0.40
  -2  -4   0    1.30    0.50
   2  -4   0    1.20    0.40
  -2  -4   0    1.10    0.50
   2  -4   0    0.20    0.40
   2  -4   0    0.60    0.60
  -2  -4   0    1.00    0.50
  -2  -4   0    1.10    0.40
  -2   4  -1  299.47    9.20
  -2   4  -1  295.57    8.70
   2   4   1  306.37    9.10
   2   4   1  301.27    8.90
  -2   4  -1  301.47    9.20
   2  -4   1  300.37    8.70
   2  -4   1  305.17    9.10
  -2  -4  -1  311.47    9.00
  -2  -4  -1  306.57    9.10
  -2  -4  -1  295.87    9.00
   2  -4   1  298.17    9.20
  -2  -4  -1  316.07    9.10
  -2   4  -2    5.80    0.80
   2   4   2    7.90    0.70
  -2   4  -2    7.00    0.40
  -2   4  -2    7.10    0.90
   2   4   2    7.30    0.80
  -2   4  -2    7.10    0.90
  -2  -4  -2    7.50    0.70
   2  -4   2    8.70    0.80
  -2  -4  -2    6.60    0.80
  -2  -4  -2    8.20    0.80
   2  -4   2    6.90    0.40
   2  -4   2    7.60    0.90
   2  -4   2    7.90    0.80
  -2   4  -3   69.99    2.90
   2   4   3   68.29    2.50
  -2   4  -3   69.19    2.90
  -2   4  -3   74.09    2.90
   2   4   3   69.69    2.80
  -2   4  -3   66.09    2.20
  -2  -4  -3   70.99    2.60
  -2  -4  -3   70.29    2.80
  -2  -4  -3   71.59    2.50
   2  -4   3   66.89    2.60
  -2   4  -4   80.99    3.30
  -2   4  -4   94.39    3.40
   2   4   4   84.79    3.30
  -2   4  -4   86.89    3.40
   2   4   4   90.59    2.90
   2   4   4   90.49    2.90
  -2   4  -4   81.19    2.70
  -2  -4  -4   87.79    2.90
  -2  -4  -4   88.09    3.00
   2  -4   4   86.09    2.80
  -2  -4  -4   90.79    3.40
   2  -4   4   91.79    2.90
   2  -4   4   82.59    3.40
   2   4   5    6.20    0.40
  -2   4  -5    6.90    0.90
  -2   4  -5    7.80    1.30
  -2   4  -5    6.00    0.50
  -2   4  -5    6.20    1.10
   2   4   5    6.30    0.40
  -2   4  -5    5.10    0.80
   2  -4   5    7.80    1.00
  -2  -4  -5    8.00    1.00
  -2  -4  -5    6.30    0.50
  -2  -4  -5    6.10    0.50
  -2   4  -6   23.60    1.60
  -2   4  -6   22.20    1.10
  -2   4  -6   24.30    1.60
  -2   4  -6   30.10    2.40
  -2   4  -6   23.50    1.50
  -2  -4  -6   22.90    1.60
  -2  -4  -6   22.50    1.00
  -2   4  -7    0.10    0.30
  -2   4  -7    0.10    0.50
  -2   4  -7   -0.20    0.50
  -2   4  -7   -0.20    0.50
  -2   4  -7    0.80    0.80
  -2  -4  -7    0.50    0.60
  -2  -4  -7   -0.10    0.50
  -2  -4  -7    0.20    0.20
  -2   4  -8   21.20    1.50
  -2   4  -8   18.80    1.10
  -2   4  -8   16.70    1.10
  -2   4  -8   16.10    1.50
  -2   4  -8   18.00    1.40
  -2   4  -8   18.60    2.50
  -2  -4  -8   17.30    0.90
  -2  -4  -8   18.10    2.10
  -2  -4  -8   19.40    1.60
  -2   4  -9    0.70    0.40
  -2   4  -9    1.00    0.50
  -2   4  -9    2.00    1.20
  -2   4  -9    0.70    0.50
  -2   4  -9    0.80    0.40
  -2   4  -9   -0.10    0.60
  -2  -4  -9    2.20    0.90
  -2  -4  -9    1.70    0.70
  -2  -4  -9    1.20    0.30
  -2   4 -10   23.20    1.30
  -2   4 -10   24.80    1.30
  -2   4 -10   23.80    1.90
  -2   4 -10   22.90    3.00
  -2   4 -10   24.20    1.30
  -2   4 -10   24.80    1.40
  -2  -4 -10   25.00    2.80
  -2  -4 -10   25.10    2.00
  -2  -4 -10   24.90    1.10
  -2   4 -11    1.30    0.40
  -2   4 -11    1.90    1.40
  -2   4 -11    2.70    0.90
  -2   4 -11    1.90    0.40
  -2  -4 -11    1.20    0.80
  -2  -4 -11    0.80    0.30
  -2  -4 -11   -0.40    1.00
   2   5 -12    5.30    1.30
   2   5 -12    4.80    0.80
   2   5 -12    3.70    1.60
   2   5 -12    5.40    0.80
   2  -5 -12    5.70    1.30
   2  -5 -12    4.30    1.30
   2  -5 -12    6.10    0.80
   2   5 -11    0.60    0.60
   2   5 -11    1.40    0.70
   2   5 -11    0.20    0.80
   2  -5 -11   -0.10    0.70
   2  -5 -11    0.00    0.40
   2  -5 -11    1.10    1.10
   2   5 -10   30.90    3.00
   2   5 -10   32.70    2.00
   2   5 -10   31.00    2.20
   2   5 -10   30.80    2.00
   2  -5 -10   29.80    2.30
   2  -5 -10   33.90    2.60
   2   5  -9    0.50    0.90
   2   5  -9    0.00    0.60
   2   5  -9   -0.60    0.40
   2   5  -9   -0.10    0.60
   2  -5  -9   -0.10    0.30
   2  -5  -9    1.40    0.80
   2  -5  -9    0.10    0.50
  -2  -5   9    0.10    0.50
   2   5  -8   19.80    2.40
   2   5  -8   13.60    1.40
   2   5  -8   14.10    1.40
   2   5  -8   13.30    1.30
  -2  -5   8   16.30    1.70
   2  -5  -8   15.60    0.90
   2  -5  -8   13.50    1.40
   2  -5  -8   18.30    2.00
   2   5  -7  105.29    4.30
  -2   5   7  107.09    3.30
   2   5  -7  104.79    4.20
   2   5  -7  112.39    5.10
   2   5  -7  107.69    4.30
  -2   5   7  106.19    3.30
  -2  -5   7  106.79    4.90
  -2  -5   7  111.59    4.20
   2  -5  -7  107.49    3.50
   2  -5  -7  108.29    4.20
   2  -5  -7  110.79    4.60
   2  -5  -7  101.39    3.50
  -2   5   6   95.09    3.10
   2   5  -6   85.89    3.80
   2   5  -6   91.59    3.80
   2   5  -6   95.19    4.40
   2   5  -6   87.09    3.60
  -2   5   6   91.89    3.10
   2  -5  -6   94.69    3.20
   2  -5  -6   87.69    3.10
  -2  -5   6   93.39    3.10
   2  -5  -6   92.99    3.50
  -2  -5   6   88.59    3.30
  -2  -5   6   90.99    4.30
  -2  -5   6   98.09    3.80
   2  -5  -6   99.89    4.10
   2   5  -5    2.80    0.80
   2   5  -5    2.20    0.70
  -2   5   5    4.10    0.60
  -2   5   5    2.30    0.50
  -2   5   5    1.90    0.50
   2   5  -5    2.50    0.70
   2   5  -5    3.20    0.80
  -2  -5   5    2.40    0.60
  -2  -5   5    2.90    0.60
   2  -5  -5    2.40    0.50
  -2  -5   5    3.00    0.90
   2  -5  -5    2.00    0.50
   2  -5  -5    2.40    0.50
  -2  -5   5    2.90    0.70
   2  -5  -5    1.20    0.80
  -2   5   4    1.50    0.30
  -2   5   4    1.50    0.50
   2   5  -4    1.70    0.70
  -2   5   4    2.60    0.60
   2   5  -4    1.00    0.60
   2   5  -4    1.20    0.60
   2   5  -4    2.80    0.70
   2   5  -4    1.60    0.70
  -2  -5   4    3.20    0.90
   2  -5  -4    1.30    0.50
  -2  -5   4    2.20    0.70
   2  -5  -4    1.10    0.30
  -2  -5   4    2.10    0.60
   2  -5  -4    1.40    0.70
   2   5  -3  232.88    7.60
   2   5  -3  241.38    7.80
  -2   5   3  239.18    7.40
   2   5  -3  250.27    7.80
   2   5  -3  240.18    7.50
   2   5  -3  235.88    7.90
  -2   5   3  244.48    6.90
  -2  -5   3  242.78    7.50
   2  -5  -3  235.58    7.70
  -2  -5   3  228.88    7.80
   2  -5  -3  240.18    7.50
   2  -5  -3  234.98    7.30
  -2  -5   3  234.78    7.70
   2   5  -2   26.90    1.70
  -2   5   2   30.90    1.60
  -2   5   2   29.40    1.50
   2   5  -2   29.20    1.70
   2   5  -2   29.70    1.70
  -2   5   2   30.70    1.50
   2   5  -2   32.10    1.60
  -2  -5   2   28.10    1.70
  -2  -5   2   28.80    1.50
   2  -5  -2   29.30    1.60
   2  -5  -2   32.20    1.60
  -2  -5   2   31.20    1.60
  -2  -5   2   30.00    1.70
  -2   5   1  262.57    8.30
   2   5  -1  261.87    8.20
  -2   5   1  265.57    8.40
   2   5  -1  262.17    8.30
   2   5  -1  282.17    8.50
  -2   5   1  269.77    8.20
   2   5  -1  262.27    8.30
  -2  -5   1  276.47    8.30
   2  -5  -1  285.27    8.20
   2  -5  -1  272.47    8.30
  -2  -5   1  276.27    8.40
  -2  -5   1  271.57    8.30
  -2  -5   1  264.27    8.50
   2  -5  -1  275.57    8.40
  -2   5   0  213.38    6.50
   2   5   0  219.78    6.70
  -2   5   0  215.38    6.90
   2   5   0  211.58    6.70
  -2   5   0  214.18    6.90
  -2   5   0  221.08    6.90
   2   5   0  211.58    6.70
   2   5   0  216.58    6.80
   2  -5   0  215.78    6.90
  -2  -5   0  215.18    6.70
   2  -5   0  212.48    6.80
   2  -5   0  208.48    6.50
  -2  -5   0  213.58    6.70
  -2  -5   0  213.78    6.70
  -2  -5   0  211.78    6.90
  -2   5  -1    8.60    1.00
   2   5   1   10.40    0.90
   2   5   1    9.70    0.90
   2   5   1    8.90    0.90
  -2   5  -1   10.20    0.70
  -2   5  -1   10.40    1.00
  -2   5  -1   10.80    1.10
  -2  -5  -1    9.60    1.00
  -2  -5  -1    8.60    0.90
   2  -5   1    9.20    1.10
  -2  -5  -1    9.60    0.90
   2  -5   1   10.20    1.00
  -2  -5  -1    8.00    0.90
   2  -5   1   10.40    0.70
   2   5   2    0.20    0.40
   2   5   2    0.50    0.40
  -2   5  -2    0.10    0.20
  -2   5  -2    0.40    0.40
  -2   5  -2    0.30    0.50
  -2   5  -2    0.70    0.50
  -2  -5  -2    0.50    0.40
   2  -5   2    0.10    0.40
  -2  -5  -2    0.60    0.40
   2  -5   2    0.40    0.20
  -2  -5  -2    0.10    0.40
   2  -5   2    1.60    0.60
   2  -5   2    0.40    0.40
  -2   5  -3    5.90    0.90
   2   5   3    6.40    0.80
  -2   5  -3    6.30    1.00
  -2   5  -3    5.00    0.90
   2   5   3    6.50    0.90
  -2   5  -3    5.80    0.50
   2   5   3    5.40    0.70
   2  -5   3    6.20    0.80
   2  -5   3    5.20    0.80
  -2  -5  -3    6.10    0.90
  -2  -5  -3    6.00    0.70
  -2  -5  -3    5.30    0.70
   2  -5   3    5.50    0.80
   2   5   4    0.30    0.30
  -2   5  -4    1.60    0.70
   2   5   4    0.20    0.30
  -2   5  -4    1.40    0.60
  -2   5  -4    0.90    0.50
   2   5   4    0.70    0.50
  -2   5  -4    0.70    0.50
  -2   5  -4    0.40    0.20
   2  -5   4    0.70    0.50
  -2  -5  -4    0.90    0.40
   2  -5   4   -0.10    0.30
  -2  -5  -4    0.60    0.50
  -2  -5  -4    0.80    0.40
  -2   5  -5   97.19    3.90
  -2   5  -5   97.09    3.20
   2   5   5  109.49    3.20
  -2   5  -5   97.99    4.00
   2   5   5  102.69    3.20
  -2   5  -5  111.59    4.80
   2   5   5  104.89    4.00
  -2   5  -5  101.59    4.00
   2  -5   5  103.69    3.00
   2  -5   5   98.59    4.00
  -2  -5  -5   96.79    3.30
  -2  -5  -5  106.49    4.00
  -2  -5  -5   95.89    3.30
   2  -5   5   99.99    3.00
  -2   5  -6    0.30    0.50
  -2   5  -6    0.80    0.30
  -2   5  -6    0.80    0.60
  -2   5  -6    0.70    0.80
  -2   5  -6    0.00    0.40
  -2  -5  -6    1.10    0.60
   2  -5   6    0.20    0.50
  -2  -5  -6    0.80    0.30
  -2   5  -7    0.60    0.30
  -2   5  -7    0.40    0.70
  -2   5  -7    0.60    0.60
  -2   5  -7    0.80    0.60
  -2   5  -7    1.50    0.60
  -2  -5  -7    0.60    0.50
   2  -5   7    0.00    0.50
  -2  -5  -7    0.80    0.30
  -2  -5  -7   -0.50    0.50
  -2   5  -8   11.10    1.30
  -2   5  -8   12.70    1.60
  -2   5  -8    8.80    0.80
  -2   5  -8    8.90    0.80
  -2  -5  -8   13.30    1.70
  -2  -5  -8   11.40    1.40
  -2  -5  -8   11.10    0.70
  -2   5  -9    4.30    0.60
  -2   5  -9    3.80    1.50
  -2   5  -9    4.90    0.90
  -2   5  -9    4.00    0.80
  -2   5  -9    4.70    0.60
  -2   5  -9    3.70    1.00
  -2  -5  -9    6.50    1.30
  -2  -5  -9    3.70    1.00
  -2  -5  -9    5.20    0.50
  -2   5 -10    0.70    0.40
  -2   5 -10   -0.50    0.50
  -2   5 -10   -0.50    0.40
  -2   5 -10    0.00    0.30
  -2   5 -10    3.10    1.30
  -2  -5 -10   -0.30    0.60
  -2  -5 -10    0.20    0.30
  -2  -5 -10   -1.10    0.70
  -2   5 -11   -1.10    0.90
  -2   5 -11    0.30    0.20
  -2   5 -11    1.10    0.30
  -2   5 -11    1.20    0.90
  -2  -5 -11   -0.70    0.70
  -2  -5 -11   -0.10    0.30
  -2  -5 -11   -1.40    0.80
   2   6 -12   10.80    1.30
   2   6 -12   10.00    2.30
   2   6 -12   11.40    1.20
   2   6 -12   15.50    1.90
   2  -6 -12   13.50    1.90
   2  -6 -12   11.20    0.90
   2  -6 -12   13.60    2.10
   2   6 -11   12.80    1.50
   2   6 -11   12.20    1.80
   2   6 -11   17.00    1.60
   2   6 -11   12.70    1.80
   2   6 -11   14.30    2.50
   2  -6 -11   12.90    1.00
   2  -6 -11   14.10    2.10
   2  -6 -11   16.60    2.00
   2   6 -10    5.90    1.00
   2   6 -10    5.00    1.60
   2   6 -10    4.00    1.10
   2   6 -10    4.50    1.00
   2   6 -10    3.70    1.20
   2  -6 -10    6.20    1.20
   2  -6 -10    5.70    0.70
   2  -6 -10    9.10    1.50
   2   6  -9    2.20    0.90
   2   6  -9    2.90    1.00
   2   6  -9    0.80    0.60
   2   6  -9    1.00    0.80
   2   6  -9    0.50    0.70
   2  -6  -9    1.30    0.60
  -2  -6   9    2.50    0.80
   2  -6  -9    0.30    0.90
   2  -6  -9    1.50    0.50
   2   6  -8   11.00    1.50
   2   6  -8   10.10    1.40
   2   6  -8    9.00    1.80
   2   6  -8   11.20    1.50
   2   6  -8   11.80    1.50
   2  -6  -8    8.90    1.60
   2  -6  -8   12.00    0.70
   2  -6  -8   10.70    1.30
  -2  -6   8   12.20    1.30
   2   6  -7   12.20    1.50
  -2   6   7   11.90    0.80
   2   6  -7    9.60    1.30
   2   6  -7   12.50    1.50
   2   6  -7   11.20    1.70
   2   6  -7   12.30    1.40
  -2   6   7   10.30    0.80
  -2  -6   7   13.20    1.50
   2  -6  -7   12.60    0.90
   2  -6  -7   13.00    1.60
  -2  -6   7   11.90    0.70
  -2  -6   7   12.60    0.70
  -2  -6   7   14.70    2.00
   2  -6  -7   11.40    1.00
   2  -6  -7   11.90    1.10
   2   6  -6    2.10    0.70
   2   6  -6    3.50    1.00
  -2   6   6    2.90    0.50
   2   6  -6    2.60    0.80
  -2   6   6    2.40    0.50
   2   6  -6    1.50    0.70
   2   6  -6    2.10    0.70
  -2  -6   6    3.00    0.60
   2  -6  -6    2.40    0.50
  -2  -6   6    1.90    0.80
  -2  -6   6    2.30    0.60
   2  -6  -6    4.00    0.70
   2  -6  -6    4.50    1.10
   2  -6  -6    2.30    0.50
  -2  -6   6    1.50    0.80
   2   6  -5   10.60    1.30
   2   6  -5    8.00    1.20
  -2   6   5   11.90    0.90
   2   6  -5   10.80    1.50
   2   6  -5    8.80    1.10
  -2   6   5   10.70    0.90
   2   6  -5    9.10    1.20
  -2  -6   5   10.50    1.00
   2  -6  -5   10.60    0.80
   2  -6  -5    8.40    0.80
   2  -6  -5   10.70    0.90
  -2  -6   5   10.40    1.50
  -2  -6   5   11.30    1.30
  -2  -6   5   10.90    1.00
   2  -6  -5   12.10    1.50
  -2   6   4    5.80    0.50
   2   6  -4    5.10    1.00
   2   6  -4    5.10    1.00
   2   6  -4    6.00    1.10
   2   6  -4    5.10    1.00
  -2   6   4    6.20    0.80
  -2   6   4    6.40    0.90
   2   6  -4    4.90    0.90
   2  -6  -4    7.30    1.10
  -2  -6   4    5.90    1.00
   2  -6  -4    5.00    0.70
   2  -6  -4    6.60    0.90
  -2  -6   4    6.50    0.90
  -2  -6   4    6.30    1.10
   2  -6  -4    6.70    0.50
  -2  -6   4    5.20    0.90
  -2   6   3   54.49    2.40
   2   6  -3   53.39    2.70
   2   6  -3   51.49    2.40
  -2   6   3   52.09    1.80
   2   6  -3   54.29    2.50
   2   6  -3   52.19    2.70
   2  -6  -3   55.19    2.60
   2  -6  -3   53.39    2.30
   2  -6  -3   56.19    2.40
  -2  -6   3   54.59    2.40
  -2  -6   3   52.39    2.60
  -2  -6   3   59.39    2.70
   2   6  -2   74.39    3.00
   2   6  -2   81.39    3.30
  -2   6   2   76.49    3.00
   2   6  -2   76.49    3.20
  -2   6   2   77.69    3.10
   2   6  -2   75.49    3.40
  -2   6   2   79.69    3.20
  -2   6   2   77.69    3.10
   2   6  -2   76.49    3.30
  -2  -6   2   82.39    3.10
   2  -6  -2   81.39    3.10
  -2  -6   2   83.69    3.40
  -2  -6   2   82.99    3.20
   2  -6  -2   76.19    3.10
   2   6  -1    3.10    0.70
  -2   6   1    3.70    0.70
  -2   6   1    2.70    0.60
   2   6  -1    2.60    0.70
  -2   6   1    3.70    0.70
   2   6  -1    3.70    0.80
  -2   6   1    2.50    0.70
   2   6  -1    3.90    0.70
   2   6  -1    2.80    0.70
   2  -6  -1    4.00    0.70
   2  -6  -1    3.10    0.70
  -2  -6   1    2.60    0.60
  -2  -6   1    4.50    0.90
   2  -6  -1    4.00    0.70
  -2  -6   1    2.60    0.60
  -2  -6   1    2.90    0.60
  -2   6   0   34.90    1.60
   2   6   0   33.50    1.80
   2   6   0   33.60    1.70
   2   6   0   35.60    1.80
  -2   6   0   34.10    1.90
   2   6   0   29.80    1.80
   2   6   0   34.50    1.80
  -2   6   0   33.40    1.80
  -2   6   0   34.80    1.90
   2  -6   0   31.70    1.70
  -2  -6   0   35.10    1.70
   2  -6   0   32.00    1.90
  -2  -6   0   35.80    1.80
  -2  -6   0   32.60    1.80
   2  -6   0   34.30    1.60
  -2  -6   0   34.50    1.90
   2   6   1   92.89    3.50
  -2   6  -1   93.29    3.70
   2   6   1   96.89    3.60
  -2   6  -1   86.69    3.60
   2   6   1   89.29    3.50
  -2   6  -1   88.19    3.60
   2   6   1   88.29    3.30
  -2   6  -1   86.49    3.10
   2  -6   1   91.29    3.10
   2  -6   1   86.89    3.60
  -2  -6  -1   93.19    3.40
  -2  -6  -1   91.09    3.30
  -2  -6  -1   92.69    3.50
   2  -6   1   92.89    3.50
  -2  -6  -1   94.29    3.50
   2   6   2  140.29    4.80
   2   6   2  143.89    4.90
   2   6   2  135.39    4.70
  -2   6  -2  125.29    4.30
  -2   6  -2  138.39    5.00
  -2   6  -2  139.59    5.00
  -2   6  -2  137.29    5.00
   2  -6   2  138.99    4.30
  -2  -6  -2  147.39    4.70
  -2  -6  -2  131.09    4.60
   2  -6   2  132.39    5.00
   2  -6   2  133.39    4.80
   2  -6   2  143.29    4.80
  -2  -6  -2  136.59    4.80
  -2   6  -3  123.79    4.80
   2   6   3  125.59    4.60
   2   6   3  130.39    4.40
  -2   6  -3  121.89    4.80
  -2   6  -3  128.29    5.10
  -2   6  -3  134.89    4.80
  -2   6  -3  114.39    4.00
   2   6   3  127.99    4.40
   2  -6   3  127.09    4.50
   2  -6   3  131.19    4.80
  -2  -6  -3  125.29    4.40
   2  -6   3  129.79    4.50
  -2  -6  -3  135.59    4.40
  -2  -6  -3  133.19    4.70
  -2   6  -4  338.97   11.00
  -2   6  -4  340.17   10.40
   2   6   4  331.67    9.80
  -2   6  -4  333.97   10.50
  -2   6  -4  305.67    9.50
  -2   6  -4  318.37   10.40
   2   6   4  322.87   10.30
  -2  -6  -4  320.07    9.80
  -2  -6  -4  322.77    9.80
  -2  -6  -4  349.47   10.40
   2  -6   4  326.17    9.90
   2  -6   4  332.17    9.90
   2   6   5    0.40    0.30
   2   6   5    0.40    0.30
  -2   6  -5   -0.40    0.50
  -2   6  -5    0.40    0.80
  -2   6  -5    0.30    0.30
  -2   6  -5    0.40    0.60
  -2   6  -5   -0.10    0.50
   2   6   5    0.70    0.60
  -2  -6  -5    0.80    0.60
   2  -6   5    0.30    0.30
  -2  -6  -5    0.70    0.40
   2  -6   5    0.60    0.50
  -2  -6  -5    0.00    0.30
  -2   6  -6   45.50    2.50
  -2   6  -6   43.30    3.10
  -2   6  -6   42.70    2.40
  -2   6  -6   44.90    1.80
  -2   6  -6   45.90    2.50
   2  -6   6   41.00    2.40
  -2  -6  -6   41.00    2.40
  -2  -6  -6   44.50    1.80
  -2   6  -7    3.80    0.90
  -2   6  -7    5.40    1.50
  -2   6  -7    5.10    1.00
  -2   6  -7    4.10    1.00
  -2  -6  -7    5.40    1.00
  -2  -6  -7    4.80    0.60
  -2  -6  -7    4.10    1.00
  -2   6  -8   97.39    3.40
  -2   6  -8  102.49    4.10
  -2   6  -8   97.19    4.30
  -2   6  -8   96.69    4.10
  -2   6  -8  100.19    4.20
  -2   6  -8  106.49    5.60
  -2  -6  -8   95.39    3.30
  -2  -6  -8   92.89    4.40
  -2  -6  -8   97.19    4.30
  -2   6  -9    4.50    0.60
  -2   6  -9    4.00    0.90
  -2   6  -9    4.80    1.00
  -2   6  -9    3.70    1.10
  -2   6  -9    5.70    1.00
  -2   6  -9    2.80    1.40
  -2  -6  -9    4.00    0.50
  -2  -6  -9    3.50    1.00
  -2  -6  -9    5.50    1.20
  -2   6 -10   76.39    3.30
  -2   6 -10   80.49    5.10
  -2   6 -10   73.49    3.80
  -2   6 -10   70.79    3.30
  -2   6 -10   73.29    2.60
  -2  -6 -10   75.29    3.80
  -2  -6 -10   75.59    2.60
  -2  -6 -10   63.79    3.90
  -2   6 -11    1.80    0.60
  -2   6 -11    2.10    0.30
  -2   6 -11    2.50    0.40
  -2   6 -11    4.70    1.80
  -2   6 -11    5.00    1.20
  -2   6 -11    2.50    0.60
  -2  -6 -11    1.60    0.90
  -2  -6 -11    2.80    0.40
   2   7 -12   14.10    1.90
   2   7 -12   11.50    2.40
   2   7 -12   13.50    1.40
   2   7 -12   10.00    1.80
   2   7 -12   17.10    1.60
   2  -7 -12   10.20    0.90
   2  -7 -12   13.20    1.90
   2  -7 -12   14.00    2.20
   2   7 -11   20.50    2.90
   2   7 -11   15.90    1.80
   2   7 -11   18.70    1.70
   2   7 -11   15.90    2.70
   2  -7 -11   17.40    1.70
   2  -7 -11   17.90    2.40
   2  -7 -11   17.00    1.20
   2   7 -10   19.20    1.80
   2   7 -10   17.30    1.70
   2   7 -10   18.00    2.10
   2   7 -10   16.90    1.70
   2   7 -10   18.60    2.70
   2  -7 -10   16.50    1.60
   2  -7 -10   16.00    3.70
   2  -7 -10   17.80    1.20
   2   7  -9   20.90    2.00
   2   7  -9   21.40    1.90
   2   7  -9   12.80    2.20
   2   7  -9   21.10    1.80
   2   7  -9   18.80    1.80
  -2  -7   9   19.70    1.70
   2  -7  -9   19.40    1.60
   2  -7  -9   17.40    1.20
   2  -7  -9   22.20    2.20
   2   7  -8    6.30    1.10
   2   7  -8    4.50    1.00
  -2   7   8    4.80    0.30
   2   7  -8    3.60    1.00
   2   7  -8    4.30    1.40
   2   7  -8    4.40    1.00
  -2   7   8    4.80    0.30
  -2  -7   8    6.10    1.10
   2  -7  -8    5.00    0.60
   2  -7  -8    4.80    0.70
   2  -7  -8    6.10    1.00
   2  -7  -8    5.30    1.30
   2   7  -7    0.40    0.80
   2   7  -7    0.00    0.60
   2   7  -7   -0.10    0.40
   2   7  -7   -0.40    0.50
  -2   7   7   -0.10    0.30
  -2   7   7    0.30    0.30
   2   7  -7    0.20    0.60
   2  -7  -7   -0.20    0.70
   2  -7  -7   -0.30    0.30
  -2  -7   7    0.20    0.40
   2  -7  -7   -0.50    0.30
  -2  -7   7    0.00    0.50
   2  -7  -7    0.30    0.40
  -2  -7   7   -0.40    0.40
  -2  -7   7    0.00    0.40
   2   7  -6  133.49    5.10
  -2   7   6  135.39    4.60
   2   7  -6  136.69    5.90
   2   7  -6  136.29    5.40
  -2   7   6  140.09    4.70
   2   7  -6  136.49    5.30
   2   7  -6  141.69    5.40
  -2  -7   6  140.69    4.80
   2  -7  -6  141.79    5.50
  -2  -7   6  138.19    5.30
  -2  -7   6  139.09    5.80
   2  -7  -6  139.19    4.70
  -2  -7   6  140.79    4.80
   2  -7  -6  131.59    4.50
   2  -7  -6  129.99    4.70
  -2   7   5   27.10    1.50
   2   7  -5   23.10    1.80
  -2   7   5   22.60    1.40
   2   7  -5   27.70    2.10
   2   7  -5   26.50    1.90
   2   7  -5   23.20    1.60
   2   7  -5   24.10    1.90
   2  -7  -5   24.40    1.10
   2  -7  -5   25.80    1.90
  -2  -7   5   24.60    1.60
  -2  -7   5   25.80    1.70
  -2  -7   5   29.50    2.10
   2  -7  -5   25.10    1.50
   2  -7  -5   27.00    1.60
  -2  -7   5   23.40    1.70
   2   7  -4   68.29    3.20
   2   7  -4   70.59    3.30
   2   7  -4   69.69    3.00
   2   7  -4   70.69    3.40
  -2   7   4   66.89    2.90
  -2   7   4   68.49    2.90
   2   7  -4   70.09    3.40
  -2  -7   4   73.09    3.50
   2  -7  -4   71.59    3.00
  -2  -7   4   73.09    3.40
  -2  -7   4   70.09    3.00
   2  -7  -4   70.09    3.20
  -2  -7   4   71.69    3.10
   2  -7  -4   66.19    2.90
  -2   7   3  406.06   12.70
   2   7  -3  422.86   12.80
   2   7  -3  406.06   12.90
  -2   7   3  397.16   12.40
   2   7  -3  433.26   12.60
   2   7  -3  420.36   12.90
   2   7  -3  415.66   12.90
  -2   7   3  413.46   11.60
  -2   7   3  401.16   12.50
  -2  -7   3  413.56   12.90
   2  -7  -3  420.16   12.60
  -2  -7   3  422.76   12.60
   2  -7  -3  426.26   12.70
  -2  -7   3  412.86   12.60
   2  -7  -3  404.56   12.40
  -2  -7   3  421.16   12.90
   2   7  -2   19.60    1.40
  -2   7   2   21.70    1.40
  -2   7   2   19.50    1.50
   2   7  -2   21.30    1.60
   2   7  -2   20.20    1.70
  -2   7   2   21.30    1.50
   2   7  -2   22.00    1.60
  -2   7   2   20.30    1.40
   2   7  -2   21.70    1.50
   2  -7  -2   19.60    1.50
   2  -7  -2   21.70    1.50
  -2  -7   2   21.90    1.70
  -2  -7   2   23.00    1.60
  -2  -7   2   19.90    1.50
   2  -7  -2   20.30    1.40
  -2  -7   2   22.40    1.50
   2   7  -1    1.00    0.50
  -2   7   1    2.30    0.60
  -2   7   1    1.60    0.60
   2   7  -1    1.20    0.60
  -2   7   1    0.80    0.50
   2   7  -1   -0.10    0.30
   2   7  -1    0.00    0.50
   2   7  -1    0.70    0.50
  -2   7   1    1.20    0.60
  -2  -7   1    1.50    0.60
   2  -7  -1    1.00    0.50
   2  -7  -1    1.80    0.60
  -2  -7   1    0.30    0.50
   2  -7  -1    0.60    0.50
  -2  -7   1    1.30    0.70
  -2  -7   1    1.10    0.50
   2   7   0   15.50    1.30
   2   7   0   15.80    1.30
  -2   7   0   16.20    1.40
   2   7   0   14.40    1.20
  -2   7   0   13.80    1.20
   2   7   0   14.50    1.30
  -2   7   0   16.00    1.30
   2   7   0   14.90    1.10
  -2   7   0   13.80    1.10
  -2  -7   0   13.90    1.20
   2  -7   0   13.80    1.30
   2  -7   0   14.10    1.10
  -2  -7   0   15.70    1.10
   2  -7   0   17.00    1.30
  -2  -7   0   13.80    1.60
  -2  -7   0   14.80    1.20
  -2   7  -1  142.29    5.30
   2   7   1  146.79    5.00
   2   7   1  148.79    5.30
  -2   7  -1  140.89    4.80
  -2   7  -1  150.68    5.40
   2   7   1  147.09    5.20
   2   7   1  156.38    5.20
  -2  -7  -1  147.09    5.10
   2  -7   1  139.59    4.80
  -2  -7  -1  148.09    4.90
   2  -7   1  145.09    5.40
   2  -7   1  151.68    5.30
  -2  -7  -1  153.18    5.20
   2  -7   1  148.89    5.30
  -2  -7  -1  150.28    5.30
   2   7   2   99.89    3.80
  -2   7  -2   89.09    3.90
  -2   7  -2  100.99    4.00
  -2   7  -2   99.69    3.90
   2   7   2   94.49    3.70
  -2   7  -2   90.79    3.30
  -2  -7  -2   92.69    3.60
   2  -7   2   95.89    3.30
   2  -7   2   97.69    3.80
   2  -7   2   94.49    3.80
   2  -7   2   97.39    4.00
  -2  -7  -2   93.29    3.40
  -2  -7  -2   87.49    3.60
  -2  -7  -2   95.49    3.70
  -2   7  -3    6.60    1.10
  -2   7  -3    6.70    1.10
  -2   7  -3    5.60    0.80
   2   7   3    6.50    0.90
  -2   7  -3    5.20    1.00
   2   7   3    6.30    0.90
  -2   7  -3    5.80    1.20
   2   7   3    6.00    1.00
  -2  -7  -3    6.30    0.80
   2  -7   3    6.30    1.00
   2  -7   3    7.70    1.00
  -2  -7  -3    6.00    0.90
  -2  -7  -3    7.00    1.00
   2  -7   3    5.80    1.00
   2  -7   3    6.50    0.60
  -2   7  -4   52.79    2.70
   2   7   4   50.29    2.20
  -2   7  -4   47.20    2.60
   2   7   4   52.69    2.60
  -2   7  -4   45.60    2.60
   2   7   4   48.40    2.20
  -2   7  -4   51.59    3.00
  -2   7  -4   47.90    1.90
   2  -7   4   50.49    2.30
  -2  -7  -4   43.10    2.10
   2  -7   4   55.89    2.50
   2  -7   4   51.49    2.70
  -2  -7  -4   49.99    2.20
  -2  -7  -4   46.00    2.50
  -2   7  -5   58.29    3.00
   2   7   5   63.29    2.40
   2   7   5   61.99    2.40
  -2   7  -5   63.69    3.10
   2   7   5   58.79    3.00
  -2   7  -5   58.69    3.00
  -2   7  -5   66.49    3.70
  -2   7  -5   59.09    2.50
  -2  -7  -5   63.79    3.00
   2  -7   5   58.69    2.50
   2  -7   5   58.49    2.50
  -2  -7  -5   57.09    2.40
  -2  -7  -5   56.99    2.40
  -2   7  -6   11.60    1.90
  -2   7  -6   12.10    1.50
  -2   7  -6   13.30    1.40
  -2   7  -6   12.70    1.60
   2   7   6   13.60    0.70
   2   7   6   12.90    0.70
   2  -7   6   12.50    0.70
  -2  -7  -6   12.70    1.00
  -2  -7  -6   11.40    0.80
   2  -7   6   12.00    1.50
   2  -7   6   12.10    0.70
  -2  -7  -6   14.50    1.60
  -2   7  -7   54.59    3.10
  -2   7  -7   63.69    3.20
  -2   7  -7   64.09    4.00
  -2   7  -7   55.59    3.00
   2  -7   7   54.69    3.00
  -2  -7  -7   60.59    3.10
  -2  -7  -7   55.79    2.90
  -2  -7  -7   59.79    2.40
  -2   7  -8    1.40    0.80
  -2   7  -8    1.80    1.20
  -2   7  -8    1.90    0.50
  -2   7  -8    0.90    0.90
  -2   7  -8    1.30    0.80
  -2  -7  -8    1.50    0.70
  -2  -7  -8    1.80    0.50
  -2  -7  -8    2.20    0.90
  -2   7  -9    4.40    0.60
  -2   7  -9    3.80    1.20
  -2   7  -9    6.00    1.80
  -2   7  -9    4.20    1.10
  -2  -7  -9    4.50    0.60
  -2  -7  -9    4.30    1.10
  -2  -7  -9    5.90    1.30
  -2   7 -10    1.60    0.70
  -2   7 -10   -0.20    0.70
  -2   7 -10   -0.40    0.60
  -2   7 -10   -0.10    0.20
  -2   7 -10    1.80    1.10
  -2   7 -10    0.40    0.40
  -2  -7 -10    0.70    0.40
  -2  -7 -10    0.30    0.80
  -2  -7 -10   -0.60    0.60
  -2   7 -11    3.00    1.10
  -2   7 -11   -1.10    0.60
  -2   7 -11    0.40    0.50
  -2  -7 -11    0.20    0.30
  -2  -7 -11    0.40    0.80
  -2  -7 -11    0.50    0.80
   2   8 -12    0.00    0.80
   2   8 -12    1.90    0.80
   2   8 -12   -1.20    0.60
   2   8 -12   -0.90    1.00
   2   8 -12    2.60    1.20
   2  -8 -12   -0.10    0.40
   2  -8 -12    0.40    1.00
   2  -8 -12    0.80    0.70
   2   8 -11    4.40    1.50
   2   8 -11    8.70    1.70
   2   8 -11    2.00    1.20
   2   8 -11    4.30    1.10
   2   8 -11    3.00    1.00
   2  -8 -11    4.70    1.00
   2  -8 -11    3.90    0.70
   2  -8 -11    5.00    1.50
   2   8 -10   33.00    5.20
   2   8 -10   27.10    2.20
   2   8 -10   18.00    2.40
   2   8 -10   27.20    2.10
   2   8 -10   23.20    2.80
  -2  -8  10   23.30    2.00
   2  -8 -10   24.30    1.50
   2  -8 -10   27.80    2.50
   2  -8 -10   29.90    2.00
   2   8  -9  153.48    5.90
   2   8  -9  158.88    6.20
   2   8  -9  154.88    6.30
   2   8  -9  155.08    6.20
   2   8  -9  160.18    7.30
   2  -8  -9  147.99    6.70
   2  -8  -9  146.99    6.40
   2  -8  -9  148.29    5.20
  -2  -8   9  150.28    5.90
   2   8  -8   54.89    3.10
  -2   8   8   51.89    1.90
   2   8  -8   50.09    3.00
   2   8  -8   52.79    3.10
   2   8  -8   49.30    3.60
   2   8  -8   55.69    2.90
  -2   8   8   55.29    1.90
   2  -8  -8   51.59    2.40
   2  -8  -8   52.89    2.20
   2  -8  -8   58.99    3.40
  -2  -8   8   51.79    1.90
  -2  -8   8   50.29    2.00
   2  -8  -8   49.99    2.40
  -2  -8   8   50.49    2.90
   2   8  -7  101.79    5.10
   2   8  -7   97.79    4.40
   2   8  -7   91.19    4.10
  -2   8   7   95.29    3.50
   2   8  -7   93.89    4.40
  -2   8   7   99.39    3.50
   2   8  -7   92.39    4.30
   2  -8  -7   98.29    4.50
  -2  -8   7  101.59    3.70
   2  -8  -7   95.39    3.40
  -2  -8   7   99.39    3.70
   2  -8  -7   95.79    3.70
   2  -8  -7  100.79    3.70
   2   8  -6   16.70    1.80
   2   8  -6   14.40    1.80
   2   8  -6   14.50    2.00
   2   8  -6   14.70    1.40
   2   8  -6   14.00    1.70
  -2   8   6   15.10    1.20
   2  -8  -6   13.90    0.80
  -2  -8   6   14.10    1.30
  -2  -8   6   16.20    2.00
   2  -8  -6   14.60    1.20
   2  -8  -6   14.70    1.20
  -2  -8   6   13.70    1.20
   2  -8  -6   18.60    1.70
  -2  -8   6   18.00    1.70
  -2   8   5    6.30    0.90
   2   8  -5    2.90    0.90
   2   8  -5    4.50    0.90
  -2   8   5    7.10    0.90
   2   8  -5    4.60    1.00
   2   8  -5    4.30    1.10
   2   8  -5    4.70    1.00
  -2  -8   5    4.60    0.90
   2  -8  -5    4.80    0.80
  -2  -8   5    4.90    1.00
  -2  -8   5    4.20    1.10
  -2  -8   5    3.40    0.90
   2  -8  -5    5.30    1.10
   2  -8  -5    4.00    0.80
   2   8  -4   54.09    2.80
  -2   8   4   56.39    2.50
   2   8  -4   47.10    2.50
   2   8  -4   48.60    2.80
   2   8  -4   48.30    2.70
  -2   8   4   52.09    2.50
   2   8  -4   53.19    2.90
   2  -8  -4   55.69    2.60
  -2  -8   4   54.19    2.60
  -2  -8   4   47.80    2.80
  -2  -8   4   52.49    2.70
  -2  -8   4   54.89    2.90
   2  -8  -4   54.79    2.80
   2  -8  -4   47.80    2.40
   2   8  -3   81.89    3.50
  -2   8   3   80.89    2.50
  -2   8   3   85.09    2.50
   2   8  -3   84.39    3.70
   2   8  -3   90.29    3.90
  -2   8   3   84.69    3.50
  -2   8   3   88.89    3.50
   2   8  -3   89.39    3.90
  -2   8   3   85.79    3.70
   2   8  -3   83.39    3.80
  -2  -8   3   85.49    3.70
  -2  -8   3   86.09    3.90
  -2  -8   3   84.09    3.70
   2  -8  -3   87.69    3.60
  -2  -8   3   85.79    3.60
  -2  -8   3   89.29    3.50
   2  -8  -3   81.69    3.50
   2  -8  -3   88.49    3.70
   2   8  -2  221.78    7.50
   2   8  -2  217.28    7.40
  -2   8   2  217.78    7.20
  -2   8   2  219.18    7.20
   2   8  -2  209.18    7.80
   2   8  -2  217.88    7.60
  -2   8   2  212.98    7.30
   2   8  -2  221.98    7.20
   2  -8  -2  210.78    7.30
  -2  -8   2  215.48    7.30
  -2  -8   2  217.18    7.10
  -2  -8   2  217.68    7.30
  -2  -8   2  208.18    7.40
   2  -8  -2  218.88    7.20
   2  -8  -2  217.38    7.20
   2   8  -1  203.88    6.90
  -2   8   1  195.68    6.50
   2   8  -1  198.48    6.60
   2   8  -1  197.58    6.60
  -2   8   1  200.58    6.70
  -2   8   1  198.88    6.80
   2   8  -1  194.18    6.70
   2   8  -1  190.78    6.90
  -2   8   1  190.98    6.70
   2  -8  -1  187.38    6.60
   2  -8  -1  187.98    6.40
  -2  -8   1  205.08    6.60
  -2  -8   1  194.38    6.90
  -2  -8   1  191.88    6.50
  -2  -8   1  206.28    6.70
  -2   8   0   11.70    1.40
  -2   8   0   10.80    1.00
   2   8   0   12.40    1.30
   2   8   0   10.10    1.30
  -2   8   0   12.20    1.40
   2   8   0   11.40    1.00
  -2   8   0   10.40    1.40
   2   8   0    9.90    1.20
   2   8   0    9.80    1.30
   2  -8   0   11.30    1.00
   2  -8   0    9.60    1.30
  -2  -8   0   11.20    1.40
  -2  -8   0   12.70    1.40
  -2  -8   0   10.50    1.00
  -2  -8   0    9.70    1.20
   2  -8   0   10.30    1.30
  -2   8  -1   42.30    2.50
   2   8   1   40.00    2.20
   2   8   1   41.40    2.20
  -2   8  -1   37.50    2.20
  -2   8  -1   44.50    2.30
  -2   8  -1   41.10    2.00
   2   8   1   41.60    2.30
   2   8   1   43.70    2.00
  -2   8  -1   46.40    2.50
  -2  -8  -1   40.30    2.20
  -2  -8  -1   44.30    2.30
   2  -8   1   41.50    2.40
   2  -8   1   42.60    2.20
   2  -8   1   42.60    2.00
  -2  -8  -1   38.00    2.20
   2  -8   1   41.50    2.40
   2   8   2   60.09    2.80
   2   8   2   63.79    2.90
  -2   8  -2   62.29    3.10
  -2   8  -2   64.39    3.10
  -2   8  -2   65.69    3.10
  -2   8  -2   56.69    3.00
  -2   8  -2   59.59    2.40
   2  -8   2   59.59    2.40
  -2  -8  -2   55.89    2.40
  -2  -8  -2   63.09    2.90
   2  -8   2   66.79    3.00
  -2  -8  -2   61.59    2.90
   2  -8   2   65.39    3.20
  -2  -8  -2   68.39    3.20
   2  -8   2   62.29    2.90
  -2   8  -3   12.60    1.60
  -2   8  -3   14.80    1.50
   2   8   3   16.20    1.30
  -2   8  -3   13.10    1.60
  -2   8  -3   12.30    1.00
   2   8   3   15.20    1.20
  -2   8  -3   15.50    1.50
   2   8   3   17.40    1.40
   2  -8   3   13.80    1.30
   2  -8   3   15.80    1.40
  -2  -8  -3   12.70    1.20
  -2  -8  -3   16.70    1.50
   2  -8   3   15.50    1.50
  -2  -8  -3   15.30    1.40
  -2  -8  -3   15.40    1.40
   2  -8   3   15.50    1.00
  -2   8  -4    5.70    1.10
  -2   8  -4    5.00    1.10
  -2   8  -4    4.90    1.10
   2   8   4    4.50    1.00
   2   8   4    4.80    0.80
  -2   8  -4    4.00    0.90
  -2   8  -4    4.90    0.70
   2   8   4    4.30    0.80
   2  -8   4    4.50    0.90
   2  -8   4    3.10    0.90
  -2  -8  -4    3.60    0.80
  -2  -8  -4    4.90    1.00
   2  -8   4    3.60    0.80
  -2  -8  -4    3.80    0.70
  -2   8  -5   18.60    2.30
   2   8   5   16.10    1.20
  -2   8  -5   19.40    1.70
  -2   8  -5   20.00    1.70
   2   8   5   19.00    1.20
  -2   8  -5   19.80    1.70
  -2   8  -5   19.20    1.10
   2   8   5   18.10    1.60
  -2  -8  -5   17.20    1.60
   2  -8   5   14.20    1.90
   2  -8   5   19.90    1.40
  -2  -8  -5   15.00    1.20
  -2  -8  -5   20.50    1.40
   2   8   6   43.70    1.70
  -2   8  -6   37.10    2.50
  -2   8  -6   40.00    3.10
   2   8   6   42.40    2.60
  -2   8  -6   42.00    1.80
  -2   8  -6   45.40    2.70
  -2   8  -6   37.90    2.50
   2   8   6   42.70    1.70
  -2  -8  -6   41.70    2.00
   2  -8   6   39.80    2.50
  -2  -8  -6   44.30    2.80
  -2  -8  -6   37.80    1.80
  -2  -8  -6   44.20    2.60
   2  -8   6   40.30    1.80
   2  -8   6   38.80    1.80
  -2   8  -7   28.60    1.40
  -2   8  -7   30.70    2.20
  -2   8  -7   28.60    2.60
  -2   8  -7   28.40    2.20
  -2  -8  -7   27.90    1.90
  -2  -8  -7   33.20    2.30
   2  -8   7   27.60    2.10
  -2  -8  -7   29.00    1.60
  -2   8  -8   34.30    3.00
  -2   8  -8   32.20    1.50
  -2   8  -8   27.70    2.40
  -2   8  -8   31.60    2.30
  -2   8  -8   33.10    2.30
  -2  -8  -8   28.30    1.60
  -2  -8  -8   35.90    2.50
  -2  -8  -8   27.40    2.10
  -2   8  -9   13.40    1.90
  -2   8  -9   11.80    1.50
  -2   8  -9   11.40    0.80
  -2   8  -9   11.70    2.30
  -2   8  -9   11.10    1.50
  -2  -8  -9   11.40    1.60
  -2  -8  -9   12.50    1.00
  -2  -8  -9   19.10    2.10
  -2   8 -10   18.30    1.70
  -2   8 -10   12.90    1.70
  -2   8 -10   14.60    0.80
  -2   8 -10   12.50    2.00
  -2   8 -10   16.00    1.00
  -2   8 -10    9.70    2.10
  -2  -8 -10   14.00    1.00
  -2  -8 -10   15.80    3.40
  -2  -8 -10   17.40    2.10
  -2   8 -11   20.70    1.70
  -2   8 -11   16.80    1.70
  -2   8 -11   18.90    3.20
  -2  -8 -11   19.60    1.20
  -2  -8 -11   23.30    2.20
  -2  -8 -11   25.00    2.30
   2   9 -12   41.00    5.40
   2   9 -12   50.39    3.00
   2   9 -12   43.00    2.80
   2   9 -12   54.99    3.60
   2  -9 -12   41.80    2.20
   2  -9 -12   44.90    3.40
   2  -9 -12   49.99    2.80
   2   9 -11    1.80    1.20
   2   9 -11    1.10    0.80
   2   9 -11    1.40    1.30
   2   9 -11   -0.60    0.70
   2   9 -11   -0.70    0.70
   2  -9 -11    0.20    0.50
   2  -9 -11    0.30    0.50
   2  -9 -11    0.90    1.80
   2   9 -10   11.20    1.70
   2   9 -10   14.30    1.70
   2   9 -10   11.20    1.80
   2   9 -10   12.10    2.00
   2   9 -10   10.70    2.10
   2  -9 -10   14.90    1.30
  -2  -9  10   13.00    1.70
   2  -9 -10   14.10    1.40
   2  -9 -10   16.60    2.20
   2   9  -9    1.10    1.20
   2   9  -9    2.60    1.00
   2   9  -9    4.00    1.10
   2   9  -9    3.00    1.40
   2   9  -9    2.70    0.90
   2  -9  -9    1.80    1.20
  -2  -9   9    2.70    0.90
   2  -9  -9    2.10    0.70
   2  -9  -9    2.70    0.60
   2   9  -8    1.30    1.00
   2   9  -8   -0.20    0.50
   2   9  -8   -0.30    0.80
  -2   9   8    0.00    0.30
   2   9  -8   -0.40    0.60
   2   9  -8    0.60    0.80
  -2  -9   8   -0.10    0.50
  -2  -9   8   -0.40    0.40
  -2  -9   8    0.90    0.70
   2  -9  -8    0.40    0.90
   2  -9  -8   -0.40    0.40
   2  -9  -8    0.10    0.30
   2  -9  -8    0.60    0.50
  -2   9   7   22.70    1.50
   2   9  -7   21.00    2.10
   2   9  -7   22.20    2.00
   2   9  -7   23.30    2.40
   2   9  -7   20.70    1.70
   2   9  -7   20.80    2.10
  -2   9   7   21.50    1.40
   2  -9  -7   22.30    1.10
  -2  -9   7   22.90    2.30
   2  -9  -7   26.30    1.70
  -2  -9   7   22.10    1.60
  -2  -9   7   23.10    1.60
   2  -9  -7   24.10    1.60
   2  -9  -7   28.00    2.30
  -2  -9   7   23.10    2.00
   2   9  -6   38.10    2.60
   2   9  -6   37.30    2.60
   2   9  -6   42.20    3.00
   2   9  -6   42.10    2.40
  -2   9   6   44.00    2.20
   2   9  -6   37.70    2.60
  -2   9   6   39.60    2.10
  -2  -9   6   42.10    2.70
  -2  -9   6   43.60    2.40
  -2  -9   6   45.70    2.30
   2  -9  -6   41.60    2.20
   2  -9  -6   46.50    2.80
   2  -9  -6   42.60    2.20
  -2  -9   6   40.20    2.90
   2   9  -5    0.50    0.60
  -2   9   5   -0.60    0.40
   2   9  -5   -0.30    0.50
  -2   9   5    0.40    0.40
   2   9  -5   -0.40    0.60
   2   9  -5    0.30    0.70
   2   9  -5   -0.30    0.40
  -2  -9   5    0.30    0.40
   2  -9  -5    0.00    0.60
  -2  -9   5    0.10    0.70
   2  -9  -5    0.00    0.40
   2  -9  -5    0.60    0.50
  -2  -9   5   -0.40    0.60
  -2  -9   5   -0.50    0.50
   2   9  -4   13.50    1.30
   2   9  -4   10.90    1.60
  -2   9   4   15.10    1.30
  -2   9   4   15.20    1.70
   2   9  -4   17.00    1.60
   2   9  -4   18.00    2.00
   2   9  -4   15.00    1.70
   2  -9  -4   14.90    1.30
  -2  -9   4   13.50    1.40
   2  -9  -4   16.60    1.50
   2  -9  -4   14.30    1.30
  -2  -9   4   13.00    1.30
  -2  -9   4   13.30    1.70
  -2  -9   4   18.20    1.50
  -2   9   3  162.18    4.70
   2   9  -3  173.28    6.20
  -2   9   3  153.28    5.80
   2   9  -3  165.98    6.20
  -2   9   3  157.88    5.90
   2   9  -3  156.88    5.80
  -2   9   3  167.38    5.90
  -2   9   3  162.58    4.60
   2   9  -3  165.08    6.20
   2   9  -3  154.78    6.20
   2  -9  -3  172.18    6.00
   2  -9  -3  168.78    6.00
  -2  -9   3  166.58    5.80
  -2  -9   3  166.98    6.20
  -2  -9   3  157.68    6.00
  -2  -9   3  169.58    6.20
   2  -9  -3  159.78    5.80
  -2  -9   3  163.98    5.90
   2   9  -2  138.89    5.40
  -2   9   2  140.79    4.40
  -2   9   2  136.29    5.20
   2   9  -2  135.89    5.60
   2   9  -2  139.99    5.30
  -2   9   2  148.29    5.40
  -2   9   2  141.49    5.30
   2   9  -2  144.69    5.20
   2  -9  -2  140.49    5.30
   2  -9  -2  147.39    5.20
  -2  -9   2  141.09    5.20
   2  -9  -2  133.59    5.20
  -2  -9   2  137.69    5.20
  -2  -9   2  143.99    5.30
  -2  -9   2  139.69    5.50
   2   9  -1  334.57   10.80
  -2   9   1  333.27   10.70
   2   9  -1  315.77   10.40
  -2   9   1  319.17   10.30
  -2   9   1  320.37   10.60
   2   9  -1  336.27   10.40
  -2   9   1  335.17   10.00
   2   9  -1  329.97   10.60
   2   9  -1  323.67   10.80
  -2   9   1  341.47   10.80
  -2  -9   1  333.27   10.80
   2  -9  -1  330.77   10.60
  -2  -9   1  343.27   10.60
   2  -9  -1  346.97   10.40
   2  -9  -1  342.47   10.80
  -2  -9   1  329.67   10.40
  -2  -9   1  322.17   10.30
   2   9   0   29.80    2.10
  -2   9   0   26.40    1.90
  -2   9   0   25.20    1.90
   2   9   0   25.20    1.70
   2   9   0   32.20    1.90
   2   9   0   26.30    1.60
   2   9   0   27.10    1.90
  -2   9   0   24.80    1.60
  -2   9   0   27.20    2.00
  -2   9   0   26.40    1.70
  -2  -9   0   29.20    1.60
   2  -9   0   25.90    1.90
   2  -9   0   27.10    1.90
   2  -9   0   28.20    1.70
  -2  -9   0   27.50    1.80
  -2  -9   0   24.90    1.80
  -2  -9   0   25.70    1.90
   2   9   1   16.50    1.50
  -2   9  -1   17.50    1.70
  -2   9  -1   16.80    1.30
   2   9   1   19.20    1.50
  -2   9  -1   22.80    1.60
   2   9   1   21.70    1.60
   2   9   1   18.90    1.30
  -2   9  -1   20.40    1.80
  -2   9  -1   18.70    1.60
   2  -9   1   17.50    1.30
  -2  -9  -1   16.00    1.50
   2  -9   1   18.30    1.60
  -2  -9  -1   20.50    1.60
  -2  -9  -1   18.20    1.50
   2  -9   1   17.30    1.70
  -2  -9  -1   16.70    1.20
   2  -9   1   15.40    1.60
  -2   9  -2    0.30    0.50
  -2   9  -2   -0.30    0.40
  -2   9  -2   -0.20    0.30
  -2   9  -2    0.30    0.50
   2   9   2    0.30    0.40
   2   9   2    0.40    0.60
   2   9   2    0.40    0.50
   2  -9   2    0.40    0.50
   2  -9   2    0.70    0.40
  -2  -9  -2    0.10    0.30
   2  -9   2    0.60    0.60
  -2  -9  -2   -0.10    0.40
  -2  -9  -2    0.10    0.50
  -2  -9  -2    1.30    0.60
   2   9   3    2.50    0.70
   2   9   3    3.80    0.90
  -2   9  -3    3.00    1.00
  -2   9  -3    2.80    0.90
  -2   9  -3    3.30    0.90
   2   9   3    2.80    0.80
  -2   9  -3    3.00    0.60
  -2   9  -3    3.70    0.90
   2  -9   3    5.20    1.10
  -2  -9  -3    3.30    0.90
  -2  -9  -3    3.10    0.60
   2  -9   3    4.20    1.00
  -2  -9  -3    2.10    0.70
  -2  -9  -3    3.50    0.80
   2  -9   3    3.10    0.80
   2  -9   3    2.90    0.60
   2   9   4    7.20    1.20
  -2   9  -4    9.50    1.50
  -2   9  -4    8.90    1.40
  -2   9  -4    7.00    1.30
  -2   9  -4    5.50    1.20
  -2   9  -4    7.30    0.90
   2   9   4    9.20    1.10
   2   9   4    7.40    1.00
  -2  -9  -4    6.40    0.80
   2  -9   4    6.50    1.20
  -2  -9  -4    6.20    0.90
   2  -9   4    6.40    1.10
  -2  -9  -4    6.30    1.20
  -2  -9  -4    8.20    1.10
   2  -9   4    6.20    1.10
   2   9   5   -0.30    0.40
  -2   9  -5    0.40    0.40
   2   9   5    0.40    0.40
  -2   9  -5    1.20    0.80
  -2   9  -5   -0.80    0.50
   2   9   5    0.90    0.80
  -2   9  -5   -0.40    0.60
  -2   9  -5    0.40    0.60
  -2  -9  -5   -0.10    0.40
   2  -9   5    0.70    0.60
  -2  -9  -5    1.90    0.80
   2  -9   5    0.70    0.60
  -2  -9  -5    0.50    0.60
   2  -9   5    0.70    0.60
   2   9   6   22.40    1.30
  -2   9  -6   24.50    2.10
  -2   9  -6   23.60    1.40
   2   9   6   24.40    2.00
  -2   9  -6   25.90    2.10
  -2   9  -6   26.60    2.20
  -2   9  -6   27.40    2.60
   2   9   6   25.60    1.40
   2  -9   6   22.40    1.50
  -2  -9  -6   21.10    1.50
  -2  -9  -6   23.10    1.40
  -2  -9  -6   22.40    1.60
  -2  -9  -6   24.10    2.00
  -2   9  -7    0.30    0.70
  -2   9  -7    0.70    0.40
  -2   9  -7    0.80    0.80
  -2   9  -7   -1.00    0.80
  -2   9  -7    0.00    0.70
   2  -9   7   -0.50    0.60
   2  -9   7    0.10    0.20
  -2  -9  -7    0.50    0.40
  -2  -9  -7    0.50    0.70
  -2  -9  -7   -0.30    0.40
   2  -9   7    0.10    0.30
  -2   9  -8    6.30    1.20
  -2   9  -8    6.80    1.90
  -2   9  -8    5.60    1.20
  -2   9  -8    6.30    1.40
  -2   9  -8    3.70    0.60
  -2  -9  -8    5.40    1.30
  -2  -9  -8    6.00    1.10
  -2  -9  -8    5.20    0.90
  -2   9  -9   34.50    3.40
  -2   9  -9   36.50    2.90
  -2   9  -9   31.20    2.40
  -2   9  -9   33.80    2.50
  -2  -9  -9   33.30    2.60
  -2  -9  -9   33.20    2.20
  -2  -9  -9   34.30    1.80
  -2   9 -10    0.40    0.20
  -2   9 -10    1.30    0.80
  -2   9 -10    0.30    0.30
  -2   9 -10    0.70    0.80
  -2   9 -10    1.70    1.20
  -2   9 -10    2.60    1.10
  -2  -9 -10   -0.70    0.70
  -2  -9 -10    0.50    0.70
  -2  -9 -10    0.50    0.40
   2  10 -12    5.10    1.10
   2  10 -12    1.50    0.90
   2  10 -12    4.20    1.60
   2  10 -12    2.10    1.10
   2 -10 -12    3.00    0.70
   2 -10 -12    1.40    0.60
   2 -10 -12    3.90    1.30
   2  10 -11    9.30    1.60
   2  10 -11   11.50    2.30
   2  10 -11    7.80    1.70
   2  10 -11    8.00    1.40
   2  10 -11    6.60    1.40
   2 -10 -11    9.20    1.10
   2 -10 -11    8.80    1.80
   2  10 -10   52.39    3.70
   2  10 -10   58.69    3.40
   2  10 -10   53.49    4.20
   2  10 -10   55.79    3.40
   2  10 -10   56.49    3.60
   2 -10 -10   49.70    2.60
   2 -10 -10   53.89    3.70
   2 -10 -10   53.49    2.40
  -2 -10  10   57.09    3.30
   2  10  -9   36.80    2.90
   2  10  -9   34.40    2.50
   2  10  -9   38.60    2.80
   2  10  -9   41.50    3.50
   2  10  -9   37.20    2.70
   2 -10  -9   39.50    2.20
  -2 -10   9   40.70    2.80
   2 -10  -9   38.40    3.00
   2 -10  -9   37.60    1.70
   2  10  -8    2.10    1.00
   2  10  -8    2.40    0.90
   2  10  -8    0.50    0.90
   2  10  -8    3.70    1.50
  -2  10   8    2.80    0.60
  -2  10   8    1.30    0.60
   2 -10  -8    3.90    0.90
  -2 -10   8    1.50    0.90
   2 -10  -8    2.30    0.70
  -2 -10   8    2.80    1.20
  -2 -10   8    2.40    0.80
   2 -10  -8    1.50    0.30
   2 -10  -8    3.00    1.20
   2  10  -7   41.00    2.80
   2  10  -7   45.30    3.00
  -2  10   7   41.90    2.10
   2  10  -7   38.70    2.80
   2  10  -7   37.60    2.40
   2  10  -7   42.60    3.30
  -2  10   7   41.50    2.10
  -2 -10   7   40.20    3.10
   2 -10  -7   44.90    2.30
   2 -10  -7   45.20    3.00
   2 -10  -7   42.90    2.30
  -2 -10   7   43.40    2.80
  -2 -10   7   44.50    2.40
  -2 -10   7   42.50    2.30
  -2  10   6   11.60    1.40
   2  10  -6   11.50    1.80
   2  10  -6   12.70    1.50
   2  10  -6   11.10    1.70
   2  10  -6   14.30    1.80
  -2  10   6   12.20    1.40
   2  10  -6   12.80    1.80
   2 -10  -6   12.60    1.30
  -2 -10   6   14.80    1.70
   2 -10  -6   13.20    1.30
  -2 -10   6   11.20    1.70
  -2 -10   6   14.70    2.00
   2 -10  -6   14.80    1.90
  -2 -10   6   13.20    1.60
   2  10  -5    2.50    0.80
  -2  10   5    1.70    0.70
   2  10  -5    0.90    0.70
   2  10  -5    1.90    0.80
  -2  10   5    2.00    0.70
   2  10  -5    2.80    1.60
   2  10  -5    1.50    0.90
   2 -10  -5    1.30    0.70
  -2 -10   5    1.70    0.80
  -2 -10   5    3.10    1.00
   2 -10  -5    2.90    0.80
   2 -10  -5    1.90    0.70
  -2 -10   5    0.00    0.70
  -2 -10   5    0.30    0.70
   2  10  -4   27.90    2.20
   2  10  -4   29.30    1.90
  -2  10   4   27.10    2.00
   2  10  -4   27.00    2.10
   2  10  -4   24.70    2.10
  -2  10   4   23.90    1.80
   2  10  -4   24.90    2.10
   2 -10  -4   28.90    2.10
  -2 -10   4   27.20    1.90
   2 -10  -4   22.30    1.80
  -2 -10   4   22.60    2.00
   2 -10  -4   30.10    2.00
  -2 -10   4   30.90    2.30
  -2 -10   4   30.30    2.10
   2  10  -3    2.70    1.00
  -2  10   3    2.60    0.90
   2  10  -3    3.30    0.90
  -2  10   3    2.60    0.20
   2  10  -3    2.20    0.80
   2  10  -3    3.10    0.90
   2  10  -3    3.50    0.80
  -2  10   3    2.60    0.80
  -2  10   3    2.80    0.80
  -2 -10   3    2.90    0.80
  -2 -10   3    2.60    0.80
  -2 -10   3    1.90    0.70
  -2 -10   3    4.20    0.90
  -2 -10   3    3.80    1.00
   2 -10  -3    2.60    0.80
   2 -10  -3    2.70    0.80
   2 -10  -3    2.60    0.80
   2  10  -2  102.29    4.70
   2  10  -2  107.29    4.40
   2  10  -2  117.79    4.60
  -2  10   2  109.89    3.70
  -2  10   2  112.39    4.60
  -2  10   2  114.59    4.60
   2  10  -2  113.59    4.80
  -2  10   2  113.79    4.50
   2  10  -2  118.19    4.70
  -2 -10   2  104.39    4.70
   2 -10  -2  117.69    4.50
   2 -10  -2  113.89    4.70
  -2 -10   2  121.29    4.70
  -2 -10   2  112.79    4.50
  -2 -10   2  116.79    4.50
   2 -10  -2  106.49    4.50
  -2  10   1    0.30    0.40
   2  10  -1    0.40    0.50
  -2  10   1    0.30    0.60
   2  10  -1   -0.20    0.50
  -2  10   1    0.40    0.60
  -2  10   1    0.60    0.50
   2  10  -1   -0.10    0.40
   2  10  -1    0.00    0.50
   2 -10  -1   -0.10    0.40
  -2 -10   1    0.20    0.40
   2 -10  -1   -0.40    0.40
  -2 -10   1   -0.20    0.60
   2 -10  -1    0.70    0.60
  -2 -10   1    0.20    0.60
  -2 -10   1    0.30    0.40
   2  10   0   52.29    2.90
  -2  10   0   57.19    3.00
   2  10   0   53.99    2.80
   2  10   0   56.19    2.80
  -2  10   0   51.59    2.60
   2  10   0   52.89    2.50
  -2  10   0   54.29    3.00
   2  10   0   60.99    3.00
  -2  10   0   49.00    2.90
  -2  10   0   57.59    2.60
   2 -10   0   55.29    2.90
   2 -10   0   53.89    2.90
  -2 -10   0   48.50    2.40
  -2 -10   0   56.29    2.90
   2 -10   0   55.79    2.60
  -2 -10   0   52.69    3.00
  -2 -10   0   52.69    2.70
   2 -10   0   55.59    3.00
   2  10   1    7.50    1.10
  -2  10  -1    4.40    0.90
  -2  10  -1    5.30    0.90
  -2  10  -1    7.50    1.20
   2  10   1    5.00    1.10
  -2  10  -1    6.00    1.10
   2  10   1    5.20    1.10
   2  10   1    6.80    0.90
  -2  10  -1    7.90    1.30
   2 -10   1    6.50    1.00
  -2 -10  -1    5.00    0.70
   2 -10   1    7.10    1.20
   2 -10   1    7.20    1.20
  -2 -10  -1    5.90    1.00
  -2 -10  -1    5.40    1.10
   2 -10   1    6.80    1.20
  -2 -10  -1    6.70    1.10
   2  10   2   62.09    3.10
  -2  10  -2   56.99    2.60
  -2  10  -2   62.89    3.30
  -2  10  -2   56.39    3.10
   2  10   2   57.89    3.00
  -2  10  -2   61.19    3.20
  -2  10  -2   59.49    3.10
   2  10   2   60.09    3.00
   2 -10   2   61.89    2.60
  -2 -10  -2   58.59    3.00
  -2 -10  -2   59.69    2.90
   2 -10   2   62.29    3.30
   2 -10   2   61.79    3.10
  -2 -10  -2   58.49    3.00
   2 -10   2   62.99    3.10
  -2 -10  -2   58.79    2.90
  -2  10  -3    8.50    1.40
   2  10   3    9.30    1.40
  -2  10  -3    8.60    1.40
  -2  10  -3    8.60    1.50
  -2  10  -3    7.60    1.00
   2  10   3    8.60    1.20
   2  10   3    9.10    1.30
  -2  10  -3   11.20    1.60
  -2 -10  -3   11.50    1.50
  -2 -10  -3    9.20    1.30
  -2 -10  -3    9.60    1.20
   2 -10   3    8.60    1.40
   2 -10   3    9.50    1.40
  -2 -10  -3    7.70    0.80
   2 -10   3   10.90    1.40
   2 -10   3   10.60    1.50
  -2  10  -4   81.69    4.10
  -2  10  -4   81.89    4.00
  -2  10  -4   77.89    3.10
   2  10   4   80.29    3.50
   2  10   4   79.59    3.40
  -2  10  -4   80.89    4.00
   2  10   4   82.89    3.80
  -2  10  -4   85.29    4.30
   2 -10   4   80.49    3.60
   2 -10   4   81.89    3.70
   2 -10   4   82.69    4.00
  -2 -10  -4   80.59    3.80
  -2 -10  -4   76.49    3.50
  -2 -10  -4   82.39    3.70
  -2 -10  -4   75.99    3.40
   2  10   5  142.59    5.00
  -2  10  -5  150.18    6.40
   2  10   5  138.99    5.60
  -2  10  -5  134.29    5.80
  -2  10  -5  138.59    5.80
  -2  10  -5  130.29    4.70
   2  10   5  136.69    4.90
  -2  10  -5  130.49    5.70
  -2 -10  -5  130.89    4.70
   2 -10   5  140.29    5.20
   2 -10   5  134.29    5.10
  -2 -10  -5  130.29    5.00
   2 -10   5  133.39    5.70
  -2 -10  -5  150.08    5.70
  -2 -10  -5  130.69    5.00
   2  10   6   83.09    3.20
  -2  10  -6   83.29    4.70
   2  10   6   82.99    4.00
  -2  10  -6   83.09    4.20
   2  10   6   78.89    3.10
  -2  10  -6   76.29    4.00
  -2  10  -6   83.09    4.10
  -2  10  -6   76.29    3.10
  -2 -10  -6   79.49    4.00
  -2 -10  -6   78.29    3.20
  -2 -10  -6   83.29    3.30
   2 -10   6   79.19    3.40
   2 -10   6   83.69    3.40
  -2 -10  -6   80.19    3.50
   2 -10   6   78.49    4.10
  -2  10  -7    6.50    1.30
   2  10   7    6.20    0.70
  -2  10  -7    9.50    1.80
  -2  10  -7    4.50    1.20
  -2  10  -7    4.90    0.70
  -2  10  -7    5.70    1.30
   2  10   7    5.40    0.60
   2 -10   7    4.90    0.70
  -2 -10  -7    5.70    1.40
  -2 -10  -7    8.60    1.10
   2 -10   7    7.20    0.80
   2 -10   7    4.80    1.30
  -2  10  -8   45.10    3.20
  -2  10  -8   40.90    1.90
  -2  10  -8   47.90    4.30
  -2  10  -8   42.00    2.80
  -2 -10  -8   47.70    2.30
  -2 -10  -8   41.40    3.00
  -2 -10  -8   40.90    2.30
  -2  10  -9    1.20    0.90
  -2  10  -9    2.00    1.30
  -2  10  -9    0.80    0.40
  -2  10  -9    0.60    0.80
  -2 -10  -9    0.60    0.60
  -2 -10  -9    1.50    0.90
  -2 -10  -9   -0.40    0.40
  -2  10 -10   -0.10    0.30
  -2  10 -10    0.30    1.10
  -2  10 -10    0.20    0.70
  -2  10 -10    0.00    0.20
  -2 -10 -10   -0.60    0.50
  -2 -10 -10    0.50    0.80
  -2 -10 -10   -0.30    0.40
   2  11 -11    0.90    0.90
   2  11 -11    1.30    0.80
   2  11 -11    4.60    1.50
   2  11 -11    1.00    1.10
   2  11 -11    3.20    1.10
   2 -11 -11    1.30    0.40
   2 -11 -11    2.10    0.70
   2 -11 -11    2.30    1.10
   2  11 -10    4.20    1.20
   2  11 -10    4.00    1.10
   2  11 -10    2.90    1.00
   2  11 -10    4.70    1.60
   2  11 -10    4.90    1.40
   2 -11 -10    5.10    2.30
   2 -11 -10    2.60    0.90
  -2 -11  10    3.10    1.20
  -2  11   9   27.20    1.30
   2  11  -9   32.10    2.80
  -2  11   9   29.30    1.30
   2  11  -9   26.70    2.40
   2  11  -9   29.60    2.20
  -2 -11   9   25.20    1.50
  -2 -11   9   25.30    1.40
   2 -11  -9   25.50    2.50
  -2 -11   9   28.10    2.40
   2 -11  -9   27.10    1.90
   2  11  -8   24.30    2.40
   2  11  -8   24.90    2.40
  -2  11   8   20.80    1.50
   2  11  -8   24.50    2.00
   2  11  -8   22.30    2.90
  -2  11   8   27.40    1.60
   2  11  -8   26.30    2.80
   2 -11  -8   22.20    1.80
   2 -11  -8   24.60    1.80
   2 -11  -8   23.40    4.00
  -2 -11   8   24.90    1.70
  -2 -11   8   23.80    2.30
  -2 -11   8   23.10    1.80
   2  11  -7    2.80    1.00
   2  11  -7    2.70    1.00
   2  11  -7    3.00    1.30
  -2  11   7    3.20    0.80
  -2  11   7    1.90    0.70
   2  11  -7    4.40    1.00
  -2 -11   7    3.10    0.90
   2 -11  -7    1.60    0.80
  -2 -11   7    2.80    1.00
  -2 -11   7    1.40    0.90
   2 -11  -7    3.90    0.90
   2 -11  -7    3.00    1.10
  -2 -11   7    1.70    0.80
   2  11  -6    0.30    0.60
   2  11  -6    0.10    0.70
  -2  11   6    0.10    0.50
  -2  11   6    0.70    0.60
   2  11  -6    0.20    0.90
   2  11  -6    0.30    0.60
   2  11  -6    1.10    0.90
   2 -11  -6   -0.30    0.40
  -2 -11   6    1.60    1.00
  -2 -11   6    1.00    0.80
  -2 -11   6   -0.60    0.50
   2 -11  -6   -0.30    0.80
  -2 -11   6   -0.30    0.70
   2 -11  -6   -0.20    0.60
  -2  11   5    9.50    1.30
   2  11  -5    9.70    1.70
   2  11  -5    8.40    1.50
   2  11  -5    9.20    1.40
   2  11  -5   11.40    1.70
  -2  11   5   10.70    1.50
  -2  11   5    9.70    1.30
   2  11  -5    9.10    1.60
   2 -11  -5   12.10    1.60
  -2 -11   5   10.00    1.50
  -2 -11   5   11.40    1.50
   2 -11  -5    8.60    1.30
  -2 -11   5    9.40    1.60
  -2 -11   5    8.40    1.60
   2 -11  -5    7.30    1.20
   2  11  -4    0.10    0.70
  -2  11   4   -0.10    0.50
   2  11  -4   -0.20    0.60
   2  11  -4    0.10    0.80
  -2  11   4   -0.90    0.40
   2  11  -4    0.10    0.50
   2  11  -4   -0.40    0.80
  -2  11   4    0.90    0.70
   2 -11  -4    0.10    0.60
  -2 -11   4   -0.60    0.40
  -2 -11   4    0.50    0.60
  -2 -11   4    0.00    0.60
  -2 -11   4   -0.40    0.40
   2 -11  -4   -0.50    0.50
  -2 -11   4   -0.40    0.60
   2 -11  -4   -0.40    0.50
   2  11  -3   36.10    2.20
  -2  11   3   34.40    2.30
  -2  11   3   34.40    2.20
   2  11  -3   34.70    2.40
  -2  11   3   32.60    1.10
  -2  11   3   34.50    1.10
  -2  11   3   35.10    2.30
   2  11  -3   36.90    2.40
   2  11  -3   36.90    2.40
   2  11  -3   29.50    2.40
   2 -11  -3   35.40    2.30
   2 -11  -3   36.10    2.30
  -2 -11   3   33.90    2.30
  -2 -11   3   36.80    2.20
  -2 -11   3   32.90    2.40
   2 -11  -3   31.90    2.20
  -2 -11   3   31.90    2.30
  -2 -11   3   31.60    2.40
  -2  11   2   83.59    2.90
   2  11  -2   76.79    3.90
  -2  11   2   87.69    3.90
  -2  11   2   78.49    3.60
   2  11  -2   78.49    3.80
   2  11  -2   74.99    3.60
   2  11  -2   83.69    3.70
   2  11  -2   83.79    4.10
  -2  11   2   78.69    3.80
   2 -11  -2   84.99    3.90
  -2 -11   2   80.59    3.60
  -2 -11   2   76.69    3.60
   2 -11  -2   78.99    3.70
  -2 -11   2   75.39    3.90
  -2 -11   2   83.69    3.80
   2 -11  -2   82.79    3.70
  -2  11   1    0.30    0.30
   2  11  -1   -0.30    0.40
   2  11  -1    0.50    0.60
  -2  11   1    0.10    0.60
  -2  11   1    0.40    0.50
   2  11  -1    0.30    0.50
   2  11  -1    1.10    0.60
   2  11  -1   -0.20    0.50
  -2  11   1   -0.20    0.40
   2 -11  -1   -0.50    0.40
  -2 -11   1   -0.60    0.40
  -2 -11   1    0.10    0.30
   2 -11  -1    0.20    0.60
  -2 -11   1   -0.20    0.30
  -2 -11   1    0.10    0.50
   2 -11  -1    0.10    0.60
   2  11   0   23.00    1.60
  -2  11   0   27.10    2.10
   2  11   0   26.70    2.10
  -2  11   0   23.60    1.70
   2  11   0   26.00    1.90
  -2  11   0   24.50    1.70
  -2  11   0   22.70    1.90
   2  11   0   25.20    2.00
  -2  11   0   20.80    1.90
   2 -11   0   26.40    1.70
  -2 -11   0   24.60    1.80
   2 -11   0   25.60    2.00
  -2 -11   0   23.90    1.60
  -2 -11   0   27.20    2.00
   2 -11   0   23.90    1.90
   2 -11   0   26.20    2.00
  -2 -11   0   26.20    2.00
   2  11   1    1.70    0.70
  -2  11  -1    0.70    0.60
   2  11   1    2.30    0.90
   2  11   1   -0.20    0.50
  -2  11  -1    1.70    0.80
   2  11   1    2.20    0.60
  -2  11  -1    0.20    0.60
  -2  11  -1    1.20    0.60
  -2  11  -1    1.90    0.70
   2 -11   1    3.10    0.70
   2 -11   1    1.00    0.60
   2 -11   1    1.30    0.70
  -2 -11  -1    1.70    0.80
  -2 -11  -1    1.60    0.70
  -2 -11  -1    1.40    0.50
   2 -11   1    1.80    0.70
  -2 -11  -1    0.90    0.70
  -2  11  -2   35.80    2.50
  -2  11  -2   34.50    2.50
   2  11   2   38.10    2.40
  -2  11  -2   34.10    2.40
   2  11   2   38.60    2.40
  -2  11  -2   35.50    2.40
   2  11   2   34.30    2.30
  -2  11  -2   34.90    2.00
   2 -11   2   39.40    2.70
   2 -11   2   36.40    2.40
   2 -11   2   39.20    2.00
  -2 -11  -2   32.80    2.20
  -2 -11  -2   34.90    2.20
  -2 -11  -2   38.20    2.40
   2 -11   2   38.10    2.50
   2  11   3    3.40    0.90
  -2  11  -3    2.70    1.00
  -2  11  -3    1.60    0.80
  -2  11  -3    3.20    0.80
  -2  11  -3    3.00    0.90
   2  11   3    1.20    0.80
  -2  11  -3    3.00    1.00
  -2 -11  -3    2.90    0.90
  -2 -11  -3    3.20    0.50
  -2 -11  -3    1.30    0.80
   2 -11   3    1.70    0.80
  -2 -11  -3    2.40    0.80
   2 -11   3    2.40    0.60
   2 -11   3    2.70    0.90
   2 -11   3    2.60    1.00
   2  11   4   14.90    1.90
  -2  11  -4   20.00    2.00
  -2  11  -4   18.30    1.40
   2  11   4   18.20    1.60
  -2  11  -4   19.10    2.20
  -2  11  -4   19.70    2.00
   2  11   4   17.00    1.50
  -2  11  -4   20.10    2.40
   2 -11   4   19.00    1.70
  -2 -11  -4   18.40    1.60
   2 -11   4   18.60    1.40
   2 -11   4   17.70    1.90
  -2 -11  -4   16.90    1.50
  -2 -11  -4   16.50    1.10
  -2 -11  -4   18.80    1.80
   2 -11   4   16.80    1.60
  -2  11  -5    7.30    1.60
   2  11   5    5.70    1.00
   2  11   5    6.70    1.20
  -2  11  -5    6.80    1.00
  -2  11  -5    5.40    1.30
  -2  11  -5    3.90    1.30
   2  11   5    7.20    1.40
  -2  11  -5    4.50    1.30
   2 -11   5    6.20    1.20
  -2 -11  -5    6.10    1.30
  -2 -11  -5    5.00    1.00
   2 -11   5    4.90    1.20
   2 -11   5    5.00    1.00
  -2 -11  -5    5.50    1.00
  -2  11  -6    5.50    1.40
   2  11   6    4.30    1.20
   2  11   6    3.40    0.80
  -2  11  -6    1.20    0.90
  -2  11  -6    4.20    0.80
   2  11   6    3.70    0.80
  -2 -11  -6    3.40    0.70
   2 -11   6    3.10    0.90
   2 -11   6    3.00    0.80
   2 -11   6    3.70    1.10
  -2 -11  -6    2.90    0.60
  -2 -11  -6    3.50    1.10
  -2 -11  -6    4.30    0.90
  -2 -11  -6    2.20    0.70
  -2  11  -7    2.40    1.10
  -2  11  -7    2.60    1.10
  -2  11  -7    4.00    0.70
  -2  11  -7    4.20    1.30
   2  11   7    2.70    0.60
   2  11   7    4.60    0.70
  -2  11  -7    4.80    1.30
  -2 -11  -7    3.10    0.60
  -2 -11  -7    5.90    1.40
   2 -11   7    2.60    0.80
  -2 -11  -7    3.20    0.70
  -2 -11  -7    4.20    1.00
  -2  11  -8   22.80    3.10
  -2  11  -8   21.00    2.10
  -2  11  -8   26.80    2.40
  -2  11  -8   27.20    1.50
  -2 -11  -8   21.40    1.70
  -2 -11  -8   23.30    1.70
  -2 -11  -8   24.20    2.40
  -2  11  -9    3.00    1.30
  -2  11  -9    3.90    1.10
  -2  11  -9    3.80    1.30
  -2  11  -9    2.20    1.10
  -2  11  -9    2.20    0.50
  -2 -11  -9    1.10    0.80
  -2 -11  -9    2.30    0.80
  -2 -11  -9    1.20    0.60
  -2  11 -10    0.40    0.40
  -2  11 -10   -1.90    0.60
  -2  11 -10   -1.10    1.20
  -2 -11 -10    0.20    0.60
  -2 -11 -10   -0.50    0.50
  -2 -11 -10    0.60    1.20
   2  12 -11    2.90    1.20
   2  12 -11    0.60    0.80
   2  12 -11    0.60    0.90
   2 -12 -11    3.70    1.30
   2 -12 -11   -0.30    0.60
   2  12 -10   33.60    3.10
   2  12 -10   32.20    2.40
   2  12 -10   33.30    2.80
   2  12 -10   30.60    3.80
   2  12 -10   35.00    2.90
   2 -12 -10   40.80    3.20
   2 -12 -10   30.10    2.20
  -2 -12  10   37.50    2.80
   2  12  -9   22.60    3.10
   2  12  -9   27.80    2.60
   2  12  -9   25.00    3.90
   2  12  -9   24.00    2.40
  -2  12   9   25.40    1.40
  -2  12   9   23.10    1.40
   2  12  -9   22.90    2.40
  -2 -12   9   26.60    1.70
   2 -12  -9   26.40    2.60
   2 -12  -9   24.30    1.90
  -2 -12   9   23.90    2.30
   2  12  -8   20.80    2.80
  -2  12   8   17.40    1.40
   2  12  -8   17.90    2.50
   2  12  -8   15.20    2.20
   2  12  -8   16.00    2.20
   2  12  -8   20.60    1.90
  -2  12   8   17.90    1.50
   2 -12  -8   17.40    1.60
   2 -12  -8   16.40    2.30
   2 -12  -8   18.10    1.70
  -2 -12   8   20.10    1.70
  -2 -12   8   16.80    2.20
  -2 -12   8   17.30    1.60
  -2  12   7    6.70    1.10
   2  12  -7    5.80    1.70
  -2  12   7    5.10    1.00
   2  12  -7    5.80    1.30
   2  12  -7    6.80    2.80
   2  12  -7    5.30    1.50
   2  12  -7    5.10    1.20
  -2 -12   7    5.10    1.10
   2 -12  -7    4.20    1.30
   2 -12  -7    4.20    1.10
   2 -12  -7    5.40    1.10
  -2 -12   7    4.80    1.30
  -2 -12   7    5.90    1.30
   2  12  -6    3.20    1.20
   2  12  -6    2.40    0.90
   2  12  -6    1.50    1.00
  -2  12   6    1.80    0.80
  -2  12   6    3.00    0.80
   2  12  -6    2.60    1.10
   2  12  -6    1.80    0.80
   2 -12  -6    1.80    0.90
   2 -12  -6    1.50    0.70
  -2 -12   6    1.40    1.00
   2 -12  -6    1.90    1.00
  -2 -12   6    0.50    1.00
  -2 -12   6    2.80    0.90
  -2 -12   6    1.20    0.90
   2  12  -5    2.60    1.10
  -2  12   5    0.90    0.80
   2  12  -5    3.50    1.00
   2  12  -5    2.70    1.10
   2  12  -5    2.60    1.10
   2  12  -5    2.20    1.00
   2 -12  -5    1.80    0.90
   2 -12  -5    2.00    0.80
  -2 -12   5    2.70    1.10
   2 -12  -5    2.30    0.80
  -2 -12   5    2.50    1.10
  -2 -12   5    0.70    0.70
  -2 -12   5    3.60    1.10
  -2  12   4    3.00    0.90
  -2  12   4    4.20    1.10
   2  12  -4    6.80    1.20
   2  12  -4    4.10    1.10
   2  12  -4    4.40    1.20
   2  12  -4    5.30    1.30
   2  12  -4    4.40    1.20
  -2  12   4    4.60    1.00
  -2 -12   4    4.70    1.10
  -2 -12   4    5.10    1.10
  -2 -12   4    5.60    1.30
   2 -12  -4    5.60    1.20
   2 -12  -4    5.60    1.20
   2 -12  -4    5.30    1.20
  -2 -12   4    5.40    1.30
  -2 -12   4    5.00    1.10
   2  12  -3   67.79    3.70
   2  12  -3   67.19    3.60
   2  12  -3   66.29    3.30
  -2  12   3   62.29    3.40
  -2  12   3   64.29    2.00
  -2  12   3   62.79    3.40
   2  12  -3   66.29    3.70
  -2  12   3   69.39    3.50
   2  12  -3   62.69    3.40
   2 -12  -3   65.49    3.40
   2 -12  -3   68.19    3.40
  -2 -12   3   70.89    3.30
  -2 -12   3   63.69    3.40
  -2 -12   3   60.09    3.50
  -2 -12   3   66.89    3.40
   2 -12  -3   68.29    3.50
  -2 -12   3   68.09    3.60
  -2  12   2  162.18    6.20
  -2  12   2  152.28    6.10
  -2  12   2  156.68    5.90
   2  12  -2  156.08    5.90
   2  12  -2  160.38    6.40
  -2  12   2  148.39    4.90
   2  12  -2  155.08    6.20
   2  12  -2  151.68    5.90
   2  12  -2  142.59    6.20
  -2 -12   2  150.88    6.20
   2 -12  -2  148.89    5.80
  -2 -12   2  151.18    6.20
  -2 -12   2  152.48    6.00
  -2 -12   2  154.48    5.80
   2 -12  -2  155.48    6.00
  -2 -12   2  141.79    5.70
   2 -12  -2  154.38    6.20
   2  12  -1    2.10    0.70
  -2  12   1    1.10    0.70
   2  12  -1    0.10    0.50
  -2  12   1    1.20    0.70
   2  12  -1   -0.40    0.60
  -2  12   1   -0.10    0.70
   2  12  -1   -1.10    0.60
  -2  12   1    0.50    0.40
  -2 -12   1   -0.40    0.50
   2 -12  -1    1.00    0.70
  -2 -12   1    1.00    0.80
   2 -12  -1    0.30    0.50
   2 -12  -1    0.70    0.70
   2 -12  -1    0.20    0.70
  -2 -12   1    0.80    0.60
  -2 -12   1    0.40    0.50
  -2  12   0   77.09    3.90
  -2  12   0   81.19    4.00
   2  12   0   77.29    3.40
   2  12   0   78.19    3.90
   2  12   0   75.19    3.90
  -2  12   0   80.09    3.40
   2  12   0   70.79    3.60
  -2  12   0   74.69    3.50
  -2 -12   0   74.69    3.60
  -2 -12   0   73.99    3.80
   2 -12   0   82.09    4.10
  -2 -12   0   83.59    3.80
  -2 -12   0   71.79    3.20
   2 -12   0   70.49    3.70
   2 -12   0   75.99    3.70
   2 -12   0   77.59    3.50
  -2  12  -1    5.30    1.30
  -2  12  -1    3.10    1.10
   2  12   1    3.80    0.80
  -2  12  -1    4.10    1.20
  -2  12  -1    4.30    1.00
   2  12   1    5.20    1.10
  -2  12  -1    4.20    0.90
   2  12   1    3.90    0.90
   2  12   1    4.50    1.10
   2 -12   1    4.40    0.90
   2 -12   1    4.20    1.20
  -2 -12  -1    3.80    0.70
  -2 -12  -1    4.50    1.10
   2 -12   1    3.80    1.10
   2 -12   1    5.30    1.20
  -2 -12  -1    5.00    1.10
  -2 -12  -1    3.50    1.10
  -2  12  -2   71.29    3.80
  -2  12  -2   63.99    3.00
  -2  12  -2   66.79    3.70
  -2  12  -2   70.69    3.60
   2  12   2   69.69    3.50
   2  12   2   70.99    3.60
   2  12   2   61.49    3.40
  -2  12  -2   69.79    3.80
   2 -12   2   64.89    3.70
  -2 -12  -2   59.89    3.40
  -2 -12  -2   65.79    3.40
  -2 -12  -2   68.49    3.40
  -2 -12  -2   68.19    2.70
   2 -12   2   65.79    3.50
   2 -12   2   71.69    3.10
   2 -12   2   67.99    3.50
  -2  12  -3  128.19    5.50
   2  12   3  118.79    5.00
  -2  12  -3  116.59    5.30
   2  12   3  113.99    5.00
  -2  12  -3  123.89    5.40
  -2  12  -3  107.69    5.20
  -2  12  -3  116.39    4.50
   2 -12   3  111.39    5.00
   2 -12   3  119.29    5.40
  -2 -12  -3  115.19    3.90
   2 -12   3  122.39    4.50
  -2 -12  -3  112.79    5.00
  -2 -12  -3  122.19    4.90
  -2 -12  -3  109.79    4.80
   2 -12   3  116.99    5.00
  -2  12  -4   55.79    3.40
  -2  12  -4   51.69    3.40
   2  12   4   47.10    2.70
   2  12   4   54.19    2.90
  -2  12  -4   51.39    2.60
  -2  12  -4   54.69    3.50
   2  12   4   55.29    3.30
  -2  12  -4   62.29    3.60
  -2 -12  -4   50.79    3.10
  -2 -12  -4   52.19    2.00
   2 -12   4   51.49    3.30
   2 -12   4   49.70    3.00
  -2 -12  -4   55.49    3.00
   2 -12   4   54.49    3.00
   2 -12   4   53.19    2.50
  -2 -12  -4   51.49    2.90
  -2  12  -5   20.00    2.40
  -2  12  -5   20.20    2.50
   2  12   5   19.80    1.70
  -2  12  -5   21.90    3.00
   2  12   5   21.10    2.30
  -2  12  -5   19.50    2.40
  -2  12  -5   19.60    1.50
   2 -12   5   19.90    2.00
  -2 -12  -5   20.50    1.70
   2 -12   5   18.80    2.00
  -2 -12  -5   21.60    2.10
  -2 -12  -5   19.50    1.10
   2 -12   5   18.40    1.80
  -2 -12  -5   13.70    1.70
  -2  12  -6    0.10    0.80
   2  12   6    1.40    0.70
  -2  12  -6    1.20    0.60
  -2  12  -6    2.30    1.10
   2  12   6    1.60    1.00
  -2  12  -6    1.10    0.80
  -2  12  -6    1.10    1.10
   2  12   6    1.00    0.70
   2 -12   6    1.70    0.80
   2 -12   6    0.20    0.60
  -2 -12  -6    0.80    0.70
   2 -12   6    1.20    0.80
  -2 -12  -6    0.70    0.30
  -2 -12  -6    1.60    0.40
  -2 -12  -6    1.60    0.60
  -2 -12  -6    2.10    1.10
  -2  12  -7   48.50    3.30
   2  12   7   48.00    2.30
  -2  12  -7   51.69    3.50
  -2  12  -7   49.40    2.30
  -2  12  -7   49.80    3.80
   2  12   7   45.20    2.20
   2  12   7   48.90    3.30
   2 -12   7   50.19    3.40
   2 -12   7   51.09    2.60
  -2 -12  -7   54.09    2.80
  -2 -12  -7   48.70    2.10
  -2  12  -8    9.10    1.60
  -2  12  -8    6.00    0.90
  -2  12  -8    7.80    1.80
  -2  12  -8    5.20    1.50
  -2  12  -8    6.80    1.70
  -2 -12  -8    6.10    0.80
   2 -12   8    7.80    0.70
  -2 -12  -8    7.00    1.20
  -2 -12  -8    8.90    1.70
  -2 -12  -8    5.90    0.90
   2 -12   8    7.70    1.10
  -2  12  -9    3.40    0.60
  -2  12  -9    2.20    1.40
  -2  12  -9    3.20    1.30
  -2  12  -9    5.80    1.30
  -2 -12  -9    2.60    0.70
  -2 -12  -9    4.40    1.00
  -2 -12  -9    2.80    1.50
  -2  12 -10    6.30    2.00
  -2  12 -10    3.60    1.20
  -2  12 -10    4.10    1.30
  -2 -12 -10    3.40    0.80
  -2 -12 -10    3.90    1.00
  -2 -12 -10    7.20    1.00
  -2 -12 -10    4.60    1.40
   2  13 -11    1.50    0.90
   2  13 -11    1.40    1.10
   2  13 -11    0.80    0.80
   2  13 -11   -1.90    1.20
   2 -13 -11    1.30    1.10
   2 -13 -11   -0.60    0.60
   2  13 -10   10.60    1.90
   2  13 -10   11.80    2.00
   2  13 -10    7.10    1.40
   2  13 -10    9.00    1.90
   2  13 -10    8.20    2.10
   2 -13 -10    7.10    1.70
   2 -13 -10    7.10    1.40
  -2 -13  10   10.40    1.80
   2  13  -9   14.10    1.90
   2  13  -9   15.30    2.20
   2  13  -9   12.90    2.10
   2  13  -9    9.60    2.10
   2  13  -9   12.00    2.00
  -2  13   9   13.20    1.20
  -2  13   9   12.40    1.20
  -2 -13   9   14.00    1.50
   2 -13  -9   12.60    1.70
   2 -13  -9   12.70    2.10
  -2 -13   9   10.60    1.90
  -2  13   8   -0.20    0.60
   2  13  -8    0.60    1.10
   2  13  -8    2.30    1.50
  -2  13   8    0.50    0.60
   2  13  -8    0.70    0.90
   2  13  -8    0.60    0.90
   2  13  -8    1.80    1.00
  -2 -13   8    1.50    0.80
  -2 -13   8    1.40    1.00
  -2 -13   8    1.10    0.80
   2 -13  -8    1.80    1.20
   2 -13  -8    1.10    0.80
   2  13  -7    2.50    1.20
   2  13  -7    2.50    1.20
  -2  13   7    2.90    0.90
   2  13  -7    2.80    1.00
  -2  13   7    3.50    0.90
   2  13  -7    4.80    1.40
   2  13  -7    1.30    1.00
  -2 -13   7    3.50    1.30
  -2 -13   7    3.40    1.00
   2 -13  -7    4.30    1.40
  -2 -13   7    2.90    1.10
   2 -13  -7    3.50    1.10
   2 -13  -7    3.60    1.10
   2  13  -6   28.50    2.40
  -2  13   6   21.50    1.80
   2  13  -6   23.00    2.70
   2  13  -6   22.80    2.80
   2  13  -6   23.10    2.40
  -2  13   6   21.20    1.80
   2  13  -6   18.30    1.80
   2 -13  -6   22.10    2.20
   2 -13  -6   22.80    2.00
  -2 -13   6   23.90    2.40
  -2 -13   6   24.20    2.40
   2 -13  -6   21.70    2.00
  -2 -13   6   24.30    2.10
  -2 -13   6   26.30    2.10
   2  13  -5    8.90    1.70
   2  13  -5   10.70    1.50
   2  13  -5    8.30    1.70
   2  13  -5   12.10    1.90
   2  13  -5   10.00    1.80
  -2  13   5    9.20    1.60
  -2  13   5    9.50    1.50
  -2 -13   5   12.50    1.80
   2 -13  -5    9.10    1.40
  -2 -13   5    8.10    1.90
   2 -13  -5   10.30    1.70
  -2 -13   5   10.40    1.60
   2 -13  -5    9.80    1.60
   2  13  -4    6.20    1.70
   2  13  -4    6.00    1.20
  -2  13   4    4.80    1.10
   2  13  -4    4.10    1.20
   2  13  -4   10.00    1.80
   2  13  -4    5.90    1.50
   2 -13  -4    4.90    1.20
  -2 -13   4    6.90    1.40
  -2 -13   4    5.60    1.20
   2 -13  -4    4.90    1.20
   2 -13  -4    7.20    1.40
  -2 -13   4    5.20    1.30
  -2 -13   4    5.60    1.40
  -2 -13   4    7.50    1.40
   2  13  -3   22.10    2.00
   2  13  -3   19.00    1.80
   2  13  -3   23.20    2.20
  -2  13   3   21.20    1.90
   2  13  -3   23.70    2.00
   2  13  -3   24.10    2.40
  -2  13   3   20.00    0.80
  -2  13   3   21.50    2.00
  -2  13   3   19.70    1.80
  -2 -13   3   22.40    1.90
  -2 -13   3   22.30    2.00
   2 -13  -3   22.20    2.00
  -2 -13   3   22.30    2.00
   2 -13  -3   21.50    1.90
   2 -13  -3   17.60    2.10
  -2 -13   3   27.60    2.30
  -2 -13   3   20.70    2.10
   2  13  -2   38.60    2.80
   2  13  -2   42.80    2.60
  -2  13   2   41.20    2.80
  -2  13   2   40.80    2.80
   2  13  -2   42.20    2.80
   2  13  -2   44.60    3.00
   2  13  -2   47.50    2.70
  -2  13   2   39.40    1.80
  -2  13   2   40.00    2.60
   2 -13  -2   42.80    2.60
  -2 -13   2   40.20    2.90
  -2 -13   2   36.70    2.60
   2 -13  -2   37.30    2.70
  -2 -13   2   46.80    3.00
  -2 -13   2   45.20    2.70
   2 -13  -2   41.80    2.70
  -2 -13   2   43.70    2.60
  -2  13   1   24.30    1.50
  -2  13   1   19.90    1.90
   2  13  -1   21.80    2.00
   2  13  -1   18.60    1.80
  -2  13   1   21.20    1.80
   2  13  -1   23.10    1.80
   2  13  -1   18.90    1.90
  -2  13   1   25.90    2.60
   2 -13  -1   19.50    2.00
  -2 -13   1   20.00    1.90
   2 -13  -1   23.70    1.90
   2 -13  -1   23.10    2.00
  -2 -13   1   21.10    1.80
  -2 -13   1   20.90    1.70
  -2 -13   1   22.90    2.10
   2 -13  -1   20.70    1.90
  -2  13   0   33.10    2.20
   2  13   0   33.40    2.60
   2  13   0   34.20    2.40
   2  13   0   32.40    2.00
  -2  13   0   32.60    2.50
  -2  13   0   35.90    2.10
  -2  13   0   35.30    2.60
   2  13   0   34.10    2.50
  -2 -13   0   29.40    2.30
  -2 -13   0   32.00    1.90
   2 -13   0   30.60    2.30
   2 -13   0   36.60    2.60
   2 -13   0   33.70    2.40
  -2 -13   0   30.00    2.40
  -2 -13   0   34.40    2.30
   2 -13   0   35.90    2.20
  -2  13  -1   55.89    3.00
   2  13   1   60.29    3.40
   2  13   1   55.99    3.10
   2  13   1   56.39    2.60
  -2  13  -1   54.79    2.90
   2  13   1   59.49    3.40
  -2  13  -1   60.29    3.50
  -2  13  -1   54.29    3.30
   2 -13   1   53.89    3.20
  -2 -13  -1   55.39    3.20
  -2 -13  -1   55.69    3.10
  -2 -13  -1   52.79    2.50
  -2 -13  -1   54.89    3.20
   2 -13   1   57.19    2.90
   2 -13   1   53.29    3.40
   2 -13   1   61.59    3.40
  -2  13  -2   -0.30    0.70
   2  13   2    1.30    0.90
  -2  13  -2    0.00    0.60
   2  13   2    0.20    0.70
  -2  13  -2   -0.30    0.60
  -2  13  -2    0.10    0.60
  -2  13  -2    0.30    0.60
   2  13   2   -0.30    0.50
  -2 -13  -2    0.00    0.30
   2 -13   2   -0.30    0.50
   2 -13   2   -0.30    0.50
   2 -13   2   -0.10    0.60
  -2 -13  -2    0.00    0.70
  -2 -13  -2    1.70    0.70
  -2 -13  -2   -0.10    0.70
   2 -13   2    0.30    0.60
  -2  13  -3    4.60    1.30
  -2  13  -3    5.10    1.20
  -2  13  -3    3.30    1.10
  -2  13  -3    4.60    1.20
  -2  13  -3    4.80    0.90
   2  13   3    2.90    0.90
   2  13   3    2.80    0.90
   2 -13   3    4.10    1.20
   2 -13   3    4.60    1.20
  -2 -13  -3    4.00    1.10
  -2 -13  -3    5.30    1.20
   2 -13   3    2.10    1.00
  -2 -13  -3    3.20    1.00
   2 -13   3    4.10    0.80
  -2 -13  -3    4.10    0.60
  -2  13  -4   22.50    2.30
  -2  13  -4   24.90    2.40
  -2  13  -4   23.50    2.80
  -2  13  -4   20.70    1.60
  -2  13  -4   27.70    2.50
   2  13   4   24.10    2.10
   2  13   4   24.70    2.00
  -2 -13  -4   22.00    2.10
   2 -13   4   22.30    2.20
   2 -13   4   20.50    2.00
  -2 -13  -4   24.00    2.10
  -2 -13  -4   22.00    1.00
   2 -13   4   23.00    2.00
  -2 -13  -4   21.40    1.90
   2 -13   4   21.80    1.60
  -2  13  -5    3.60    1.40
  -2  13  -5    1.40    1.10
  -2  13  -5    2.40    0.80
   2  13   5    2.80    1.20
  -2  13  -5    0.40    0.90
   2  13   5    2.60    0.90
   2  13   5    1.30    0.70
  -2  13  -5    3.00    1.10
   2 -13   5    1.70    0.90
   2 -13   5    2.80    1.00
  -2 -13  -5    2.10    1.00
   2 -13   5    2.20    0.80
  -2 -13  -5    1.40    0.80
  -2 -13  -5    2.50    0.30
  -2 -13  -5    2.00    0.30
  -2 -13  -5    1.00    0.80
  -2  13  -6    5.20    0.90
   2  13   6    6.60    1.10
  -2  13  -6    3.40    1.30
   2  13   6    4.80    1.30
  -2  13  -6    6.90    1.60
   2  13   6    5.80    1.10
  -2  13  -6    6.10    1.60
  -2 -13  -6    4.40    1.00
  -2 -13  -6    5.00    1.10
   2 -13   6    4.70    1.30
   2 -13   6    8.20    1.40
  -2 -13  -6    4.90    0.30
  -2 -13  -6    5.30    0.30
   2 -13   6    5.30    1.10
  -2  13  -7   58.19    3.80
  -2  13  -7   56.69    2.70
  -2  13  -7   62.79    3.90
   2  13   7   59.89    2.70
   2  13   7   59.69    2.70
  -2  13  -7   59.49    4.20
  -2  13  -7   60.29    4.00
   2  13   7   57.59    3.70
  -2 -13  -7   63.99    3.30
  -2 -13  -7   57.39    1.90
  -2 -13  -7   55.99    1.90
   2 -13   7   59.19    3.80
  -2 -13  -7   62.69    3.80
  -2  13  -8    4.10    1.20
  -2  13  -8    4.20    1.30
   2  13   8    4.20    0.60
  -2  13  -8    4.10    1.60
  -2  13  -8    4.60    0.80
   2 -13   8    3.20    0.70
  -2 -13  -8    5.60    1.40
  -2 -13  -8    3.20    1.00
  -2 -13  -8    5.00    0.50
  -2 -13  -8    3.10    0.40
  -2  13  -9    0.40    0.40
  -2  13  -9   -1.20    1.10
  -2  13  -9    2.00    0.90
  -2  13  -9   -0.70    0.90
  -2 -13  -9   -0.10    0.70
  -2 -13  -9    0.50    0.90
  -2 -13  -9    0.30    0.20
  -2 -13  -9   -0.10    0.30
   2  14 -10    1.90    1.40
   2  14 -10    2.60    1.00
  -2  14  10    1.70    0.40
   2  14 -10    2.50    1.30
   2  14 -10    1.40    1.10
   2  14 -10    1.90    1.00
  -2  14  10    1.70    0.30
   2 -14 -10   -0.70    0.70
  -2 -14  10    0.90    0.60
   2 -14 -10    1.70    1.20
  -2 -14  10    0.50    1.00
  -2 -14  10    0.90    0.60
   2  14  -9    3.10    1.40
   2  14  -9    3.60    1.10
  -2  14   9    2.70    0.70
   2  14  -9    1.60    1.00
   2  14  -9    3.20    1.20
   2  14  -9    3.70    1.50
  -2  14   9    3.20    0.80
   2 -14  -9    1.80    0.90
  -2 -14   9    2.10    0.90
  -2 -14   9    3.50    1.40
  -2 -14   9    2.50    0.90
   2 -14  -9    5.80    1.60
   2  14  -8   11.80    2.20
   2  14  -8   16.90    2.40
   2  14  -8   13.00    1.80
  -2  14   8   13.80    1.50
   2  14  -8   13.00    2.20
   2  14  -8   20.00    2.70
  -2  14   8   14.30    1.50
  -2 -14   8   12.00    1.70
  -2 -14   8   14.50    1.80
   2 -14  -8   13.40    1.70
  -2 -14   8   14.50    2.20
   2  14  -7   34.20    3.00
   2  14  -7   35.80    2.50
   2  14  -7   33.20    3.00
  -2  14   7   33.30    2.30
   2  14  -7   37.90    3.30
   2  14  -7   32.50    2.80
  -2 -14   7   36.90    2.70
   2 -14  -7   34.60    2.90
  -2 -14   7   32.70    2.40
   2 -14  -7   35.40    2.50
   2 -14  -7   34.70    2.60
  -2 -14   7   34.20    2.90
   2  14  -6    0.80    0.80
   2  14  -6   -0.10    0.70
  -2  14   6   -0.20    0.50
   2  14  -6    1.10    0.90
   2  14  -6    0.20    1.00
  -2  14   6    0.10    0.60
   2  14  -6    0.10    1.00
  -2 -14   6    1.20    1.00
  -2 -14   6   -0.40    0.70
   2 -14  -6   -0.40    0.80
   2 -14  -6   -0.80    0.70
   2 -14  -6    0.70    1.10
   2  14  -5   54.89    3.70
  -2  14   5   56.79    3.20
   2  14  -5   66.09    3.90
  -2  14   5   51.79    3.40
   2  14  -5   55.19    3.20
   2  14  -5   56.09    3.80
   2  14  -5   53.89    3.70
   2 -14  -5   58.29    3.50
   2 -14  -5   58.59    3.40
   2 -14  -5   58.29    3.30
  -2 -14   5   53.39    3.20
  -2 -14   5   54.59    3.50
  -2 -14   5   54.59    3.90
  -2 -14   5   58.39    3.60
   2  14  -4  143.49    5.90
   2  14  -4  152.48    6.60
  -2  14   4  147.39    6.10
   2  14  -4  147.79    6.60
   2  14  -4  150.88    6.50
   2  14  -4  157.18    6.80
  -2  14   4  140.69    5.90
  -2  14   4  149.29    6.20
   2 -14  -4  151.58    6.20
  -2 -14   4  141.09    6.50
   2 -14  -4  147.69    6.20
  -2 -14   4  140.49    5.90
  -2 -14   4  150.18    6.20
   2 -14  -4  142.49    6.00
  -2 -14   4  144.89    6.30
   2  14  -3   10.40    2.20
  -2  14   3    8.70    0.50
   2  14  -3   10.50    1.70
   2  14  -3    8.60    1.40
   2  14  -3    8.60    1.60
  -2  14   3   11.80    1.80
  -2  14   3    9.90    1.90
   2  14  -3    9.60    1.80
  -2 -14   3    9.20    1.50
   2 -14  -3    9.30    1.60
  -2 -14   3    7.90    1.70
   2 -14  -3   10.90    1.70
  -2 -14   3   10.60    1.70
   2 -14  -3    9.30    1.50
  -2 -14   3    9.30    2.00
  -2 -14   3    8.10    1.40
  -2  14   2    0.00    0.70
  -2  14   2   -0.30    0.70
  -2  14   2    0.10    0.70
   2  14  -2   -0.60    0.50
   2  14  -2   -0.20    0.80
   2  14  -2   -0.40    0.70
   2  14  -2    2.00    1.10
   2  14  -2    0.40    0.90
  -2  14   2    0.40    0.30
   2 -14  -2    0.00    0.80
  -2 -14   2   -0.90    0.70
  -2 -14   2    0.70    0.70
   2 -14  -2    0.50    0.90
  -2 -14   2    0.60    1.00
   2 -14  -2   -0.70    0.50
  -2 -14   2   -1.10    0.50
  -2 -14   2   -0.70    0.50
   2 -14  -2    0.40    0.70
   2  14  -1  117.79    5.50
   2  14  -1  110.29    5.00
  -2  14   1  103.59    5.10
  -2  14   1  117.39    5.30
   2  14  -1  109.69    4.70
  -2  14   1  113.29    5.10
  -2  14   1  108.19    4.80
   2  14  -1  107.79    5.20
   2 -14  -1  110.49    5.20
  -2 -14   1  115.49    5.00
   2 -14  -1  115.99    5.30
  -2 -14   1  116.89    4.70
  -2 -14   1  117.39    5.30
  -2 -14   1  111.79    5.00
   2 -14  -1  117.29    5.10
   2 -14  -1  112.39    4.80
  -2 -14   1  118.09    5.40
  -2  14   0   63.79    3.10
  -2  14   0   59.39    3.20
   2  14   0   58.19    3.50
   2  14   0   63.89    3.40
   2  14   0   60.79    3.60
   2  14   0   62.79    3.00
  -2  14   0   59.29    3.60
  -2  14   0   60.29    3.60
   2 -14   0   56.59    3.40
   2 -14   0   56.29    3.60
   2 -14   0   61.19    3.20
  -2 -14   0   60.79    3.50
   2 -14   0   63.39    3.60
  -2 -14   0   58.79    3.50
  -2 -14   0   59.39    3.30
  -2 -14   0   55.89    2.80
  -2  14  -1   87.59    4.70
   2  14   1   91.99    3.70
  -2  14  -1   90.69    4.10
   2  14   1   89.89    4.50
   2  14   1   92.89    4.50
  -2  14  -1   92.49    4.20
  -2  14  -1   92.69    4.70
  -2 -14  -1   93.19    4.40
   2 -14   1   91.09    4.70
  -2 -14  -1   98.19    4.70
   2 -14   1   94.99    4.70
   2 -14   1   93.79    4.60
   2 -14   1   88.99    4.00
  -2 -14  -1   85.99    4.40
  -2 -14  -1   93.49    3.60
  -2  14  -2   -0.20    0.60
  -2  14  -2    0.00    0.70
   2  14   2    0.40    0.60
   2  14   2   -0.30    0.70
  -2  14  -2   -0.10    0.70
   2  14   2   -0.80    0.60
  -2  14  -2   -0.20    0.70
   2 -14   2    0.10    0.90
  -2 -14  -2    0.30    0.40
  -2 -14  -2    1.00    0.70
   2 -14   2    0.30    0.60
   2 -14   2   -0.90    0.50
  -2 -14  -2    0.40    0.70
  -2 -14  -2   -0.20    0.60
  -2  14  -3   -0.20    0.80
  -2  14  -3    0.60    0.90
   2  14   3   -1.00    0.70
  -2  14  -3   -0.30    0.60
   2  14   3   -0.40    0.70
  -2  14  -3   -1.60    0.70
   2  14   3   -0.40    0.80
  -2 -14  -3    0.40    0.90
  -2 -14  -3   -0.20    0.60
   2 -14   3   -0.50    0.50
   2 -14   3   -1.20    0.70
   2 -14   3    1.70    1.10
  -2 -14  -3   -0.70    0.60
  -2 -14  -3   -0.20    0.30
   2  14   4   51.49    3.00
  -2  14  -4   48.40    3.40
  -2  14  -4   51.99    3.50
   2  14   4   49.70    3.00
   2  14   4   53.29    3.30
  -2  14  -4   51.89    2.70
  -2  14  -4   52.19    3.60
  -2 -14  -4   55.29    3.40
  -2 -14  -4   49.70    1.60
   2 -14   4   54.99    4.20
   2 -14   4   55.69    3.30
  -2 -14  -4   50.29    3.10
  -2 -14  -4   54.69    3.20
   2 -14   4   51.29    2.70
   2  14   5   -0.10    0.60
   2  14   5    0.00    0.80
  -2  14  -5    1.90    1.00
  -2  14  -5    0.40    0.90
  -2  14  -5    0.20    0.50
  -2  14  -5    0.80    1.30
   2  14   5   -0.90    0.60
   2 -14   5    0.60    0.70
   2 -14   5   -0.60    0.60
  -2 -14  -5   -0.80    0.50
  -2 -14  -5   -0.10    0.60
   2 -14   5   -0.10    1.00
   2  14   6   41.70    2.50
  -2  14  -6   46.90    3.40
  -2  14  -6   45.90    3.60
  -2  14  -6   40.40    3.30
   2  14   6   46.30    2.60
  -2  14  -6   45.30    2.40
   2  14   6   42.60    3.20
  -2 -14  -6   45.20    2.90
   2 -14   6   43.80    2.80
  -2 -14  -6   41.80    2.60
   2 -14   6   43.90    2.80
  -2 -14  -6   47.60    3.20
   2 -14   6   42.90    3.30
   2  14   7    2.00    0.70
   2  14   7    2.30    1.20
   2  14   7    3.50    0.90
  -2  14  -7    0.30    1.00
  -2  14  -7    2.40    1.30
  -2  14  -7    1.60    1.10
  -2  14  -7    1.70    0.70
   2 -14   7    2.10    0.90
   2 -14   7    3.90    0.90
  -2 -14  -7    2.90    1.30
   2 -14   7    3.20    1.20
  -2 -14  -7    2.40    1.10
  -2  14  -8    4.00    1.20
  -2  14  -8    6.10    1.60
  -2  14  -8    0.30    1.20
  -2  14  -8    2.80    0.80
   2  14   8    2.30    0.60
   2 -14   8    2.90    0.80
   2 -14   8    3.80    0.80
  -2 -14  -8    4.90    1.20
  -2 -14  -8    3.40    1.10
  -2  14  -9    1.90    1.10
  -2  14  -9    0.10    1.40
  -2  14  -9    2.40    1.00
  -2  14  -9    0.40    0.50
  -2 -14  -9    3.60    1.20
  -2 -14  -9    1.80    1.10
   2  15 -10   15.70    2.40
   2  15 -10    9.00    2.00
  -2  15  10   12.40    1.00
   2  15 -10   12.40    2.10
   2  15 -10   12.00    1.80
   2  15 -10   12.30    2.50
   2 -15 -10   12.80    1.90
   2 -15 -10   12.60    2.10
  -2 -15  10    9.40    1.20
  -2  15   9    5.10    1.00
   2  15  -9    2.70    1.60
  -2  15   9    5.00    1.00
   2  15  -9    2.10    1.40
   2  15  -9    6.80    2.10
   2  15  -9    6.70    1.40
   2  15  -9    4.70    1.50
  -2 -15   9    5.60    1.50
   2 -15  -9    6.80    1.80
  -2 -15   9    5.50    1.30
  -2 -15   9    6.70    1.30
   2 -15  -9    6.20    1.40
   2  15  -8   -1.00    0.70
  -2  15   8    0.60    0.70
  -2  15   8   -0.20    0.70
   2  15  -8    0.10    1.00
   2  15  -8    0.10    1.10
   2  15  -8    0.20    0.90
   2  15  -8    0.40    0.80
   2 -15  -8   -1.20    0.70
  -2 -15   8    0.10    0.80
  -2 -15   8   -0.80    0.80
   2 -15  -8    1.60    1.20
   2  15  -7   -0.30    0.90
   2  15  -7    3.20    1.20
   2  15  -7    1.10    1.10
  -2  15   7    1.40    0.80
   2  15  -7    1.50    1.00
   2  15  -7    0.20    0.90
   2 -15  -7    2.10    1.20
  -2 -15   7    1.30    0.90
  -2 -15   7    1.70    1.10
   2 -15  -7    1.60    1.00
  -2 -15   7    2.20    0.90
  -2  15   6   37.70    2.60
  -2  15   6   39.70    2.70
   2  15  -6   38.20    3.30
   2  15  -6   30.10    3.00
   2  15  -6   39.50    2.70
   2  15  -6   38.80    3.20
   2  15  -6   35.50    3.10
  -2 -15   6   37.50    2.80
   2 -15  -6   35.10    3.00
  -2 -15   6   38.60    3.20
   2 -15  -6   42.50    2.90
  -2 -15   6   38.80    2.80
   2  15  -5    2.50    1.20
   2  15  -5    2.70    1.30
  -2  15   5    3.90    1.20
   2  15  -5    2.00    1.00
   2  15  -5    3.20    1.30
  -2  15   5    2.40    1.00
   2  15  -5    1.00    1.10
  -2  15   5    3.80    1.20
  -2 -15   5    2.10    1.00
  -2 -15   5    1.70    0.90
  -2 -15   5    1.90    1.10
   2 -15  -5    1.80    1.20
   2 -15  -5    4.40    1.50
  -2 -15   5    4.40    1.20
  -2  15   4   -0.40    0.40
   2  15  -4   -0.20    0.60
  -2  15   4   -1.00    0.60
   2  15  -4    0.30    1.00
  -2  15   4   -0.80    0.70
   2  15  -4   -0.60    0.80
   2  15  -4   -0.50    0.90
   2  15  -4   -0.80    0.60
  -2 -15   4   -0.50    0.70
  -2 -15   4   -0.30    0.70
  -2 -15   4    0.10    0.80
  -2 -15   4    0.30    0.80
   2 -15  -4    0.00    0.70
   2 -15  -4    1.10    1.00
  -2 -15   4   -0.10    0.60
   2  15  -3   32.80    2.60
  -2  15   3   33.30    1.20
   2  15  -3   32.00    2.90
   2  15  -3   32.90    2.80
   2  15  -3   35.40    2.90
  -2  15   3   36.40    2.70
  -2  15   3   37.20    2.80
  -2  15   3   39.50    2.80
   2 -15  -3   41.50    2.80
  -2 -15   3   37.80    2.70
   2 -15  -3   32.00    2.60
  -2 -15   3   35.70    2.50
  -2 -15   3   34.60    2.60
  -2 -15   3   31.80    2.70
  -2 -15   3   38.20    2.90
   2 -15  -3   34.00    2.70
   2  15  -2    0.10    0.60
  -2  15   2   -0.30    0.70
  -2  15   2    0.80    0.40
   2  15  -2    1.40    0.80
   2  15  -2    0.50    0.70
  -2  15   2    1.40    1.00
   2  15  -2    1.60    1.20
  -2  15   2    0.40    1.00
  -2 -15   2    1.10    1.00
  -2 -15   2    1.00    1.00
  -2 -15   2   -0.60    0.50
   2 -15  -2   -0.40    0.70
   2 -15  -2    1.50    1.10
  -2 -15   2    1.40    0.80
   2 -15  -2    0.70    0.80
  -2 -15   2    0.50    0.90
   2 -15  -2    1.20    1.10
   2  15  -1  119.79    5.70
  -2  15   1  122.29    5.30
   2  15  -1  115.89    5.60
  -2  15   1  121.99    4.70
  -2  15   1  127.79    5.80
  -2  15   1  118.79    5.60
   2  15  -1  126.19    5.10
   2  15  -1  121.59    5.40
   2 -15  -1  125.49    5.30
  -2 -15   1  126.29    5.40
  -2 -15   1  125.79    5.80
   2 -15  -1  123.49    5.60
  -2 -15   1  121.89    5.80
   2 -15  -1  123.19    5.60
   2 -15  -1  125.39    5.80
  -2 -15   1  124.39    5.60
  -2 -15   1  112.69    4.90
  -2  15   0    3.80    1.40
   2  15   0    3.70    0.90
   2  15   0    5.40    1.40
  -2  15   0    2.30    1.00
  -2  15   0    4.20    0.90
  -2  15   0    6.40    1.60
   2  15   0    4.00    1.20
   2  15   0    5.10    1.30
  -2 -15   0    5.60    1.40
  -2 -15   0    3.10    1.30
   2 -15   0    5.10    1.20
  -2 -15   0    2.70    1.20
   2 -15   0    6.00    1.40
   2 -15   0    6.30    1.50
  -2 -15   0    5.00    1.00
   2 -15   0    3.00    1.30
  -2 -15   0    3.70    1.10
  -2  15  -1   62.79    3.30
  -2  15  -1   56.19    3.20
  -2  15  -1   61.49    3.90
   2  15   1   55.89    3.40
  -2  15  -1   64.79    4.00
   2  15   1   56.79    3.50
   2  15   1   58.99    3.70
   2  15   1   60.19    3.00
   2 -15   1   58.69    3.80
   2 -15   1   53.09    3.40
  -2 -15  -1   60.19    3.60
  -2 -15  -1   60.39    3.60
   2 -15   1   56.79    3.10
  -2 -15  -1   57.29    2.70
  -2 -15  -1   58.39    3.40
   2 -15   1   56.69    3.50
  -2  15  -2    5.90    1.20
  -2  15  -2    6.30    1.60
   2  15   2    7.40    1.50
   2  15   2    5.90    1.40
   2  15   2    5.40    1.30
  -2  15  -2    6.10    1.40
  -2  15  -2    3.60    1.40
  -2 -15  -2    4.80    0.70
  -2 -15  -2    7.20    1.50
   2 -15   2    5.30    1.20
   2 -15   2    5.90    1.20
  -2 -15  -2    5.80    1.30
  -2 -15  -2    6.00    1.40
   2 -15   2    8.10    1.60
   2 -15   2    3.10    1.20
   2  15   3   23.70    2.20
  -2  15  -3   26.00    2.10
  -2  15  -3   25.90    2.70
   2  15   3   27.30    2.40
  -2  15  -3   30.50    2.60
  -2  15  -3   29.60    2.80
   2  15   3   24.60    2.20
  -2 -15  -3   24.10    2.30
  -2 -15  -3   23.20    2.30
   2 -15   3   28.30    2.50
  -2 -15  -3   27.00    1.20
   2 -15   3   24.50    2.30
   2 -15   3   29.80    2.00
  -2 -15  -3   29.90    2.40
   2 -15   3   25.20    2.60
   2  15   4    7.10    1.50
  -2  15  -4    7.50    1.80
   2  15   4    7.20    1.40
  -2  15  -4    6.60    1.70
  -2  15  -4    8.30    1.30
  -2  15  -4    8.40    1.70
   2  15   4    8.50    1.90
   2 -15   4    6.60    1.10
   2 -15   4    7.10    1.50
   2 -15   4    7.10    1.70
  -2 -15  -4    8.80    1.60
  -2 -15  -4    5.50    1.60
  -2 -15  -4    9.00    1.60
   2 -15   4    9.00    1.60
  -2  15  -5   -0.40    1.00
   2  15   5   -0.30    0.70
  -2  15  -5    0.50    0.60
   2  15   5   -0.20    0.80
   2  15   5   -0.30    0.60
  -2  15  -5    0.80    0.80
  -2  15  -5   -0.60    0.90
  -2 -15  -5    0.00    0.80
  -2 -15  -5    0.50    0.80
   2 -15   5    0.00    0.70
  -2 -15  -5   -1.60    0.50
   2 -15   5   -0.40    0.90
   2  15   6   37.30    2.50
  -2  15  -6   42.70    4.90
   2  15   6   39.80    2.50
   2  15   6   39.70    3.10
  -2  15  -6   41.00    2.40
  -2  15  -6   37.80    3.30
  -2 -15  -6   37.20    2.60
   2 -15   6   35.80    2.70
   2 -15   6   41.40    2.80
  -2 -15  -6   38.60    2.80
   2 -15   6   39.40    3.30
  -2 -15  -6   39.60    3.10
   2  15   7    2.70    0.80
  -2  15  -7    4.50    1.40
   2  15   7    3.30    0.90
  -2  15  -7    3.50    1.40
   2  15   7    3.50    1.40
  -2  15  -7    3.20    1.60
  -2  15  -7    3.70    0.90
   2 -15   7    1.30    1.00
   2 -15   7    2.30    0.90
   2 -15   7    3.10    1.30
  -2 -15  -7    4.70    1.30
  -2 -15  -7    3.50    1.30
  -2  15  -8   16.20    2.80
  -2  15  -8   12.20    2.20
  -2  15  -8    7.70    1.80
   2  15   8   11.50    1.80
   2  15   8    8.90    1.10
  -2  15  -8    9.90    1.20
  -2 -15  -8   12.70    1.90
   2 -15   8    8.20    1.20
  -2 -15  -8   14.60    2.30
  -2  15  -9   27.90    2.80
  -2  15  -9   34.20    4.30
  -2 -15  -9   33.50    2.50
   2  16 -10    4.00    1.20
   2  16 -10    5.40    1.90
   2  16 -10    5.00    1.30
  -2  16  10    3.90    0.70
  -2  16  10    2.00    0.60
   2  16 -10    3.20    1.60
  -2 -16  10    1.70    0.90
   2 -16 -10    0.50    1.20
   2 -16 -10    1.30    1.10
   2 -16 -10    3.90    1.60
  -2 -16  10    2.30    0.80
   2  16  -9    0.50    1.00
  -2  16   9   -0.30    0.70
  -2  16   9   -0.30    0.60
   2  16  -9    0.80    0.90
   2  16  -9    0.10    0.90
   2  16  -9    0.90    0.90
   2  16  -9   -0.80    1.20
   2 -16  -9    0.90    0.80
  -2 -16   9    2.60    1.10
  -2 -16   9    0.00    1.00
   2 -16  -9    0.40    0.80
   2  16  -8    2.80    1.40
   2  16  -8    1.80    1.00
  -2  16   8    3.40    1.00
   2  16  -8    4.00    1.30
  -2  16   8    3.20    1.00
   2  16  -8    2.10    1.40
   2  16  -8    4.50    1.80
   2 -16  -8    2.80    1.10
  -2 -16   8    5.60    1.30
  -2 -16   8    3.70    1.30
   2 -16  -8    5.70    1.70
  -2  16   7    1.40    0.90
   2  16  -7    1.70    1.20
   2  16  -7    1.80    0.90
   2  16  -7    0.60    1.20
  -2  16   7    2.70    1.00
  -2 -16   7    0.60    1.00
   2 -16  -7    0.90    1.20
  -2 -16   7    3.80    1.30
   2 -16  -7    1.80    1.00
  -2 -16   7    0.90    1.00
   2 -16  -7    0.70    0.80
   2  16  -6   47.30    3.00
   2  16  -6   41.00    3.30
  -2  16   6   40.30    2.80
  -2  16   6   38.90    2.80
   2  16  -6   36.90    3.40
   2  16  -6   38.80    3.40
   2  16  -6   34.00    3.40
   2 -16  -6   41.10    2.90
  -2 -16   6   41.60    3.40
   2 -16  -6   44.00    3.20
   2 -16  -6   46.50    3.10
  -2 -16   6   36.40    2.80
  -2 -16   6   40.00    3.00
   2  16  -5   13.00    1.90
   2  16  -5   13.70    2.30
  -2  16   5   13.80    1.90
   2  16  -5   13.90    2.30
  -2  16   5    9.60    1.70
   2  16  -5   13.40    2.20
   2  16  -5   12.10    2.10
  -2  16   5   13.10    2.10
  -2 -16   5   14.00    2.10
   2 -16  -5   10.90    1.80
   2 -16  -5   13.90    2.10
   2 -16  -5   10.90    1.90
   2 -16  -5   11.70    2.00
  -2 -16   5   12.10    1.90
  -2 -16   5   14.20    2.30
   2  16  -4   -0.10    0.80
  -2  16   4   -0.90    0.70
  -2  16   4    2.10    1.10
   2  16  -4    1.20    1.10
   2  16  -4   -0.30    0.80
  -2  16   4    0.30    0.80
   2  16  -4   -0.70    0.70
   2  16  -4   -0.50    1.00
   2 -16  -4   -0.50    0.80
   2 -16  -4    0.10    0.80
  -2 -16   4   -0.10    0.90
  -2 -16   4    0.60    0.90
  -2 -16   4   -0.10    0.70
  -2 -16   4    0.40    0.90
  -2 -16   4    1.40    1.10
   2 -16  -4    0.60    0.90
  -2  16   3   84.29    2.80
   2  16  -3   92.89    4.50
   2  16  -3   85.29    4.90
  -2  16   3   74.99    4.30
  -2  16   3   86.69    4.60
   2  16  -3   85.19    5.00
   2  16  -3   85.99    4.50
  -2  16   3   88.49    4.60
   2 -16  -3   87.09    4.50
  -2 -16   3   88.99    4.40
   2 -16  -3   90.29    4.80
   2 -16  -3   83.79    4.60
  -2 -16   3   89.39    4.90
  -2 -16   3   89.89    4.50
  -2 -16   3   93.79    4.80
  -2 -16   3   85.39    4.50
   2 -16  -3   88.99    4.60
   2  16  -2  194.58    7.40
   2  16  -2  193.28    8.10
  -2  16   2  194.68    7.80
  -2  16   2  186.28   10.50
  -2  16   2  187.88    6.20
  -2  16   2  177.48    7.40
   2  16  -2  185.48    8.00
   2  16  -2  184.98    7.40
  -2 -16   2  175.28    7.50
   2 -16  -2  194.98    7.80
   2 -16  -2  196.48    8.00
  -2 -16   2  189.18    7.80
  -2 -16   2  187.18    8.00
  -2 -16   2  189.58    7.30
  -2 -16   2  193.98    7.50
   2 -16  -2  198.68    7.50
   2 -16  -2  201.38    7.90
   2  16  -1    0.50    0.50
  -2  16   1    1.50    0.60
   2  16  -1    3.80    1.30
   2  16  -1    2.60    1.00
  -2  16   1   -0.60    0.60
   2  16  -1    2.40    1.30
  -2  16   1    1.70    1.00
  -2  16   1    1.60    1.30
  -2 -16   1    1.20    1.20
   2 -16  -1    1.10    1.00
  -2 -16   1    1.50    1.00
  -2 -16   1    1.80    0.90
   2 -16  -1    2.50    1.20
   2 -16  -1    1.10    1.00
  -2 -16   1    0.10    0.60
   2 -16  -1    1.30    1.10
  -2 -16   1    1.10    1.00
  -2  16   0   33.70    2.90
   2  16   0   29.30    2.50
  -2  16   0   28.50    2.10
   2  16   0   29.80    2.10
  -2  16   0   32.10    2.70
   2  16   0   33.40    2.90
   2  16   0   28.20    2.40
  -2 -16   0   28.80    2.70
  -2 -16   0   31.70    2.70
  -2 -16   0   29.80    2.50
  -2 -16   0   26.50    2.60
   2 -16   0   26.80    2.50
  -2 -16   0   31.70    2.10
   2 -16   0   33.30    2.70
   2 -16   0   29.50    2.60
   2 -16   0   35.20    2.40
   2  16   1   22.10    2.20
   2  16   1   21.30    2.60
  -2  16  -1   25.50    2.10
  -2  16  -1   20.10    2.60
   2  16   1   22.40    2.40
  -2  16  -1   26.30    2.60
  -2  16  -1   22.00    2.30
   2  16   1   22.70    2.30
   2 -16   1   21.00    2.70
  -2 -16  -1   23.10    2.20
  -2 -16  -1   19.80    2.50
   2 -16   1   18.90    2.40
  -2 -16  -1   21.40    2.60
  -2 -16  -1   21.60    1.50
   2 -16   1   21.80    2.50
  -2 -16  -1   23.90    2.40
   2 -16   1   19.00    1.90
   2  16   2   16.40    2.20
  -2  16  -2   17.30    2.10
   2  16   2   16.40    2.30
  -2  16  -2   13.30    2.40
  -2  16  -2   16.10    2.40
   2  16   2   19.80    2.40
  -2  16  -2   13.80    1.80
   2 -16   2   14.90    2.10
   2 -16   2   17.50    1.70
   2 -16   2   14.00    2.30
  -2 -16  -2   13.40    2.10
   2 -16   2   15.40    2.20
  -2 -16  -2   14.60    2.40
  -2 -16  -2   16.70    2.30
  -2 -16  -2   15.90    1.20
  -2  16  -3   16.90    2.50
   2  16   3   16.50    2.20
  -2  16  -3   13.90    1.80
   2  16   3   13.90    2.10
  -2  16  -3   15.80    2.30
  -2  16  -3   17.40    2.30
   2  16   3   14.30    2.00
  -2 -16  -3   16.60    2.30
   2 -16   3   16.40    2.20
  -2 -16  -3   15.30    2.20
   2 -16   3   19.30    2.40
   2 -16   3   14.20    1.70
   2 -16   3   14.80    2.40
  -2 -16  -3   14.60    2.10
   2  16   4  178.38    7.50
   2  16   4  172.88    7.10
  -2  16  -4  178.88    7.90
  -2  16  -4  176.48    7.90
  -2  16  -4  174.08    6.60
   2 -16   4  178.38    7.30
  -2 -16  -4  175.38    7.30
  -2 -16  -4  181.48    7.30
  -2 -16  -4  162.08    7.00
   2 -16   4  177.58    6.60
   2 -16   4  177.18    7.30
   2 -16   4  175.08    7.80
  -2  16  -5   34.90    3.20
   2  16   5   37.70    2.70
  -2  16  -5   38.30    3.30
  -2  16  -5   36.50    3.20
   2  16   5   37.00    3.00
  -2  16  -5   34.50    2.40
   2  16   5   34.90    2.70
   2 -16   5   37.60    3.10
   2 -16   5   37.40    2.80
  -2 -16  -5   33.00    2.60
   2 -16   5   44.10    3.00
  -2 -16  -5   39.80    3.00
  -2 -16  -5   35.40    3.00
  -2  16  -6   13.10    1.60
   2  16   6   13.30    2.20
  -2  16  -6   14.30    2.50
  -2  16  -6   13.20    2.30
   2  16   6   11.80    1.70
  -2  16  -6   15.60    2.40
   2  16   6   14.10    1.80
   2 -16   6   15.90    2.00
  -2 -16  -6   15.70    2.20
  -2 -16  -6   16.10    2.30
   2 -16   6   20.10    2.80
   2 -16   6   13.60    2.00
  -2  16  -7    5.90    1.60
  -2  16  -7    5.00    1.90
   2  16   7    4.50    1.60
   2  16   7    6.90    1.10
  -2  16  -7    5.10    1.10
  -2  16  -7    6.50    1.60
   2 -16   7    6.00    1.40
  -2 -16  -7    3.20    1.30
   2 -16   7    6.80    1.40
  -2 -16  -7    7.60    1.80
   2  16   8   25.10    2.10
   2  16   8   16.90    2.10
  -2  16  -8   19.20    1.60
  -2 -16  -8   23.60    2.80
   2 -16   8   23.80    1.90
   2 -16   8   20.70    2.00
  -2  17   9    2.20    0.80
   2  17  -9    1.30    0.90
  -2  17   9   -0.70    0.80
   2  17  -9    0.70    1.10
   2 -17  -9    1.20    1.00
  -2 -17   9   -0.10    0.90
  -2 -17   9   -1.00    1.10
   2 -17  -9   -1.50    1.10
   2 -17  -9   -0.30    1.10
   2  17  -8    2.90    1.60
   2  17  -8    1.40    1.30
   2  17  -8    3.10    1.30
  -2  17   8    2.70    1.00
   2  17  -8    1.40    0.90
  -2  17   8    1.70    1.00
   2 -17  -8    3.70    1.30
   2 -17  -8    3.20    1.50
  -2 -17   8    0.80    1.10
  -2 -17   8    2.30    1.20
   2 -17  -8   -0.30    1.20
   2  17  -7   -0.30    0.90
   2  17  -7    0.70    1.10
   2  17  -7    1.80    1.00
   2  17  -7    1.90    1.20
  -2  17   7   -1.60    0.70
   2  17  -7   -0.40    1.00
  -2  17   7   -0.50    0.80
  -2 -17   7    1.60    1.10
  -2 -17   7    0.40    1.10
  -2 -17   7   -0.30    1.00
   2 -17  -7    2.40    1.20
   2 -17  -7    0.00    1.10
   2 -17  -7   -0.20    0.90
   2 -17  -7    0.90    1.20
  -2  17   6   12.80    1.90
   2  17  -6   12.00    1.90
   2  17  -6   14.30    2.40
  -2  17   6   11.80    1.90
   2  17  -6   14.30    2.50
   2  17  -6   10.30    2.10
   2  17  -6    9.70    2.10
  -2 -17   6   12.90    2.20
   2 -17  -6    9.00    1.90
   2 -17  -6   10.30    1.90
   2 -17  -6   11.40    1.90
  -2 -17   6   11.80    1.90
  -2 -17   6   16.00    2.50
   2  17  -5    0.30    0.90
  -2  17   5    0.80    0.90
  -2  17   5    0.50    0.90
  -2  17   5    0.80    1.00
   2  17  -5    1.50    1.20
   2  17  -5   -0.20    0.80
  -2 -17   5    2.20    1.30
  -2 -17   5   -0.80    0.70
   2 -17  -5   -0.20    0.90
   2 -17  -5    1.30    1.00
  -2 -17   5    2.00    1.10
   2 -17  -5    0.80    0.90
  -2 -17   5    0.60    0.80
   2  17  -4   23.80    2.20
  -2  17   4   25.00    2.40
   2  17  -4   24.80    2.60
  -2  17   4   17.30    2.30
  -2  17   4   19.90    2.50
   2  17  -4   23.90    3.10
   2  17  -4   28.10    2.60
  -2 -17   4   21.60    2.20
   2 -17  -4   24.00    2.70
   2 -17  -4   21.10    2.60
  -2 -17   4   23.80    2.90
   2 -17  -4   22.40    2.60
  -2 -17   4   21.20    2.60
  -2 -17   4   24.10    2.90
   2  17  -3   12.30    2.30
  -2  17   3   15.60    2.20
   2  17  -3   15.00    2.30
  -2  17   3   13.80    2.10
  -2  17   3    8.20    1.70
   2  17  -3   15.70    2.10
   2  17  -3   13.90    2.00
   2 -17  -3   14.60    2.10
  -2 -17   3   15.80    2.20
  -2 -17   3   10.90    1.80
  -2 -17   3   13.20    1.90
  -2 -17   3    8.60    2.00
   2 -17  -3   11.60    2.00
  -2 -17   3   15.50    2.30
  -2  17   2    4.50    1.30
   2  17  -2    5.80    1.50
   2  17  -2    1.50    1.00
  -2  17   2    3.10    1.20
   2  17  -2    2.60    1.10
  -2  17   2    3.30    0.70
  -2  17   2    3.00    1.20
   2  17  -2    1.90    1.00
   2 -17  -2    3.10    1.10
  -2 -17   2    4.80    1.50
   2 -17  -2    5.20    1.50
  -2 -17   2    3.00    1.10
  -2 -17   2    3.20    1.20
   2 -17  -2    2.30    1.20
  -2 -17   2    3.00    1.20
  -2 -17   2    3.40    1.10
  -2  17   1    0.60    0.50
  -2  17   1    0.00    0.60
   2  17  -1    1.20    0.70
  -2  17   1    1.10    1.00
   2  17  -1    0.80    1.00
   2  17  -1    3.10    1.20
  -2  17   1    1.70    1.00
   2  17  -1    1.90    1.20
  -2 -17   1    1.50    1.20
   2 -17  -1    1.40    0.90
   2 -17  -1    0.40    0.70
  -2 -17   1    0.10    0.60
  -2 -17   1    0.50    0.80
  -2 -17   1    0.50    0.70
   2 -17  -1    1.30    1.00
   2  17   0   -0.10    0.70
   2  17   0    1.40    0.90
  -2  17   0    0.10    0.60
  -2  17   0    0.60    0.60
  -2  17   0    0.30    0.80
   2  17   0    0.30    0.60
   2  17   0    2.00    1.10
  -2 -17   0    0.60    0.80
  -2 -17   0   -0.20    0.70
   2 -17   0    0.70    1.00
   2 -17   0    0.70    0.80
   2 -17   0    1.10    1.00
   2 -17   0    0.20    1.10
  -2 -17   0    1.00    0.70
  -2  17  -1    7.80    1.80
   2  17   1   10.10    1.80
   2  17   1    9.00    1.30
   2  17   1    8.30    1.70
  -2  17  -1    9.30    1.50
   2  17   1    8.50    1.70
  -2  17  -1    7.60    1.50
  -2  17  -1    8.00    1.70
  -2 -17  -1    8.90    1.20
   2 -17   1    6.60    1.60
  -2 -17  -1   12.00    2.10
   2 -17   1    9.70    1.60
   2 -17   1   10.30    1.90
  -2 -17  -1    9.40    1.90
  -2 -17  -1    6.60    2.00
  -2 -17  -1    8.70    1.60
   2 -17   1    9.10    2.00
  -2  17  -2   42.70    3.50
  -2  17  -2   43.50    3.10
  -2  17  -2   39.30    3.30
   2  17   2   43.80    3.30
  -2  17  -2   47.10    3.50
   2  17   2   44.80    3.20
   2  17   2   40.00    3.00
   2 -17   2   47.20    3.60
  -2 -17  -2   44.50    3.30
   2 -17   2   48.90    3.20
   2 -17   2   43.20    2.80
   2 -17   2   37.70    3.00
  -2 -17  -2   42.30    3.30
  -2 -17  -2   43.20    3.10
  -2 -17  -2   43.10    3.80
   2  17   3    2.00    1.10
  -2  17  -3    2.50    1.40
  -2  17  -3    1.80    1.10
  -2  17  -3    2.00    1.20
   2  17   3    0.60    0.90
   2  17   3    1.40    0.90
  -2  17  -3    1.00    1.00
  -2 -17  -3   -0.10    1.00
   2 -17   3    0.60    1.00
  -2 -17  -3    0.10    0.80
   2 -17   3    2.00    1.10
   2 -17   3    1.60    1.10
   2 -17   3    1.40    0.80
  -2  17  -4   25.70    3.20
  -2  17  -4   21.10    2.00
   2  17   4   25.60    2.50
   2  17   4   25.50    2.40
  -2  17  -4   26.80    3.30
  -2  17  -4   24.70    3.00
   2 -17   4   23.10    2.70
   2 -17   4   20.70    2.00
  -2 -17  -4   26.90    2.40
  -2 -17  -4   23.60    2.80
   2 -17   4   27.00    2.50
   2 -17   4   24.20    3.10
  -2  17  -5    7.00    1.80
  -2  17  -5   10.40    2.20
   2  17   5   11.40    1.80
   2  17   5   14.00    2.20
  -2  17  -5   10.00    1.60
   2  17   5   13.30    2.00
   2 -17   5    9.60    1.80
  -2 -17  -5   14.10    2.20
   2 -17   5    7.70    1.70
   2 -17   5   12.40    2.30
  -2 -17  -5   12.90    1.90
  -2  17  -6   34.30    3.40
  -2  17  -6   31.90    2.30
  -2  17  -6   34.50    3.20
   2  17   6   33.80    2.50
  -2  17  -6   33.00    3.20
   2  17   6   34.10    3.10
   2 -17   6   33.70    2.70
  -2 -17  -6   30.40    2.60
  -2 -17  -6   31.90    2.90
   2 -17   6   33.60    3.20
  -2  17  -7  124.19    5.20
   2  17   7  130.59    5.40
  -2  17  -7  126.19    6.60
   2  17   7  127.39    6.50
  -2  17  -7  127.29    7.20
  -2  17  -7  131.79    6.80
   2 -17   7  130.19    5.80
  -2 -17  -7  131.29    6.00
   2 -17   7  137.09    5.80
  -2 -17  -7  143.09    6.70
  -2  17  -8    3.30    1.60
  -2  17  -8    2.60    0.90
  -2  17  -8    6.60    2.00
   2  17   8    4.90    1.10
  -2  17  -8    6.00    1.80
   2  17   8    5.60    1.30
   2 -17   8    5.10    1.20
  -2 -17  -8    5.90    1.30
  -2 -17  -8    6.00    1.60
  -2 -17  -8    4.10    1.30
   2  18  -8    0.80    1.20
  -2  18   8    1.90    0.80
   2  18  -8   -0.20    1.20
  -2  18   8    0.70    0.90
   2  18  -8    1.70    1.00
   2  18  -8    0.30    1.00
   2 -18  -8    2.20    1.20
   2 -18  -8    1.80    1.30
   2 -18  -8   -1.20    0.80
  -2 -18   8    2.20    1.20
  -2 -18   8   -0.80    0.90
  -2 -18   8    0.20    1.10
  -2  18   7   28.90    2.50
   2  18  -7   30.20    3.70
   2  18  -7   30.80    3.60
  -2  18   7   24.10    2.40
   2  18  -7   24.90    3.20
   2  18  -7   30.10    2.60
   2 -18  -7   26.90    3.10
   2 -18  -7   26.40    3.20
   2 -18  -7   27.80    2.60
  -2 -18   7   31.50    2.70
  -2 -18   7   31.50    2.80
  -2 -18   7   28.90    3.90
  -2  18   6    0.30    0.80
   2  18  -6    2.90    1.50
   2  18  -6    4.20    1.20
  -2 -18   6    3.00    1.10
   2 -18  -6    0.80    1.10
  -2 -18   6    3.30    1.20
   2 -18  -6    0.80    1.10
  -2 -18   6    0.10    1.10
   2 -18  -6    1.70    1.00
   2 -18  -6    2.50    1.10
   2  18  -5   22.70    3.10
  -2  18   5   19.60    2.60
   2  18  -5   21.80    2.60
   2  18  -5   21.60    2.80
  -2  18   5   17.30    2.30
  -2  18   5   20.20    2.50
   2  18  -5   22.30    3.00
   2 -18  -5   19.30    2.60
   2 -18  -5   22.80    2.90
  -2 -18   5   21.00    2.70
   2 -18  -5   20.90    2.70
  -2 -18   5   23.60    2.40
  -2 -18   5   22.70    2.60
  -2 -18   5   24.70    3.10
   2 -18  -5   23.20    2.40
  -2  18   4   14.90    2.30
   2  18  -4   13.60    2.30
   2  18  -4   12.60    2.00
  -2  18   4   12.60    2.00
   2  18  -4   12.60    2.00
   2  18  -4   14.70    2.60
  -2  18   4   12.10    2.10
  -2 -18   4   14.90    2.30
  -2 -18   4   13.60    2.30
   2 -18  -4   12.10    2.00
  -2 -18   4   13.20    2.00
   2 -18  -4    9.30    1.90
   2 -18  -4   11.60    2.10
  -2 -18   4    9.60    1.80
   2 -18  -4   11.30    2.00
  -2  18   3   31.40    2.90
   2  18  -3   34.80    3.20
   2  18  -3   31.10    2.70
  -2  18   3   34.10    2.80
   2  18  -3   31.20    2.90
  -2  18   3   32.90    2.90
   2  18  -3   29.60    2.60
   2 -18  -3   28.70    2.70
  -2 -18   3   29.90    2.80
  -2 -18   3   35.40    2.70
  -2 -18   3   33.70    3.10
  -2 -18   3   30.80    2.80
   2 -18  -3   27.70    2.60
   2 -18  -3   30.80    2.80
   2 -18  -3   34.60    3.10
   2  18  -2    0.00    0.70
   2  18  -2    0.90    0.90
   2  18  -2   -0.20    1.10
   2  18  -2    0.30    1.00
  -2  18   2    0.20    0.90
  -2  18   2    1.40    1.00
  -2  18   2    0.60    0.50
  -2  18   2   -0.50    1.00
  -2 -18   2    0.80    0.80
  -2 -18   2    0.60    0.90
   2 -18  -2   -0.40    0.70
  -2 -18   2    2.00    1.00
   2 -18  -2    1.40    1.10
  -2 -18   2    0.70    0.90
   2 -18  -2    0.10    1.00
  -2  18   1   19.20    2.60
   2  18  -1   19.10    2.70
  -2  18   1   19.00    1.60
   2  18  -1   25.40    2.80
  -2  18   1   24.50    2.70
   2  18  -1   25.40    3.20
  -2  18   1   22.60    2.90
   2  18  -1   22.90    2.00
  -2 -18   1   27.10    2.60
  -2 -18   1   22.10    2.90
  -2 -18   1   22.20    2.90
   2 -18  -1   25.80    2.50
   2 -18  -1   23.50    3.00
   2 -18  -1   24.80    3.00
  -2 -18   1   22.80    2.60
   2  18   0    0.50    0.60
  -2  18   0    2.10    1.00
  -2  18   0    1.50    1.10
  -2  18   0    1.80    0.90
   2  18   0    0.50    0.70
   2  18   0    0.40    0.80
   2  18   0    0.20    1.00
  -2  18   0    0.40    0.60
  -2 -18   0    1.30    0.90
  -2 -18   0    0.00    1.00
  -2 -18   0    1.30    1.20
  -2 -18   0    2.10    1.30
   2 -18   0    0.40    0.90
   2 -18   0    0.90    0.90
   2 -18   0    0.20    1.00
   2 -18   0    0.60    1.00
   2  18   1    8.70    1.80
   2  18   1    9.40    1.20
  -2  18  -1    6.70    1.70
  -2  18  -1    7.70    1.60
   2  18   1    6.90    1.50
   2  18   1    6.10    1.50
  -2  18  -1    6.50    1.30
  -2  18  -1    9.10    2.40
  -2 -18  -1    6.60    1.60
  -2 -18  -1    6.10    1.60
  -2 -18  -1    5.00    1.40
   2 -18   1    9.20    1.90
   2 -18   1    5.30    1.50
   2 -18   1    8.10    1.70
  -2 -18  -1    6.40    1.50
   2 -18   1    6.60    1.40
  -2  18  -2   13.80    2.50
  -2  18  -2    8.70    1.70
   2  18   2   11.00    2.00
  -2  18  -2    9.60    1.70
  -2  18  -2    9.70    2.00
   2  18   2   13.10    2.20
   2  18   2   10.80    2.00
   2 -18   2   10.60    2.20
  -2 -18  -2    8.90    1.70
   2 -18   2    8.70    1.50
  -2 -18  -2   13.30    2.10
   2 -18   2   12.30    2.10
  -2 -18  -2    9.70    1.90
  -2 -18  -2   12.40    2.10
   2 -18   2    7.50    1.80
  -2  18  -3    3.50    1.40
   2  18   3    5.00    1.50
  -2  18  -3    4.90    1.80
  -2  18  -3    5.10    1.30
   2  18   3    3.80    1.30
   2  18   3    3.30    1.20
   2 -18   3    2.60    1.30
  -2 -18  -3    2.30    1.30
   2 -18   3    3.50    1.30
  -2 -18  -3    3.00    1.40
  -2 -18  -3    4.70    1.40
   2 -18   3    5.20    1.30
   2 -18   3    1.30    1.20
  -2  18  -4   38.60    3.50
  -2  18  -4   35.60    2.70
  -2  18  -4   39.60    3.30
   2  18   4   41.50    3.30
   2  18   4   37.30    2.90
  -2  18  -4   31.70    3.20
   2  18   4   36.70    2.90
   2 -18   4   36.80    2.60
  -2 -18  -4   45.30    3.30
   2 -18   4   40.80    3.10
  -2 -18  -4   38.30    2.90
  -2 -18  -4   40.00    3.20
   2 -18   4   37.50    3.00
  -2 -18  -4   37.30    3.20
   2 -18   4   33.90    3.10
  -2  18  -5    5.10    1.70
   2  18   5    8.60    1.90
   2  18   5    6.40    1.50
  -2  18  -5    5.90    1.30
  -2  18  -5    4.40    1.80
  -2  18  -5    4.80    1.70
   2 -18   5    7.90    1.70
  -2 -18  -5    5.40    1.40
  -2 -18  -5    4.80    1.40
  -2 -18  -5    8.60    1.80
   2 -18   5    6.50    1.80
   2 -18   5    5.60    1.90
  -2 -18  -5    6.50    1.60
  -2  18  -6   10.00    2.10
[truncated: 7,837,410 more chars]
