# Supplementary material for: Synthesis, and spectroscopic and structural characterization of three new styryl­quinoline–benzimidazole hybrids
Source: Acta Crystallogr C Struct Chem. 2022 Oct 25;78(Pt 11):671–80. doi: 10.1107/S2053229622010063 (PMC9635590; doi:10.1107/S2053229622010063)
Supplement: Supplementary file 2 [file c-78-00671-IIIasup2.hkl]

data_IIIa                                                                       
_shelx_title '  34cg'                                                           
_shelx_refln_list_code          4                                               
_shelx_F_calc_maximum      345.71                                               
_exptl_crystal_F_000       944.00                                               
_reflns_d_resolution_high  0.7794                                               
                                                                                
loop_                                                                           
 _space_group_symop_operation_xyz                                               
 'x, y, z'                                                                      
 '-x, y+1/2, -z+1/2'                                                            
 '-x, -y, -z'                                                                   
 'x, -y-1/2, z-1/2'                                                             
                                                                                
_cell_length_a    12.1791                                                       
_cell_length_b    18.8348                                                       
_cell_length_c    10.7533                                                       
_cell_angle_alpha  90.000                                                       
_cell_angle_beta  114.242                                                       
_cell_angle_gamma  90.000                                                       
                                                                                
_shelx_F_squared_multiplier     1.000                                           
                                                                                
loop_                                                                           
 _refln_index_h                                                                 
 _refln_index_k                                                                 
 _refln_index_l                                                                 
 _refln_F_squared_calc                                                          
 _refln_F_squared_meas                                                          
 _refln_F_squared_sigma                                                         
 _refln_observed_status                                                         
   2   0   0      26568.93      27049.06       734.93 o                         
   3   0   0      13580.23      14291.78       271.22 o                         
   4   0   0        435.43        436.72        12.56 o                         
   5   0   0        296.41        487.25        11.34 o                         
   6   0   0        295.56        445.13        11.26 o                         
   7   0   0        516.39        493.61        13.10 o                         
   8   0   0        217.55        259.32         9.71 o                         
   9   0   0       1474.98       1548.16        29.05 o                         
  10   0   0        981.10       1006.41        21.18 o                         
  11   0   0         62.85         86.94         7.73 o                         
  12   0   0         12.24         12.29         5.25 o                         
  13   0   0       1883.88       1912.07        35.32 o                         
  14   0   0        117.08        164.59        12.03 o                         
   1   1   0       5270.48       5435.25       120.43 o                         
   2   1   0       1192.78       1182.47        12.78 o                         
   3   1   0       1176.44       1068.47        13.43 o                         
   4   1   0        605.64        518.08         8.25 o                         
   5   1   0       1087.90       1081.03        14.47 o                         
   6   1   0        258.26        235.68         6.18 o                         
   7   1   0       1140.27       1133.01        18.78 o                         
   8   1   0        802.56        754.95        12.25 o                         
   9   1   0        421.65        396.66         8.76 o                         
  10   1   0         13.00         18.44         3.33 o                         
  11   1   0          6.38          4.91         2.78 o                         
  12   1   0          0.13          2.84         2.98 o                         
  13   1   0        181.01        213.13         8.10 o                         
  14   1   0         21.86         32.31         4.82 o                         
   0   2   0       2044.38       2156.84        36.88 o                         
   1   2   0       1239.36       1121.09        10.15 o                         
   2   2   0      11211.96      10925.24       261.62 o                         
   3   2   0          9.25         15.35         1.94 o                         
   4   2   0        453.06        469.35         7.81 o                         
   5   2   0        585.78        576.35         9.59 o                         
   6   2   0        126.13        134.42         5.35 o                         
   7   2   0        220.19        213.58         6.42 o                         
   8   2   0        245.91        243.04         6.90 o                         
   9   2   0         21.37         29.76         3.45 o                         
  10   2   0        862.51        881.58        14.19 o                         
  11   2   0          8.06          9.12         4.29 o                         
  12   2   0         48.20         54.84         5.58 o                         
  13   2   0          1.49          3.68         3.63 o                         
  14   2   0        331.81        344.23        11.27 o                         
   1   3   0       3709.38       3766.91        33.09 o                         
   2   3   0       3034.62       3053.92        25.48 o                         
   3   3   0       2299.06       2385.56        22.92 o                         
   4   3   0       2646.53       2731.22        26.52 o                         
   5   3   0        856.18        956.18        12.95 o                         
   6   3   0       1104.73       1139.25        16.04 o                         
   7   3   0        152.63        148.26         5.96 o                         
   8   3   0          1.71          9.51         3.09 o                         
   9   3   0        134.96        130.94         5.90 o                         
  10   3   0        222.90        224.28         8.77 o                         
  11   3   0        722.16        699.60        13.65 o                         
  12   3   0        102.14        111.51         6.16 o                         
  13   3   0         64.95         61.42         5.11 o                         
  14   3   0         15.15         18.97         4.96 o                         
   0   4   0      17135.28      16804.29       301.78 o                         
   1   4   0       4319.31       3898.06        28.76 o                         
   2   4   0         25.53         15.18         1.62 o                         
   3   4   0       1385.91       1467.81        15.35 o                         
   4   4   0        210.39        219.42         4.59 o                         
   5   4   0        134.72        175.32         6.59 o                         
   6   4   0        505.78        563.41         9.80 o                         
   7   4   0        440.71        446.98         9.22 o                         
   8   4   0        792.61        791.65        14.12 o                         
   9   4   0        111.09        119.32         6.47 o                         
  10   4   0        193.99        207.44         8.63 o                         
  11   4   0          1.19          3.23         2.65 o                         
  12   4   0         36.95         29.61         4.04 o                         
  13   4   0         55.32         46.37         4.98 o                         
  14   4   0          9.83         18.30         4.15 o                         
   1   5   0       2486.76       2511.48        19.14 o                         
   2   5   0       2774.99       2683.80        21.83 o                         
   3   5   0          6.00          3.04         1.47 o                         
   4   5   0        902.71        836.01        11.14 o                         
   5   5   0        719.65        751.62        10.31 o                         
   6   5   0       1010.45       1056.05        15.83 o                         
   7   5   0         94.89         70.39         4.23 o                         
   8   5   0         18.31         25.88         3.59 o                         
   9   5   0         17.65         17.31         3.21 o                         
  10   5   0        524.49        515.93        10.36 o                         
  11   5   0         27.69         28.69         3.65 o                         
  12   5   0        179.13        205.79         7.45 o                         
  13   5   0         46.20         57.74         5.25 o                         
   0   6   0         22.31         42.22         2.43 o                         
   1   6   0       1697.04       1825.41        14.49 o                         
   2   6   0        327.47        423.93         5.55 o                         
   3   6   0       2015.33       2109.96        19.82 o                         
   4   6   0        518.57        538.81         8.94 o                         
   5   6   0         45.77         14.65         2.37 o                         
   6   6   0       5350.87       5845.03        59.23 o                         
   7   6   0        215.60        222.82         6.31 o                         
   8   6   0         59.96         80.04         4.88 o                         
   9   6   0        222.67        201.59         7.49 o                         
  10   6   0         16.89         23.96         3.90 o                         
  11   6   0          2.32         -2.47         2.47 o                         
  12   6   0         96.86         91.15         5.20 o                         
  13   6   0        110.53        132.35         7.08 o                         
   1   7   0       1547.13       1511.96        12.48 o                         
   2   7   0        208.59        186.62         3.86 o                         
   3   7   0       1657.14       1682.11        15.75 o                         
   4   7   0          3.48         -1.45         1.86 o                         
   5   7   0        579.01        653.40         9.70 o                         
   6   7   0          5.73         16.96         2.47 o                         
   7   7   0         60.13         65.53         3.98 o                         
   8   7   0          5.18          3.70         2.49 o                         
   9   7   0          0.23          3.75         3.10 o                         
  10   7   0         26.95         24.46         3.62 o                         
  11   7   0         66.22         62.74         5.06 o                         
  12   7   0        111.77        111.68         5.59 o                         
  13   7   0         17.04         18.89         3.94 o                         
   0   8   0        751.53        791.70        12.06 o                         
   1   8   0        572.32        554.64         6.90 o                         
   2   8   0        105.36        136.76         3.79 o                         
   3   8   0        147.98        148.11         4.01 o                         
   4   8   0        793.24        922.11        11.55 o                         
   5   8   0         16.61         14.37         2.34 o                         
   6   8   0        348.69        395.32         8.19 o                         
   7   8   0        184.76        187.81         6.73 o                         
   8   8   0          4.68          6.94         2.72 o                         
   9   8   0        714.23        670.94        12.53 o                         
  10   8   0        125.97        116.30         6.03 o                         
  11   8   0        346.50        342.72         9.70 o                         
  12   8   0        340.20        315.74         8.99 o                         
  13   8   0          3.83         10.64         4.65 o                         
   1   9   0       8334.30       8535.85        59.54 o                         
   2   9   0        332.60        338.97         5.47 o                         
   3   9   0         41.99         65.64         2.98 o                         
   4   9   0         40.69         51.11         2.99 o                         
   5   9   0         70.81         71.54         4.05 o                         
   6   9   0        128.67        142.93         5.74 o                         
   7   9   0         54.45         62.70         4.27 o                         
   8   9   0         12.54         18.32         3.17 o                         
   9   9   0        161.12        189.23         7.33 o                         
  10   9   0        143.34        169.48         7.61 o                         
  11   9   0         31.68         41.66         4.38 o                         
  12   9   0        205.59        236.36         9.00 o                         
  13   9   0        331.88        314.83        14.06 o                         
   0  10   0       2262.12       2575.36        29.92 o                         
   1  10   0        136.47        103.10         3.47 o                         
   2  10   0        746.94        679.51         8.22 o                         
   3  10   0       5469.60       5722.29        59.94 o                         
   4  10   0         17.79         25.00         2.59 o                         
   5  10   0       2342.57       2323.67        24.98 o                         
   6  10   0        576.83        601.10        10.40 o                         
   7  10   0        435.01        409.47         9.21 o                         
   8  10   0        415.05        407.00         9.25 o                         
   9  10   0        462.32        424.57        10.20 o                         
  10  10   0         51.65         66.11         5.39 o                         
  11  10   0         29.32         28.34         4.10 o                         
  12  10   0         28.30         30.83         4.30 o                         
   1  11   0        573.18        501.22         6.99 o                         
   2  11   0        364.74        311.67         5.63 o                         
   3  11   0        648.47        685.77         8.92 o                         
   4  11   0         28.51         39.76         3.00 o                         
   5  11   0        728.44        693.15        10.61 o                         
   6  11   0         40.06         44.90         3.69 o                         
   7  11   0        443.18        423.88         9.69 o                         
   8  11   0        199.52        220.52         7.82 o                         
   9  11   0          5.01          3.41         3.31 o                         
  10  11   0         71.99         90.41         6.43 o                         
  11  11   0        880.44        829.79        15.51 o                         
  12  11   0        282.27        223.98         9.71 o                         
   0  12   0       1680.18       1783.10        23.45 o                         
   1  12   0        234.31        217.76         4.81 o                         
   2  12   0        966.28        958.35        11.47 o                         
   3  12   0        941.57        942.02        10.92 o                         
   4  12   0         99.12        113.79         4.59 o                         
   5  12   0        141.22        136.25         5.45 o                         
   6  12   0        818.38        791.81        12.09 o                         
   7  12   0        166.11        186.79         6.98 o                         
   8  12   0        495.98        479.54        10.98 o                         
   9  12   0         42.32         53.76         4.71 o                         
  10  12   0        305.10        281.21         9.68 o                         
  11  12   0        270.44        277.40         9.82 o                         
  12  12   0         15.59          9.17         3.53 o                         
   1  13   0        333.38        355.79         6.52 o                         
   2  13   0        418.57        418.31         7.21 o                         
   3  13   0       1021.56       1017.73        12.12 o                         
   4  13   0        543.72        540.31         8.74 o                         
   5  13   0       1284.98       1291.48        15.93 o                         
   6  13   0        704.54        656.20        11.20 o                         
   7  13   0        552.55        539.52        10.26 o                         
   8  13   0        120.73        118.95         6.48 o                         
   9  13   0         97.79         94.06         7.66 o                         
  10  13   0         45.47         53.32         4.73 o                         
  11  13   0          2.03          3.42         3.67 o                         
  12  13   0        132.80        134.01         7.70 o                         
   0  14   0       1439.00       1552.31        22.26 o                         
   1  14   0         41.28         45.89         3.15 o                         
   2  14   0        762.16        753.20        10.46 o                         
   3  14   0          8.59         13.10         2.56 o                         
   4  14   0       1390.01       1370.45        15.72 o                         
   5  14   0        232.10        233.35         6.45 o                         
   6  14   0         89.95         95.74         5.45 o                         
   7  14   0         48.23         45.09         4.18 o                         
   8  14   0         69.39         81.71         5.19 o                         
   9  14   0         55.66         56.36         4.81 o                         
  10  14   0         83.69         71.29         5.62 o                         
  11  14   0        154.22        175.26         8.49 o                         
   1  15   0       1808.62       1794.27        19.12 o                         
   2  15   0         47.17         55.91         3.61 o                         
   3  15   0        673.30        628.81        10.22 o                         
   4  15   0        332.62        324.70         7.11 o                         
   5  15   0       1462.48       1483.83        17.44 o                         
   6  15   0         52.85         60.25         4.41 o                         
   7  15   0        617.99        609.81        11.52 o                         
   8  15   0          1.86          6.75         3.25 o                         
   9  15   0          5.85         13.06         3.45 o                         
  10  15   0         82.70         93.65         6.43 o                         
  11  15   0         48.32         49.55         5.18 o                         
   0  16   0        340.31        381.25        13.05 o                         
   1  16   0        150.42        137.71         5.44 o                         
   2  16   0        408.44        382.97         7.78 o                         
   3  16   0        805.87        825.26        11.86 o                         
   4  16   0        280.67        269.36         7.31 o                         
   5  16   0        389.09        388.42         8.18 o                         
   6  16   0        279.67        302.53         8.66 o                         
   7  16   0         92.03         97.04         6.13 o                         
   8  16   0          2.71          9.89         3.46 o                         
   9  16   0         50.37         43.60         4.66 o                         
  10  16   0        137.38        146.16         8.64 o                         
   1  17   0       2092.52       1917.51        20.89 o                         
   2  17   0          9.01          6.99         2.55 o                         
   3  17   0         63.37         65.19         4.14 o                         
   4  17   0        939.75        857.56        12.88 o                         
   5  17   0         13.42         12.45         2.77 o                         
   6  17   0         17.56         26.39         3.98 o                         
   7  17   0        248.98        251.03         9.09 o                         
   8  17   0         49.13         48.82         5.20 o                         
   9  17   0        611.95        615.47        12.80 o                         
  10  17   0        119.47        106.38         8.53 o                         
   0  18   0         65.01         71.59         5.90 o                         
   1  18   0         80.03         89.86         4.92 o                         
   2  18   0          0.75         10.29         2.72 o                         
   3  18   0         37.32         30.18         3.29 o                         
   4  18   0        121.13        135.89         5.93 o                         
   5  18   0        102.05        107.85         5.94 o                         
   6  18   0        173.12        194.74         7.64 o                         
   7  18   0         31.55         38.27         4.77 o                         
   8  18   0         43.78         45.05         4.51 o                         
   9  18   0         12.29         13.85         4.76 o                         
   1  19   0        957.60        898.11        13.35 o                         
   2  19   0         11.32          3.69         2.75 o                         
   3  19   0          0.71          2.94         3.31 o                         
   4  19   0         68.02         63.67         4.54 o                         
   5  19   0         24.60         21.65         3.71 o                         
   6  19   0         17.88         20.36         4.06 o                         
   7  19   0        324.55        342.27        10.58 o                         
   8  19   0         74.66         74.48         5.86 o                         
   0  20   0        880.28        895.66        21.12 o                         
   1  20   0         63.93         76.75         5.11 o                         
   2  20   0        433.22        447.78         9.54 o                         
   3  20   0         46.33         62.85         4.24 o                         
   4  20   0         40.62         48.62         3.98 o                         
   5  20   0        349.99        359.92         9.78 o                         
   6  20   0        150.06        143.92         7.77 o                         
   7  20   0          3.38         20.21         4.72 o                         
   1  21   0         16.36         12.77         3.19 o                         
   2  21   0        225.75        245.02         9.14 o                         
   3  21   0          6.15          7.73         3.26 o                         
   4  21   0        220.74        194.90         7.48 o                         
   5  21   0        257.91        282.28         9.23 o                         
   6  21   0          9.89         10.39         4.34 o                         
   7  21   0        376.46        357.95        12.39 o                         
   0  22   0        965.32       1074.52        24.63 o                         
   1  22   0          0.67         -1.27         3.15 o                         
   2  22   0         13.98         13.64         3.48 o                         
   3  22   0        301.38        324.27         9.45 o                         
   4  22   0          8.72         16.04         3.56 o                         
   5  22   0        193.41        189.86         8.86 o                         
   1  23   0        281.41        280.28         9.53 o                         
   2  23   0         88.42         75.64         6.12 o                         
   3  23   0         84.31         89.12         6.27 o                         
   4  23   0        132.59        158.91         8.47 o                         
   0  24   0        234.64        256.93        17.66 o                         
   1  24   0          0.09          1.58         5.22 o                         
 -14   1   1          2.69          6.83         3.65 o                         
 -13   1   1        167.82        184.65         8.39 o                         
 -12   1   1         22.59         25.57         3.76 o                         
 -11   1   1        215.24        201.55         7.77 o                         
 -10   1   1       1470.66       1485.36        20.61 o                         
  -9   1   1        156.99        166.56         6.35 o                         
  -8   1   1       1496.86       1489.75        19.91 o                         
  -7   1   1          8.73          9.49         2.62 o                         
  -6   1   1        573.07        497.01        11.20 o                         
  -5   1   1        942.16       1021.63        15.02 o                         
  -4   1   1          4.16          0.90         1.73 o                         
  -3   1   1      12014.87      12039.41       167.58 o                         
  -2   1   1         64.75         65.07         2.16 o                         
  -1   1   1       2601.25       2577.93        33.37 o                         
   0   1   1        203.69        209.69         3.62 o                         
   1   1   1       1686.49       1575.92        16.38 o                         
   2   1   1       9237.62       9589.12       129.28 o                         
   3   1   1      17184.45      17585.55       235.03 o                         
   4   1   1       1976.30       2055.95        21.08 o                         
   5   1   1       2107.70       2210.14        24.13 o                         
   6   1   1        172.56        196.19         5.00 o                         
   7   1   1        190.25        191.83         6.44 o                         
   8   1   1         24.24         27.32         3.00 o                         
   9   1   1        460.90        462.06         9.88 o                         
  10   1   1          2.11          4.07         2.75 o                         
  11   1   1        341.42        337.07         8.91 o                         
  12   1   1          2.80          8.33         3.50 o                         
  13   1   1        171.15        177.74         7.02 o                         
 -14   2   1         76.01         61.68         5.37 o                         
 -13   2   1         36.67         35.51         4.98 o                         
 -12   2   1        150.97        167.20         7.62 o                         
 -11   2   1          5.14         10.36         3.13 o                         
 -10   2   1        165.72        191.35         7.48 o                         
  -9   2   1          7.58          5.37         3.07 o                         
  -8   2   1        218.80        205.00         7.12 o                         
  -7   2   1       2568.99       2560.44        32.51 o                         
  -6   2   1        100.53         98.28         4.86 o                         
  -5   2   1          1.20          3.45         2.05 o                         
  -4   2   1       5348.81       5367.18        50.68 o                         
  -3   2   1         45.50         25.21         2.55 o                         
  -2   2   1       6714.65       6045.84       174.08 o                         
  -1   2   1       6312.08       5913.65        86.29 o                         
   0   2   1       3556.29       3206.08        33.62 o                         
   1   2   1      11338.48      10852.46       157.52 o                         
   2   2   1      23083.09      23429.56       291.03 o                         
   3   2   1       3719.04       3733.21        37.14 o                         
   4   2   1        456.21        643.86         8.95 o                         
   5   2   1       2460.99       2527.29        32.65 o                         
   6   2   1        571.52        582.33        11.14 o                         
   7   2   1        573.40        500.81         9.92 o                         
   8   2   1       1202.60       1176.62        16.23 o                         
   9   2   1        490.54        487.28         9.75 o                         
  10   2   1        275.29        305.71         8.71 o                         
  11   2   1        197.70        190.02         7.06 o                         
  12   2   1          9.12          8.25         3.10 o                         
  13   2   1        159.81        156.02         6.55 o                         
 -14   3   1        118.70        125.74         7.86 o                         
 -13   3   1        935.42        924.59        16.66 o                         
 -12   3   1          0.62          0.05         3.64 o                         
 -11   3   1       1811.48       1729.78        22.38 o                         
 -10   3   1       1176.70       1189.42        18.73 o                         
  -9   3   1       1301.03       1366.53        19.99 o                         
  -8   3   1        221.45        197.82         7.18 o                         
  -7   3   1        630.29        719.94        11.95 o                         
  -6   3   1        175.62        148.34         5.66 o                         
  -5   3   1       2855.46       2938.95        30.55 o                         
  -4   3   1        133.81        142.86         5.73 o                         
  -3   3   1        966.09        904.02        10.62 o                         
  -2   3   1        503.07        504.43         6.76 o                         
  -1   3   1        227.27        276.83         3.81 o                         
   0   3   1        500.04        458.71         5.44 o                         
   1   3   1        324.12        314.62         4.72 o                         
   2   3   1       1411.08       1273.34        13.23 o                         
   3   3   1      16738.64      16891.69       226.95 o                         
   4   3   1        284.98        254.67         5.15 o                         
   5   3   1       7593.24       7451.45        73.72 o                         
   6   3   1       1978.58       2025.04        22.59 o                         
   7   3   1        277.22        281.58         6.45 o                         
   8   3   1        540.78        545.11        10.70 o                         
   9   3   1         92.22         93.77         5.12 o                         
  10   3   1        121.67        123.49         5.85 o                         
  11   3   1        213.15        229.76         7.53 o                         
  12   3   1         23.13         11.89         2.67 o                         
  13   3   1        141.13        146.27         6.67 o                         
 -14   4   1        149.77        147.37         8.09 o                         
 -13   4   1        699.97        707.05        14.10 o                         
 -12   4   1          0.36          2.18         3.26 o                         
 -11   4   1         11.45         11.62         3.90 o                         
 -10   4   1        107.99        103.27         6.43 o                         
  -9   4   1        989.65       1014.06        16.88 o                         
  -8   4   1         64.40         67.79         4.85 o                         
  -7   4   1          0.14         -0.86         2.01 o                         
  -6   4   1       3110.88       3100.18        38.66 o                         
  -5   4   1          4.37          0.17         2.17 o                         
  -4   4   1       1390.79       1350.71        14.80 o                         
  -3   4   1          6.39          3.13         1.50 o                         
  -2   4   1        776.57        649.09         7.82 o                         
  -1   4   1       1398.94       1302.60        11.90 o                         
   0   4   1        576.69        644.63         6.30 o                         
   1   4   1          0.72          4.72         1.29 o                         
   2   4   1       3600.58       3797.25        32.61 o                         
   3   4   1        818.63        914.53        10.66 o                         
   4   4   1       2038.18       2053.53        20.67 o                         
   5   4   1        304.19        277.38         5.59 o                         
   6   4   1         33.95         44.68         2.84 o                         
   7   4   1        401.21        375.51         7.53 o                         
   8   4   1         66.90         76.60         4.32 o                         
   9   4   1          0.99         -1.77         2.18 o                         
  10   4   1        401.09        393.08        10.32 o                         
  11   4   1        213.63        236.18         7.36 o                         
  12   4   1          0.05         -0.05         3.84 o                         
  13   4   1         86.49        115.27         7.10 o                         
 -14   5   1          0.82          4.11         3.76 o                         
 -13   5   1         20.44          9.97         3.45 o                         
 -12   5   1        109.03        116.93         6.70 o                         
 -11   5   1         58.46         73.11         5.91 o                         
 -10   5   1        176.00        191.96         8.57 o                         
  -9   5   1       1145.96       1206.96        19.48 o                         
  -8   5   1          0.98          0.98         2.67 o                         
  -7   5   1        152.35        159.12         6.67 o                         
  -6   5   1         46.55         36.42         3.28 o                         
  -5   5   1        979.20       1052.72        12.49 o                         
  -4   5   1       2680.74       2794.68        26.50 o                         
  -3   5   1         49.59         55.23         3.35 o                         
  -2   5   1       3388.21       3391.22        27.87 o                         
  -1   5   1       2202.22       2164.86        16.92 o                         
   0   5   1       7490.78       7027.02       101.44 o                         
   1   5   1       1561.74       1414.46        11.76 o                         
   2   5   1        113.71        121.77         3.02 o                         
   3   5   1       3247.45       3306.19        31.04 o                         
   4   5   1        836.27        836.25        10.81 o                         
   5   5   1        722.12        868.61        11.01 o                         
   6   5   1        567.37        594.89         9.12 o                         
   7   5   1         24.59         31.53         2.81 o                         
   8   5   1        278.69        294.36         7.11 o                         
   9   5   1         96.70        117.12         6.42 o                         
  10   5   1        177.68        165.11         6.53 o                         
  11   5   1         62.36         61.75         4.93 o                         
  12   5   1         43.15         45.57         3.36 o                         
  13   5   1         17.88         18.02         4.50 o                         
 -14   6   1        106.37        100.97         6.15 o                         
 -13   6   1          5.01          5.15         3.31 o                         
 -12   6   1        220.80        209.54         8.68 o                         
 -11   6   1        137.24        139.12         6.91 o                         
 -10   6   1         68.22         47.95         5.14 o                         
  -9   6   1         11.38         13.32         3.13 o                         
  -8   6   1        181.43        197.85         6.77 o                         
  -7   6   1       1004.63       1086.58        15.10 o                         
  -6   6   1       1156.71       1320.33        22.38 o                         
  -5   6   1       1120.74       1235.75        14.18 o                         
  -4   6   1         96.07        133.26         4.39 o                         
  -3   6   1        631.47        660.23         9.40 o                         
  -2   6   1         55.20         41.35         2.14 o                         
  -1   6   1      12536.81      12935.53       209.97 o                         
   0   6   1        534.16        520.49         5.49 o                         
   1   6   1         35.42         30.25         1.68 o                         
   2   6   1       1136.09       1139.34        11.12 o                         
   3   6   1        167.09        204.31         4.35 o                         
   4   6   1        112.57        151.88         4.46 o                         
   5   6   1        464.09        489.79         8.03 o                         
   6   6   1         62.58         46.09         3.01 o                         
   7   6   1        184.95        233.46         5.80 o                         
   8   6   1        189.64        200.80         6.52 o                         
   9   6   1        124.23        122.25         5.29 o                         
  10   6   1          7.79          5.09         2.46 o                         
  11   6   1          9.52         10.40         2.43 o                         
  12   6   1         18.31         26.39         5.60 o                         
  13   6   1        186.07        178.13        11.87 o                         
 -14   7   1         54.14         72.97         5.54 o                         
 -13   7   1        116.53        120.50         6.17 o                         
 -12   7   1         25.90         24.67         4.13 o                         
 -11   7   1          4.38         10.40         3.77 o                         
 -10   7   1        168.59        152.18         8.64 o                         
  -9   7   1         37.41         30.27         3.75 o                         
  -8   7   1         10.02          4.68         2.72 o                         
  -7   7   1        506.13        532.03         9.94 o                         
  -6   7   1         37.15         52.29         3.45 o                         
  -5   7   1        294.59        280.48         6.29 o                         
  -4   7   1         25.92         31.41         2.71 o                         
  -3   7   1       3174.01       3261.87        27.29 o                         
  -2   7   1         20.29         11.87         1.60 o                         
  -1   7   1         78.32         78.02         2.57 o                         
   0   7   1       2716.15       2768.48        20.38 o                         
   1   7   1          4.21          3.16         1.23 o                         
   2   7   1       1826.31       1850.23        16.67 o                         
   3   7   1         24.10         19.67         2.06 o                         
   4   7   1        214.94        207.50         5.15 o                         
   5   7   1        140.14        121.90         4.68 o                         
   6   7   1        906.22        898.93        12.17 o                         
   7   7   1        344.10        380.83         7.65 o                         
   8   7   1        201.56        190.26         6.57 o                         
   9   7   1         35.49         28.69         3.34 o                         
  10   7   1        166.67        163.57         6.24 o                         
  11   7   1         60.37         61.49         3.51 o                         
  12   7   1        178.69        186.69         9.90 o                         
  13   7   1        123.55         99.89         7.25 o                         
 -13   8   1        230.78        238.06        11.02 o                         
 -12   8   1        435.68        454.48        11.46 o                         
 -11   8   1         45.51         37.73         6.08 o                         
 -10   8   1        814.30        845.33        15.07 o                         
  -9   8   1       2100.61       2025.58        25.35 o                         
  -8   8   1        159.50        172.34         6.82 o                         
  -7   8   1        971.57        857.79        13.46 o                         
  -6   8   1       1280.80       1265.79        15.97 o                         
  -5   8   1        917.83        925.11        12.21 o                         
  -4   8   1          0.37          4.81         1.85 o                         
  -3   8   1         69.78         50.45         2.84 o                         
  -2   8   1       2476.69       2459.24        21.56 o                         
  -1   8   1       4707.35       4897.81        36.37 o                         
   0   8   1       1742.62       1901.39        14.97 o                         
   1   8   1         18.74          3.57         1.41 o                         
   2   8   1        462.20        524.47         6.97 o                         
   3   8   1          0.36          1.72         1.59 o                         
   4   8   1       4022.06       3717.84        33.96 o                         
   5   8   1         38.06         33.46         2.81 o                         
   6   8   1        337.17        340.07         7.62 o                         
   7   8   1        634.36        655.70        10.61 o                         
   8   8   1          4.26          7.66         2.20 o                         
   9   8   1        381.13        377.01         8.80 o                         
  10   8   1        742.40        703.19        13.09 o                         
  11   8   1         14.16         15.91         1.92 o                         
  12   8   1          0.18          5.97         6.13 o                         
 -13   9   1        255.92        289.23        15.19 o                         
 -12   9   1          0.22          1.25         3.56 o                         
 -11   9   1         22.26         26.74         5.63 o                         
 -10   9   1        765.26        766.97        14.23 o                         
  -9   9   1        127.24        137.71         7.06 o                         
  -8   9   1        207.09        190.11         7.40 o                         
  -7   9   1          8.58          3.59         2.55 o                         
  -6   9   1        141.71        161.53         5.86 o                         
  -5   9   1         20.69         26.87         2.91 o                         
  -4   9   1          1.63          3.90         1.85 o                         
  -3   9   1       1411.28       1373.10        13.98 o                         
  -2   9   1       3915.38       4155.60        32.01 o                         
  -1   9   1       1683.86       1721.43        14.64 o                         
   0   9   1      13183.00      13365.92       144.81 o                         
   1   9   1       3813.25       3963.79        28.98 o                         
   2   9   1        222.22        230.69         5.02 o                         
   3   9   1       2507.56       2554.55        22.09 o                         
   4   9   1          1.09          3.34         1.60 o                         
   5   9   1         77.84         86.61         4.05 o                         
   6   9   1         46.72         51.02         3.64 o                         
   7   9   1         32.98         27.57         3.31 o                         
   8   9   1        146.56        136.37         5.61 o                         
   9   9   1          0.09          8.85         2.77 o                         
  10   9   1        272.73        242.00        10.50 o                         
  11   9   1        437.14        425.09        10.33 o                         
  12   9   1         75.17         60.02         6.41 o                         
 -13  10   1          0.01         -2.55         4.01 o                         
 -12  10   1         46.94         45.35         5.01 o                         
 -11  10   1         76.01         64.43         5.37 o                         
 -10  10   1         12.03         15.05         3.60 o                         
  -9  10   1        432.39        409.98        10.99 o                         
  -8  10   1          0.04          2.52         2.66 o                         
  -7  10   1         35.27         32.29         3.65 o                         
  -6  10   1         23.48         23.37         3.08 o                         
  -5  10   1         33.04         18.00         2.62 o                         
  -4  10   1        150.45        164.83         4.76 o                         
  -3  10   1         11.99         20.92         2.14 o                         
  -2  10   1          6.72          1.77         1.53 o                         
  -1  10   1        134.55        130.72         3.68 o                         
   0  10   1         45.91         65.12         3.09 o                         
   1  10   1        310.12        270.69         5.25 o                         
   2  10   1         72.59         77.82         3.12 o                         
   3  10   1        585.43        613.57        10.30 o                         
   4  10   1        376.77        407.31         6.98 o                         
   5  10   1        189.21        208.22         7.88 o                         
   6  10   1         12.21         22.16         3.02 o                         
   7  10   1        158.77        159.45         8.24 o                         
   8  10   1        166.26        158.58         6.25 o                         
   9  10   1        183.93        176.34         6.89 o                         
  10  10   1         72.59         63.10         4.76 o                         
  11  10   1        181.84        190.37         8.31 o                         
  12  10   1         17.91         15.93         5.13 o                         
 -13  11   1          1.99         -5.00         6.23 o                         
 -12  11   1        109.60        126.93         7.60 o                         
 -11  11   1        274.46        285.39        10.27 o                         
 -10  11   1        183.75        215.83        10.69 o                         
  -9  11   1        269.39        293.04         9.31 o                         
  -8  11   1         68.54         88.72         5.68 o                         
  -7  11   1         86.63        101.14         5.48 o                         
  -6  11   1         59.57         71.27         4.32 o                         
  -5  11   1        474.01        466.67         9.00 o                         
  -4  11   1         61.14         65.05         3.46 o                         
  -3  11   1        529.09        517.39         7.89 o                         
  -2  11   1          3.24          0.41         1.33 o                         
  -1  11   1        246.70        237.59         4.69 o                         
   0  11   1        221.50        217.13         4.67 o                         
   1  11   1         48.11         44.57         2.64 o                         
   2  11   1         23.78         17.88         1.97 o                         
   3  11   1        224.95        236.60         5.30 o                         
   4  11   1          2.41          1.16         1.83 o                         
   5  11   1        249.48        267.60         6.42 o                         
   6  11   1         16.75         25.35         3.16 o                         
   7  11   1        484.88        429.09         8.88 o                         
   8  11   1         41.71         39.10         4.15 o                         
   9  11   1         35.62         30.14         3.89 o                         
  10  11   1        110.10        111.60         7.48 o                         
  11  11   1          4.06         -3.87         3.87 o                         
  12  11   1        651.61        661.89        17.97 o                         
 -12  12   1        333.46        311.88        11.60 o                         
 -11  12   1          6.46         13.49         3.88 o                         
 -10  12   1       3446.55       3372.01        39.46 o                         
  -9  12   1         94.73        107.32         6.56 o                         
  -8  12   1          4.59          2.47         3.32 o                         
  -7  12   1        933.57        956.84        14.97 o                         
  -6  12   1        977.57        900.11        12.66 o                         
  -5  12   1          6.54          7.87         2.46 o                         
  -4  12   1        743.44        672.84         9.73 o                         
  -3  12   1         15.05         14.57         2.25 o                         
  -2  12   1          2.91          5.15         1.90 o                         
  -1  12   1       2099.80       2271.95        19.35 o                         
   0  12   1        536.79        546.46         7.67 o                         
   1  12   1         21.55         10.37         1.95 o                         
   2  12   1         76.98         53.55         3.06 o                         
   3  12   1       1289.47       1249.10        13.43 o                         
   4  12   1       2083.38       2021.14        19.90 o                         
   5  12   1        545.97        562.17         9.84 o                         
   6  12   1       1758.71       1718.85        19.71 o                         
   7  12   1         27.18         25.35         3.41 o                         
   8  12   1          4.87          3.48         2.86 o                         
   9  12   1          7.47          2.93         3.45 o                         
  10  12   1         23.12         19.47         3.72 o                         
  11  12   1        455.09        406.19        16.37 o                         
 -12  13   1        310.26        304.76        11.34 o                         
 -11  13   1         61.54         59.94         5.69 o                         
 -10  13   1        829.03        883.27        16.47 o                         
  -9  13   1          6.75         10.25         3.63 o                         
  -8  13   1         57.02         61.09         4.64 o                         
  -7  13   1        944.46        967.47        14.41 o                         
  -6  13   1        509.16        533.47         9.77 o                         
  -5  13   1       1070.44       1051.88        13.88 o                         
  -4  13   1          1.96         -0.24         1.98 o                         
  -3  13   1         62.33         53.46         3.35 o                         
  -2  13   1        280.33        271.88         5.88 o                         
  -1  13   1        947.96        932.06        10.61 o                         
   0  13   1       1484.48       1433.46        14.52 o                         
   1  13   1        808.44        790.61         9.63 o                         
   2  13   1        716.29        704.48         9.67 o                         
   3  13   1       3749.14       3676.41        32.80 o                         
   4  13   1        669.76        683.35        10.76 o                         
   5  13   1         64.33         72.88         4.49 o                         
   6  13   1        397.35        410.34         8.57 o                         
   7  13   1        217.67        224.09         7.40 o                         
   8  13   1        118.85        136.27         6.18 o                         
   9  13   1         14.12          9.45         3.74 o                         
  10  13   1        251.65        276.94        10.85 o                         
  11  13   1        435.01        452.45        12.17 o                         
 -12  14   1        321.77        334.66        14.75 o                         
 -11  14   1          5.64          7.43         3.88 o                         
 -10  14   1        743.73        753.92        14.81 o                         
  -9  14   1        205.23        216.37         8.76 o                         
  -8  14   1        353.29        334.43         8.85 o                         
  -7  14   1         22.56         28.94         3.71 o                         
  -6  14   1        313.41        330.01         7.97 o                         
  -5  14   1        443.96        444.30         9.76 o                         
  -4  14   1          6.93          0.57         2.11 o                         
  -3  14   1       4250.32       4002.24        33.70 o                         
  -2  14   1       1483.53       1417.39        15.41 o                         
  -1  14   1        736.93        731.15         9.64 o                         
   0  14   1         38.20         47.42         3.09 o                         
   1  14   1        635.96        584.02         8.43 o                         
   2  14   1       1160.98       1151.03        13.96 o                         
   3  14   1         56.45         62.02         3.74 o                         
   4  14   1       6643.11       6292.54        50.76 o                         
   5  14   1        351.22        350.20         7.57 o                         
   6  14   1       1188.85       1165.69        16.60 o                         
   7  14   1         43.80         41.97         3.73 o                         
   8  14   1          1.37          3.65         2.68 o                         
   9  14   1          8.16         14.25         3.42 o                         
  10  14   1        196.13        183.80         7.65 o                         
  11  14   1        202.53        216.06         8.66 o                         
 -11  15   1        226.48        223.05        10.80 o                         
 -10  15   1          1.18          5.45         3.74 o                         
  -9  15   1        175.46        198.59         8.11 o                         
  -8  15   1        142.89        136.98         7.02 o                         
  -7  15   1         50.62         42.23         4.34 o                         
  -6  15   1        276.00        291.48         8.19 o                         
  -5  15   1        694.29        714.84        10.73 o                         
  -4  15   1          0.12         -1.99         1.99 o                         
  -3  15   1       2048.54       1995.50        20.57 o                         
  -2  15   1       1644.87       1534.28        16.53 o                         
  -1  15   1         24.44         30.78         2.95 o                         
   0  15   1        136.81        157.74         5.44 o                         
   1  15   1        144.62        146.36         5.40 o                         
   2  15   1        753.47        733.65        10.62 o                         
   3  15   1        108.48        134.48         5.30 o                         
   4  15   1          6.66          3.66         2.50 o                         
   5  15   1        682.34        687.12        10.93 o                         
   6  15   1        223.69        234.33         7.50 o                         
   7  15   1         32.75         35.23         3.88 o                         
   8  15   1          8.69         27.37         4.05 o                         
   9  15   1         28.44         37.18         3.91 o                         
  10  15   1          0.14         -2.84         2.84 o                         
 -11  16   1        146.95        163.83         8.84 o                         
 -10  16   1        113.42        110.12         7.13 o                         
  -9  16   1          4.49          3.74         3.31 o                         
  -8  16   1        290.66        298.49         9.56 o                         
  -7  16   1         49.88         57.19         4.77 o                         
  -6  16   1        159.15        160.04         6.70 o                         
  -5  16   1          3.00          5.17         2.27 o                         
  -4  16   1         91.06         90.95         5.14 o                         
  -3  16   1         80.74         88.69         4.69 o                         
  -2  16   1         10.70         15.84         2.58 o                         
  -1  16   1       1218.38       1147.52        15.05 o                         
   0  16   1         50.57         44.69         3.31 o                         
   1  16   1         97.45         84.95         4.35 o                         
   2  16   1        308.79        276.39         6.88 o                         
   3  16   1          3.78          1.16         2.20 o                         
   4  16   1         63.54         59.19         4.04 o                         
   5  16   1        182.24        202.30         6.94 o                         
   6  16   1         43.79         36.57         3.93 o                         
   7  16   1         66.96         62.49         4.69 o                         
   8  16   1          0.91          7.90         3.18 o                         
   9  16   1         97.73        119.15         6.60 o                         
  10  16   1          1.98          1.77         5.38 o                         
 -10  17   1          3.78          6.38         4.17 o                         
  -9  17   1         88.82         83.80         5.90 o                         
  -8  17   1         88.87         90.27         6.12 o                         
  -7  17   1         53.01         55.08         4.68 o                         
  -6  17   1          0.91         -0.02         2.74 o                         
  -5  17   1         38.44         41.54         3.79 o                         
  -4  17   1        367.70        314.69         7.52 o                         
  -3  17   1        233.11        208.94         6.59 o                         
  -2  17   1         14.47         11.43         2.53 o                         
  -1  17   1          0.25          1.55         2.37 o                         
   0  17   1        570.41        545.91         9.87 o                         
   1  17   1        176.59        166.32         6.77 o                         
   2  17   1        100.74        111.53         5.00 o                         
   3  17   1        500.36        473.35         8.88 o                         
   4  17   1         77.21         70.90         4.64 o                         
   5  17   1         42.72         42.63         3.83 o                         
   6  17   1          0.05          2.58         2.79 o                         
   7  17   1         35.11         47.40         4.37 o                         
   8  17   1          9.02         12.61         3.67 o                         
   9  17   1        292.82        289.78        11.01 o                         
  -9  18   1        196.50        187.49         8.90 o                         
  -8  18   1          4.29          5.41         3.96 o                         
  -7  18   1        109.84        112.46         6.26 o                         
  -6  18   1        142.12        148.50         6.87 o                         
  -5  18   1        316.52        288.04         8.76 o                         
  -4  18   1        241.39        236.95         7.61 o                         
  -3  18   1        176.25        162.49         6.26 o                         
  -2  18   1        267.68        286.98         8.22 o                         
  -1  18   1        573.99        598.53        10.33 o                         
   0  18   1          0.10         -1.21         2.13 o                         
   1  18   1        638.21        585.42        10.14 o                         
   2  18   1         85.71         91.29         4.84 o                         
   3  18   1         38.80         47.71         4.49 o                         
   4  18   1        166.33        158.44         6.64 o                         
   5  18   1         64.71         57.31         4.58 o                         
   6  18   1        241.85        238.41         8.30 o                         
   7  18   1        316.68        310.20        10.01 o                         
   8  18   1          0.27         10.58         3.52 o                         
  -9  19   1          0.46          5.91         4.47 o                         
  -8  19   1        305.88        289.79        10.17 o                         
  -7  19   1         86.32         88.16         5.92 o                         
  -6  19   1        348.15        322.31        10.02 o                         
  -5  19   1        104.31        129.90         6.12 o                         
  -4  19   1          0.05          1.61         2.57 o                         
  -3  19   1        243.23        251.25         8.05 o                         
  -2  19   1        179.58        134.32         6.02 o                         
  -1  19   1         86.24         89.34         4.89 o                         
   0  19   1        107.56         78.51         4.58 o                         
   1  19   1        677.75        620.57        10.89 o                         
   2  19   1        262.61        280.08         8.27 o                         
   3  19   1         28.05         41.62         3.93 o                         
   4  19   1         30.58         29.04         4.08 o                         
   5  19   1        364.30        367.36         9.53 o                         
   6  19   1         49.37         74.57         5.81 o                         
   7  19   1        124.52        118.41         7.22 o                         
   8  19   1        127.87        135.60         8.20 o                         
  -8  20   1        353.88        412.92        12.34 o                         
  -7  20   1         25.58         35.62         4.63 o                         
  -6  20   1          3.31         10.87         3.44 o                         
  -5  20   1        135.51        135.94         6.68 o                         
  -4  20   1        127.78        131.67         5.97 o                         
  -3  20   1          3.40          8.29         3.07 o                         
  -2  20   1        302.69        282.84         8.42 o                         
  -1  20   1        184.59        188.39         7.80 o                         
   0  20   1         78.90         84.03         5.04 o                         
   1  20   1        173.19        174.16         6.84 o                         
   2  20   1        295.29        292.05         8.53 o                         
   3  20   1          1.03          3.90         2.85 o                         
   4  20   1        536.29        536.28        11.23 o                         
   5  20   1          6.97          9.59         3.05 o                         
   6  20   1         77.57         94.40         6.35 o                         
   7  20   1         42.73         41.75         6.48 o                         
  -7  21   1          0.27          9.98         4.55 o                         
  -6  21   1          0.20          1.15         4.44 o                         
  -5  21   1          5.13         11.29         3.37 o                         
  -4  21   1         29.56         28.18         3.72 o                         
  -3  21   1        123.10        130.76         6.44 o                         
  -2  21   1          7.87          9.12         3.02 o                         
  -1  21   1         43.36         43.87         4.13 o                         
   0  21   1         30.28         37.33         3.74 o                         
   1  21   1         20.25         19.44         3.67 o                         
   2  21   1          8.08          8.89         3.32 o                         
   3  21   1         14.06         13.44         3.42 o                         
   4  21   1         40.33         39.33         4.16 o                         
   5  21   1         25.63         22.89         4.70 o                         
   6  21   1          2.26          8.45         4.59 o                         
  -6  22   1         24.88         35.65         5.15 o                         
  -5  22   1         28.04         21.88         4.81 o                         
  -4  22   1         81.19         81.82         5.30 o                         
  -3  22   1         14.91         15.80         3.40 o                         
  -2  22   1        184.88        189.30         7.69 o                         
  -1  22   1        432.76        400.17         9.84 o                         
   0  22   1         49.42         39.82         4.27 o                         
   1  22   1        197.35        175.65         7.22 o                         
   2  22   1        112.72        114.32         6.05 o                         
   3  22   1          6.67         15.67         3.74 o                         
   4  22   1         59.21         64.51         5.76 o                         
   5  22   1          9.88          8.75         4.50 o                         
  -4  23   1         38.56         46.94         5.12 o                         
  -3  23   1         12.26         16.93         4.31 o                         
  -2  23   1        197.93        225.08         9.47 o                         
  -1  23   1         96.77        115.73         6.57 o                         
   0  23   1         16.44         12.24         3.92 o                         
   1  23   1         36.63         32.64         4.87 o                         
   2  23   1          0.13          4.90         4.12 o                         
   3  23   1        557.27        653.18        15.73 o                         
  -1  24   1         18.22         17.53         7.85 o                         
   0  24   1        136.01        162.10         8.41 o                         
 -15   0   2        589.70        600.67        24.07 o                         
 -14   0   2         58.17         61.43         8.04 o                         
 -13   0   2         67.91         73.79         9.13 o                         
 -12   0   2        521.07        523.55        16.28 o                         
 -11   0   2          0.13          5.24         3.93 o                         
 -10   0   2        271.91        288.38        13.06 o                         
  -9   0   2        130.18        114.66         8.65 o                         
  -8   0   2        172.63        177.05        13.20 o                         
  -7   0   2         79.97         98.69         7.44 o                         
  -6   0   2       1695.33       1763.79        29.87 o                         
  -5   0   2        454.58        447.11        11.51 o                         
  -4   0   2        765.74        837.13        14.30 o                         
  -3   0   2        954.85        936.26        67.00 o                         
  -2   0   2      13871.94      15549.01       339.38 o                         
  -1   0   2      10111.18       9381.09       162.34 o                         
   0   0   2       4023.86       3740.32        60.93 o                         
   1   0   2     119513.79     122108.59      3193.25 o                         
   2   0   2       4337.89       4615.72        76.02 o                         
   3   0   2       1878.62       1900.48        24.10 o                         
   4   0   2       1112.02       1125.24        18.29 o                         
   5   0   2        412.52        330.64         8.79 o                         
   6   0   2        803.63        681.94        20.23 o                         
   7   0   2        933.35        822.31        24.87 o                         
   8   0   2       3559.31       3423.16        54.40 o                         
   9   0   2        836.22        766.74        21.37 o                         
  10   0   2       2698.71       2558.33        54.59 o                         
  11   0   2          7.48          8.84         5.00 o                         
  12   0   2          3.33          9.62         3.86 o                         
  13   0   2         49.15         66.15        14.21 o                         
 -15   1   2        596.57        590.75        14.75 o                         
 -14   1   2         17.87         16.31         4.00 o                         
 -13   1   2         11.33          8.17         3.43 o                         
 -12   1   2        189.83        225.74         8.58 o                         
 -11   1   2        241.85        268.04        10.07 o                         
 -10   1   2        290.92        319.85         9.51 o                         
  -9   1   2        328.36        312.25         8.19 o                         
  -8   1   2        601.43        642.32        15.58 o                         
  -7   1   2       2471.28       2407.50        33.19 o                         
  -6   1   2        165.39        143.53         5.73 o                         
  -5   1   2       2093.37       2031.60        22.72 o                         
  -4   1   2       2242.40       2103.03        21.31 o                         
  -3   1   2       2507.54       2502.03        25.06 o                         
  -2   1   2        132.02        132.52         2.75 o                         
  -1   1   2       1619.00       1437.09        13.91 o                         
   0   1   2       2428.30       2304.08        22.52 o                         
   1   1   2      16199.88      16008.47       210.28 o                         
   2   1   2      29637.36      30860.19       351.77 o                         
   3   1   2        245.22        160.13         2.97 o                         
   4   1   2        868.92        837.14        13.44 o                         
   5   1   2          5.55          9.02         1.63 o                         
   6   1   2        937.94        850.75        12.33 o                         
   7   1   2        472.65        480.08        12.77 o                         
   8   1   2        218.44        228.10         6.07 o                         
   9   1   2        909.51        918.38        15.27 o                         
  10   1   2          6.05         13.23         4.35 o                         
  11   1   2          4.26         10.88         3.40 o                         
  12   1   2         22.01         24.64         3.90 o                         
  13   1   2         46.78         36.91         5.45 o                         
 -14   2   2        148.59        146.97         7.76 o                         
 -13   2   2        491.41        507.44        11.81 o                         
 -12   2   2         86.24         91.49         5.92 o                         
 -11   2   2        313.71        314.50         9.47 o                         
 -10   2   2        679.90        674.74        13.76 o                         
  -9   2   2        546.90        546.40        10.93 o                         
  -8   2   2       1597.76       1721.94        22.30 o                         
  -7   2   2        599.11        568.44        10.42 o                         
  -6   2   2       3575.95       3642.96        37.77 o                         
  -5   2   2        111.97        116.88         4.46 o                         
  -4   2   2         10.91          7.00         1.71 o                         
  -3   2   2        160.11        132.94         3.77 o                         
  -2   2   2       5542.61       5542.48        80.12 o                         
  -1   2   2        456.42        415.55         6.48 o                         
   0   2   2       3993.11       3884.09        29.75 o                         
   1   2   2        296.94        225.80         3.31 o                         
   2   2   2          0.87          1.95         1.25 o                         
   3   2   2       8951.29       8909.53        89.21 o                         
   4   2   2        638.81        644.38         9.92 o                         
   5   2   2       2615.12       2487.64        25.33 o                         
   6   2   2       1120.81       1110.96        15.67 o                         
   7   2   2        851.09        814.69        13.07 o                         
   8   2   2        779.19        760.87        11.70 o                         
   9   2   2          0.00          4.10         1.88 o                         
  10   2   2          5.82          3.17         2.79 o                         
  11   2   2        133.81        138.30         5.26 o                         
  12   2   2          3.54          6.28         5.71 o                         
  13   2   2          1.88         -4.53         4.85 o                         
 -14   3   2         14.00         10.23         4.45 o                         
 -13   3   2         27.87         30.23         4.29 o                         
 -12   3   2        693.30        679.59        13.34 o                         
 -11   3   2        159.98        158.92         7.83 o                         
 -10   3   2        572.74        583.11        12.68 o                         
  -9   3   2        593.83        606.62        11.74 o                         
  -8   3   2         41.55         52.90         4.36 o                         
  -7   3   2       2753.75       2851.05        31.26 o                         
  -6   3   2        192.25        232.18         7.50 o                         
  -5   3   2         38.29         53.27         3.41 o                         
  -4   3   2          0.98         -0.57         1.44 o                         
  -3   3   2       1128.80       1083.29        11.77 o                         
  -2   3   2       4174.56       4086.29        36.54 o                         
  -1   3   2      23907.08      23658.09       304.97 o                         
   0   3   2         28.46         26.67         1.42 o                         
   1   3   2       1441.10       1416.57        13.20 o                         
   2   3   2        137.94        139.02         2.95 o                         
   3   3   2        156.68        128.62         3.63 o                         
   4   3   2      14747.97      15246.24       303.26 o                         
   5   3   2        820.44        805.65        16.50 o                         
   6   3   2       1183.72       1282.31        18.89 o                         
   7   3   2         30.68         33.16         2.05 o                         
   8   3   2          0.00         -0.53         1.54 o                         
   9   3   2         30.21         28.62         3.08 o                         
  10   3   2        340.42        331.93         9.65 o                         
  11   3   2         37.76         22.05         4.01 o                         
  12   3   2          9.83         -2.73         4.09 o                         
  13   3   2         85.46         78.60         6.39 o                         
 -14   4   2        433.84        459.50        13.34 o                         
 -13   4   2        112.62        129.70         7.26 o                         
 -12   4   2        855.93        825.81        16.09 o                         
 -11   4   2          0.28          0.24         3.08 o                         
 -10   4   2        554.02        520.01        11.37 o                         
  -9   4   2        717.99        671.02        16.19 o                         
  -8   4   2        135.42        187.14         7.42 o                         
  -7   4   2        223.17        227.92         6.73 o                         
  -6   4   2        201.99        171.56         6.08 o                         
  -5   4   2         10.12         22.41         2.79 o                         
  -4   4   2        222.50        207.57         5.02 o                         
  -3   4   2         16.45          5.70         1.77 o                         
  -2   4   2          5.01          4.59         1.40 o                         
  -1   4   2       1018.40        971.70         9.44 o                         
   0   4   2       3034.74       2726.68        20.30 o                         
   1   4   2         75.92         75.37         2.16 o                         
   2   4   2        110.42         91.35         2.30 o                         
   3   4   2         71.03         50.79         2.74 o                         
   4   4   2          0.28          4.63         3.70 o                         
   5   4   2          3.84          5.91         1.88 o                         
   6   4   2         77.66         81.80         4.49 o                         
   7   4   2          0.08          0.89         2.60 o                         
   8   4   2        151.52        172.15         7.02 o                         
   9   4   2        346.05        349.24         8.94 o                         
  10   4   2        252.94        255.30         9.83 o                         
  11   4   2        312.01        302.03        10.80 o                         
  12   4   2        135.40        116.66         6.87 o                         
 -14   5   2         61.06         64.71         5.47 o                         
 -13   5   2         15.36         31.41         5.06 o                         
 -12   5   2        101.19         97.35         6.98 o                         
 -11   5   2        154.92        147.39         7.50 o                         
 -10   5   2        314.26        297.92         9.09 o                         
  -9   5   2        614.20        624.07        12.73 o                         
  -8   5   2        554.26        549.55        11.65 o                         
  -7   5   2        817.66        832.35        13.46 o                         
  -6   5   2        787.86        706.77        12.12 o                         
  -5   5   2          1.85          7.04         2.45 o                         
  -4   5   2       2186.68       2084.04        22.09 o                         
  -3   5   2       1418.45       1531.73        15.25 o                         
  -2   5   2        382.64        375.66         5.59 o                         
  -1   5   2        881.90        813.46         8.78 o                         
   0   5   2          0.59          4.57         0.97 o                         
   1   5   2       2914.06       2807.80        21.91 o                         
   2   5   2          0.65          4.97         1.19 o                         
   3   5   2        464.91        394.05         6.36 o                         
   4   5   2        250.10        215.76         4.60 o                         
   5   5   2        289.75        317.74        10.83 o                         
   6   5   2        137.48        107.11         4.97 o                         
   7   5   2        200.03        224.32         6.84 o                         
   8   5   2        870.84        917.55        15.06 o                         
   9   5   2        234.51        251.19         8.24 o                         
  10   5   2         40.63         30.88         4.77 o                         
  11   5   2         24.48         31.63         4.26 o                         
  12   5   2        100.16        101.82         6.56 o                         
 -14   6   2         70.46         63.30         6.32 o                         
 -13   6   2        327.60        292.69        11.03 o                         
 -12   6   2        590.34        560.12        13.33 o                         
 -11   6   2        698.97        693.60        14.17 o                         
 -10   6   2         22.15         23.86         4.31 o                         
  -9   6   2        182.61        154.45         7.70 o                         
  -8   6   2       1197.25       1233.10        18.24 o                         
  -7   6   2          3.70         -0.80         2.34 o                         
  -6   6   2       3165.61       2994.75        36.47 o                         
  -5   6   2       4630.10       5047.10        45.63 o                         
  -4   6   2       7300.80       7791.17        69.75 o                         
  -3   6   2       1140.21        992.72        11.80 o                         
  -2   6   2       1014.23        986.70        10.61 o                         
  -1   6   2       1460.45       1440.62        13.01 o                         
   0   6   2        732.23        849.32         8.77 o                         
   1   6   2         17.00         13.83         1.49 o                         
   2   6   2       1767.29       1720.88        15.89 o                         
   3   6   2        737.52        620.82         7.77 o                         
   4   6   2         19.21         24.63         2.14 o                         
   5   6   2        273.88        242.70         5.32 o                         
   6   6   2        172.00        169.57         5.78 o                         
   7   6   2        161.32        236.34         7.10 o                         
   8   6   2        293.31        329.88         8.82 o                         
   9   6   2         24.32         27.62         4.25 o                         
  10   6   2         43.30         27.88         4.56 o                         
  11   6   2        162.28        176.17         8.37 o                         
  12   6   2          0.31          0.41         3.79 o                         
 -14   7   2          6.77          8.21         4.65 o                         
 -13   7   2          7.37          5.24         4.06 o                         
 -12   7   2         25.81         17.50         4.02 o                         
 -11   7   2         12.48          9.79         3.75 o                         
 -10   7   2         82.47         71.73         5.78 o                         
  -9   7   2         64.09         69.63         4.85 o                         
  -8   7   2        272.63        249.03         7.66 o                         
  -7   7   2         71.76         76.93         5.04 o                         
  -6   7   2        114.90        108.83         4.86 o                         
  -5   7   2        331.58        410.90         7.22 o                         
  -4   7   2        274.51        415.57         7.09 o                         
  -3   7   2       1099.93       1128.33        14.30 o                         
  -2   7   2        277.92        263.42         4.73 o                         
  -1   7   2       2922.00       2644.34        20.39 o                         
   0   7   2       1866.77       1908.37        16.22 o                         
   1   7   2       2172.26       2168.41        18.90 o                         
   2   7   2       1078.62       1188.32        12.31 o                         
   3   7   2        336.57        316.43         6.45 o                         
   4   7   2          0.22          2.86         1.45 o                         
   5   7   2       1275.47       1379.40        17.08 o                         
   6   7   2       1212.47       1236.63        15.64 o                         
   7   7   2        417.07        407.02         9.17 o                         
   8   7   2        308.14        334.00         8.70 o                         
   9   7   2        130.14        139.85         7.02 o                         
  10   7   2         98.00        112.81         6.60 o                         
  11   7   2        131.85        114.84         7.43 o                         
  12   7   2          0.85         -0.31         5.18 o                         
 -14   8   2         31.37         25.00         4.96 o                         
 -13   8   2        195.84        186.98         9.65 o                         
 -12   8   2         34.18         34.41         5.07 o                         
 -11   8   2        552.75        528.82        13.34 o                         
 -10   8   2        455.23        454.00        10.81 o                         
  -9   8   2         53.15         53.75         4.94 o                         
  -8   8   2        182.18        205.65         8.16 o                         
  -7   8   2         47.55         44.26         3.72 o                         
  -6   8   2        506.47        552.78         9.75 o                         
  -5   8   2         72.57         62.43         3.56 o                         
  -4   8   2        164.97        186.41         5.11 o                         
  -3   8   2       1429.66       1581.18        15.19 o                         
  -2   8   2       2559.38       2709.98        23.69 o                         
  -1   8   2       1962.31       2190.94        17.82 o                         
   0   8   2       3297.00       3514.38        27.41 o                         
   1   8   2         30.30         57.42         4.43 o                         
   2   8   2        793.12        777.20         9.48 o                         
   3   8   2          1.08          4.87         1.52 o                         
   4   8   2         10.36         12.79         2.11 o                         
   5   8   2       1454.86       1557.41        17.68 o                         
   6   8   2          4.15          6.55         2.58 o                         
   7   8   2        242.77        217.19         6.90 o                         
   8   8   2         13.21          4.68         3.03 o                         
   9   8   2         19.42         13.28         3.56 o                         
  10   8   2        187.67        162.84        10.48 o                         
  11   8   2          5.12          2.91         4.93 o                         
  12   8   2         96.50         87.35         6.38 o                         
 -13   9   2         16.20         16.13         4.30 o                         
 -12   9   2        514.30        498.52        13.09 o                         
 -11   9   2          2.85         -2.48         3.53 o                         
 -10   9   2        554.54        570.83        12.46 o                         
  -9   9   2         87.52         99.38         5.90 o                         
  -8   9   2         44.51         61.17         4.79 o                         
  -7   9   2        648.07        648.28        11.32 o                         
  -6   9   2        299.93        336.38         7.48 o                         
  -5   9   2          5.43         15.31         2.44 o                         
  -4   9   2        729.54        687.61         9.69 o                         
  -3   9   2        352.90        398.77         6.49 o                         
  -2   9   2       1705.61       1763.48        16.90 o                         
  -1   9   2         33.93         49.84         2.41 o                         
   0   9   2        951.72       1075.26        10.60 o                         
   1   9   2        375.09        400.15         5.89 o                         
   2   9   2          0.21          3.16         1.44 o                         
   3   9   2        235.06        208.36         4.81 o                         
   4   9   2          7.45          6.08         2.08 o                         
   5   9   2         76.01        105.62         4.27 o                         
   6   9   2          1.81          8.21         2.15 o                         
   7   9   2        644.74        576.62         9.76 o                         
   8   9   2         47.22         29.76         4.19 o                         
   9   9   2        615.59        560.40        12.82 o                         
  10   9   2          3.61          2.79         3.39 o                         
  11   9   2         10.37          6.70         3.75 o                         
  12   9   2          9.92         -4.76         4.76 o                         
 -13  10   2          6.64         -3.22         3.48 o                         
 -12  10   2         47.31         41.50         5.05 o                         
 -11  10   2         10.71          7.59         3.68 o                         
 -10  10   2       1224.95       1219.99        19.26 o                         
  -9  10   2         85.45         91.81         6.51 o                         
  -8  10   2         50.11         54.46         5.01 o                         
  -7  10   2        157.41        154.01         6.78 o                         
  -6  10   2        495.37        457.61         8.87 o                         
  -5  10   2        106.14         96.74         4.54 o                         
  -4  10   2        201.78        188.07         5.42 o                         
  -3  10   2         40.06         65.21         3.23 o                         
  -2  10   2       1213.69       1412.92        14.15 o                         
  -1  10   2         79.98         79.74         2.91 o                         
   0  10   2       1347.71       1230.84        13.38 o                         
   1  10   2        632.52        740.34        10.32 o                         
   2  10   2        765.27        752.19         9.39 o                         
   3  10   2       1645.47       1610.10        15.94 o                         
   4  10   2        679.30        759.89         9.96 o                         
   5  10   2        786.22        767.28        12.10 o                         
   6  10   2        698.32        708.22        10.45 o                         
   7  10   2        680.09        627.28        11.43 o                         
   8  10   2        173.41        146.84         7.80 o                         
   9  10   2         26.97         29.01         3.96 o                         
  10  10   2        235.79        245.25         9.81 o                         
  11  10   2         18.74         31.39         6.20 o                         
 -13  11   2         68.00         72.12         7.17 o                         
 -12  11   2        217.18        230.90        10.34 o                         
 -11  11   2       1261.21       1221.01        19.98 o                         
 -10  11   2         44.60         41.06         4.78 o                         
  -9  11   2        348.12        329.80         9.76 o                         
  -8  11   2        318.57        321.05         9.44 o                         
  -7  11   2       3730.93       3627.83        35.91 o                         
  -6  11   2        421.45        432.70         8.60 o                         
  -5  11   2       2363.75       2268.95        23.36 o                         
  -4  11   2       2645.09       2481.25        23.62 o                         
  -3  11   2        300.70        267.66         5.39 o                         
  -2  11   2       1040.12       1011.58        11.54 o                         
  -1  11   2       3400.11       3198.31        27.78 o                         
   0  11   2         77.02         72.18         3.03 o                         
   1  11   2         58.75         70.28         3.22 o                         
   2  11   2        418.81        455.48         7.54 o                         
   3  11   2        525.72        509.93         7.77 o                         
   4  11   2        287.84        290.30         6.10 o                         
   5  11   2       1503.69       1551.20        17.68 o                         
   6  11   2        642.84        605.13        10.36 o                         
   7  11   2        594.06        574.12        10.42 o                         
   8  11   2         80.53         85.13         5.06 o                         
   9  11   2        451.36        437.35        10.44 o                         
  10  11   2        115.71        124.52         7.33 o                         
  11  11   2          3.65          1.10         3.81 o                         
 -13  12   2        127.08        123.81         8.05 o                         
 -12  12   2         48.44         56.63         6.11 o                         
 -11  12   2        196.71        228.73         9.66 o                         
 -10  12   2        877.66        815.18        16.48 o                         
  -9  12   2         14.26         17.42         4.53 o                         
  -8  12   2         78.16         85.10         6.50 o                         
  -7  12   2       1004.51        960.94        14.08 o                         
  -6  12   2          0.23         -0.16         2.36 o                         
  -5  12   2       1240.97       1195.34        14.80 o                         
  -4  12   2         89.60         87.95         4.25 o                         
  -3  12   2        352.53        321.66         6.37 o                         
  -2  12   2       1906.22       1910.81        18.06 o                         
  -1  12   2        740.48        740.51         8.72 o                         
   0  12   2       2924.95       2884.00        23.96 o                         
   1  12   2          1.23         -1.13         1.62 o                         
   2  12   2        853.35        844.54        10.65 o                         
   3  12   2        179.33        189.70         5.34 o                         
   4  12   2         33.64         29.49         2.78 o                         
   5  12   2        137.06        139.21         5.53 o                         
   6  12   2        371.68        364.08         8.07 o                         
   7  12   2        311.90        316.95         7.76 o                         
   8  12   2        243.27        244.41         7.64 o                         
   9  12   2          2.51         -1.09         3.96 o                         
  10  12   2         47.34         41.52         4.97 o                         
  11  12   2        151.39        165.00        11.72 o                         
 -12  13   2          6.05          9.10         4.42 o                         
 -11  13   2         45.81         52.82         5.78 o                         
 -10  13   2         12.50         16.34         4.03 o                         
  -9  13   2        109.49        137.46         7.42 o                         
  -8  13   2        138.74        152.01         6.96 o                         
  -7  13   2         67.16         64.80         4.75 o                         
  -6  13   2        300.32        295.43         7.52 o                         
  -5  13   2         35.93         39.78         3.48 o                         
  -4  13   2          0.79          0.99         1.86 o                         
  -3  13   2         87.12         91.03         4.16 o                         
  -2  13   2        520.65        523.85         8.00 o                         
  -1  13   2       1561.90       1510.02        15.01 o                         
   0  13   2        142.34        149.95         4.54 o                         
   1  13   2        208.51        203.14         5.51 o                         
   2  13   2          0.33          1.04         1.75 o                         
   3  13   2        303.18        285.59         6.55 o                         
   4  13   2         72.84         83.35         4.26 o                         
   5  13   2          5.75          6.74         2.38 o                         
   6  13   2       1154.60       1155.62        15.55 o                         
   7  13   2        145.34        144.24         6.25 o                         
   8  13   2          8.07         -0.75         2.63 o                         
   9  13   2         38.85         33.31         4.83 o                         
  10  13   2         13.27         13.44         5.03 o                         
 -12  14   2         37.06         32.87         5.45 o                         
 -11  14   2         11.33         23.93         4.67 o                         
 -10  14   2        602.33        633.06        14.14 o                         
  -9  14   2         26.60         26.36         4.38 o                         
  -8  14   2        324.58        324.00         8.81 o                         
  -7  14   2          0.34         -0.93         3.07 o                         
  -6  14   2        163.88        162.10         6.58 o                         
  -5  14   2        276.88        265.34         7.53 o                         
  -4  14   2        109.02        111.07         5.03 o                         
  -3  14   2         26.01         21.04         2.67 o                         
  -2  14   2          0.42         -1.02         1.79 o                         
  -1  14   2       1256.34       1203.84        13.25 o                         
   0  14   2        286.41        271.47         5.80 o                         
   1  14   2        596.15        612.55         9.93 o                         
   2  14   2          0.04         -0.35         2.04 o                         
   3  14   2        260.06        259.55         6.40 o                         
   4  14   2         25.03         30.59         3.05 o                         
   5  14   2       2266.77       2277.61        22.81 o                         
   6  14   2        372.98        374.89         8.71 o                         
   7  14   2          9.48         10.16         2.78 o                         
   8  14   2         17.05         13.48         3.23 o                         
   9  14   2         65.99         72.64         4.61 o                         
  10  14   2         69.02         68.23         5.95 o                         
 -11  15   2          0.18          1.64         4.08 o                         
 -10  15   2          3.09         -0.56         3.72 o                         
  -9  15   2        327.93        327.86        10.22 o                         
  -8  15   2         90.62         99.88         5.79 o                         
  -7  15   2       1299.11       1254.03        16.98 o                         
  -6  15   2       1081.91       1024.39        14.75 o                         
  -5  15   2       1299.27       1292.18        16.48 o                         
  -4  15   2       2943.03       2804.23        27.96 o                         
  -3  15   2         68.79         62.54         3.72 o                         
  -2  15   2          8.43          7.58         2.23 o                         
  -1  15   2        247.29        247.07         6.58 o                         
   0  15   2       1638.27       1657.55        16.90 o                         
   1  15   2         84.02         91.24         4.60 o                         
   2  15   2         83.98         71.84         4.02 o                         
   3  15   2        290.09        290.48         6.85 o                         
   4  15   2        308.33        297.09         7.30 o                         
   5  15   2       1405.20       1363.10        16.50 o                         
   6  15   2        140.08        140.85         6.01 o                         
   7  15   2        517.07        539.45        10.36 o                         
   8  15   2         94.47        102.31         5.49 o                         
   9  15   2        214.81        204.52         8.60 o                         
  10  15   2         21.80         30.19         5.54 o                         
 -11  16   2          2.75          1.04         4.61 o                         
 -10  16   2        207.76        206.35         9.05 o                         
  -9  16   2        239.83        237.12         9.79 o                         
  -8  16   2         17.03         22.29         4.04 o                         
  -7  16   2        313.60        323.03         9.06 o                         
  -6  16   2        899.40        874.24        13.30 o                         
  -5  16   2         95.71        117.77         5.61 o                         
  -4  16   2        133.37        161.27         6.50 o                         
  -3  16   2       1022.83        947.10        12.62 o                         
  -2  16   2       2454.73       2382.34        23.28 o                         
  -1  16   2       1491.41       1438.60        16.52 o                         
   0  16   2       1790.40       1718.24        18.18 o                         
   1  16   2        813.36        754.38        11.45 o                         
   2  16   2        188.71        198.93         6.51 o                         
   3  16   2       2367.99       2304.46        24.17 o                         
   4  16   2         19.13         16.18         2.82 o                         
   5  16   2         42.18         39.24         3.70 o                         
   6  16   2         44.34         40.77         5.15 o                         
   7  16   2        111.40        120.87         7.14 o                         
   8  16   2        207.38        220.05         7.68 o                         
   9  16   2         17.19         15.00         3.21 o                         
 -10  17   2         11.21          6.92         4.23 o                         
  -9  17   2        645.23        632.14        13.84 o                         
  -8  17   2        193.53        194.72         8.28 o                         
  -7  17   2        944.55        955.43        15.05 o                         
  -6  17   2          5.45          4.68         2.94 o                         
  -5  17   2        788.00        741.47        12.31 o                         
  -4  17   2         88.97         93.78         4.81 o                         
  -3  17   2         53.77         47.37         4.03 o                         
  -2  17   2         34.47         41.30         3.51 o                         
  -1  17   2        122.80        155.98         5.99 o                         
   0  17   2        214.72        196.16         6.26 o                         
   1  17   2        170.33        172.98         6.68 o                         
   2  17   2        587.47        544.26        10.47 o                         
   3  17   2          0.50          0.79         2.41 o                         
   4  17   2        491.17        474.94        10.45 o                         
   5  17   2        407.96        377.38         8.84 o                         
   6  17   2        325.07        329.62         9.56 o                         
   7  17   2        216.53        232.39         7.86 o                         
   8  17   2         60.14         72.23         5.20 o                         
 -10  18   2        120.82        123.68         8.28 o                         
  -9  18   2        216.60        198.30        10.43 o                         
  -8  18   2        104.78        119.93         6.33 o                         
  -7  18   2        131.81        138.53         6.60 o                         
  -6  18   2        382.84        378.82         9.38 o                         
  -5  18   2         85.85         84.51         5.62 o                         
  -4  18   2          1.98          1.15         2.62 o                         
  -3  18   2        178.70        166.38         6.38 o                         
  -2  18   2         12.37          6.26         2.72 o                         
  -1  18   2        153.88        128.33         5.57 o                         
   0  18   2        484.29        457.22         8.60 o                         
   1  18   2        212.48        194.98         7.28 o                         
   2  18   2        132.91        132.76         6.21 o                         
   3  18   2        334.81        336.94         8.36 o                         
   4  18   2        225.54        211.98         7.16 o                         
   5  18   2         37.43         37.94         3.86 o                         
   6  18   2         21.06         22.57         3.70 o                         
   7  18   2         15.83         15.91         4.51 o                         
   8  18   2        124.20        129.05         6.76 o                         
  -9  19   2        120.23        109.29         8.24 o                         
  -8  19   2        273.73        299.74        10.74 o                         
  -7  19   2         53.92         57.59         4.75 o                         
  -6  19   2        180.96        193.53         8.25 o                         
  -5  19   2          8.04          9.26         2.95 o                         
  -4  19   2         82.10         89.64         5.10 o                         
  -3  19   2        118.37        111.99         5.61 o                         
  -2  19   2          0.33          1.55         2.31 o                         
  -1  19   2        165.62        160.06         6.17 o                         
   0  19   2         65.31         62.88         4.38 o                         
   1  19   2         19.40         24.73         3.91 o                         
   2  19   2         62.60         58.60         5.10 o                         
   3  19   2         21.70         23.52         3.70 o                         
   4  19   2          3.35         -0.67         2.47 o                         
   5  19   2         42.97         44.20         3.97 o                         
   6  19   2         12.94         14.91         3.48 o                         
   7  19   2        271.25        290.49         9.46 o                         
  -8  20   2         28.06         33.65         4.76 o                         
  -7  20   2         31.10         28.59         4.51 o                         
  -6  20   2         19.70         24.50         5.30 o                         
  -5  20   2          1.24          1.76         3.02 o                         
  -4  20   2        167.22        159.84         8.17 o                         
  -3  20   2        241.00        212.46         7.49 o                         
  -2  20   2        122.20        148.43         6.38 o                         
  -1  20   2          2.60          2.59         2.61 o                         
   0  20   2        219.98        204.84         8.28 o                         
   1  20   2        124.15        109.09         6.01 o                         
   2  20   2         13.98         18.44         3.64 o                         
   3  20   2        289.19        300.74        10.33 o                         
   4  20   2        155.17        151.25         7.17 o                         
   5  20   2        246.42        257.14         8.52 o                         
   6  20   2         79.69         91.76         5.96 o                         
  -7  21   2        265.58        285.38        10.75 o                         
  -6  21   2        587.56        644.45        13.17 o                         
  -5  21   2        307.87        320.52         9.31 o                         
  -4  21   2        691.82        740.05        12.40 o                         
  -3  21   2         31.56         40.40         4.23 o                         
  -2  21   2        144.86        145.68         6.49 o                         
  -1  21   2         32.56         38.19         3.86 o                         
   0  21   2         82.92        108.24         6.98 o                         
   1  21   2        351.64        369.80        10.90 o                         
   2  21   2          3.39          6.59         4.08 o                         
   3  21   2          2.63          6.47         3.92 o                         
   4  21   2         82.39         98.29         6.22 o                         
   5  21   2         58.53         59.16         5.38 o                         
  -6  22   2         30.29         17.27         5.29 o                         
  -5  22   2        159.97        151.41         8.48 o                         
  -4  22   2          0.06          3.08         3.08 o                         
  -3  22   2         24.70         27.41         3.81 o                         
  -2  22   2         42.02         40.63         4.07 o                         
  -1  22   2         32.65         37.91         4.24 o                         
   0  22   2         73.90         89.90         6.24 o                         
   1  22   2        240.84        270.23         9.66 o                         
   2  22   2        661.22        727.71        14.09 o                         
   3  22   2        206.89        205.64         9.21 o                         
   4  22   2        158.88        145.44        11.76 o                         
  -4  23   2        127.52        124.33         7.02 o                         
  -3  23   2         37.57         43.10         6.17 o                         
  -2  23   2         95.63         90.80         5.91 o                         
  -1  23   2         33.62         13.29         3.39 o                         
   0  23   2          1.42         -5.56         5.56 o                         
   1  23   2        158.35        148.30         9.73 o                         
   2  23   2          0.03          4.23         5.18 o                         
 -15   1   3        114.12        130.51         8.19 o                         
 -14   1   3        214.37        230.84         9.84 o                         
 -13   1   3        123.22        132.97         7.17 o                         
 -12   1   3         61.20         69.59         5.41 o                         
 -11   1   3        426.92        422.13        11.68 o                         
 -10   1   3        340.09        314.09         8.85 o                         
  -9   1   3        946.77       1018.73        16.63 o                         
  -8   1   3          5.29          3.02         2.42 o                         
  -7   1   3        436.93        426.71        12.04 o                         
  -6   1   3       1270.93       1283.20        16.71 o                         
  -5   1   3       2018.48       2189.58        24.26 o                         
  -4   1   3       1530.93       1519.34        15.83 o                         
  -3   1   3       1447.02       1410.08        14.76 o                         
  -2   1   3        214.04        195.32         3.45 o                         
  -1   1   3       5318.19       4864.17        46.68 o                         
   0   1   3       2609.22       2802.74        29.16 o                         
   1   1   3       3401.94       3514.90        35.57 o                         
   2   1   3       5909.24       5819.89        58.50 o                         
   3   1   3       1973.86       2148.15        22.30 o                         
   4   1   3       5630.32       5927.11        68.88 o                         
   5   1   3        121.10        134.77         4.39 o                         
   6   1   3        697.36        633.35        12.70 o                         
   7   1   3         56.38         49.85         3.69 o                         
   8   1   3        788.25        780.67        13.44 o                         
   9   1   3         44.36         35.53         3.97 o                         
  10   1   3          2.35          5.79         3.37 o                         
  11   1   3         42.64         63.56         8.67 o                         
  12   1   3          8.31          8.21         4.79 o                         
 -15   2   3         54.47         70.26         6.68 o                         
 -14   2   3        120.00        114.62         7.07 o                         
 -13   2   3          1.61         -0.16         3.06 o                         
 -12   2   3        176.54        201.17         9.00 o                         
 -11   2   3        244.33        263.49        10.48 o                         
 -10   2   3        849.39        835.26        14.54 o                         
  -9   2   3          4.69          9.28         2.89 o                         
  -8   2   3        507.75        525.86        10.83 o                         
  -7   2   3         17.41          5.74         2.28 o                         
  -6   2   3       2754.99       3260.10        33.11 o                         
  -5   2   3         96.79        119.59         4.89 o                         
  -4   2   3       5055.99       5139.92        44.76 o                         
  -3   2   3       3079.00       3300.33        29.45 o                         
  -2   2   3      19643.89      19885.71       265.29 o                         
  -1   2   3       8567.21       7753.96       224.18 o                         
   0   2   3        576.61        635.47         7.55 o                         
   1   2   3        282.71        240.30         4.01 o                         
   2   2   3       1141.95       1066.47        10.63 o                         
   3   2   3       2752.97       2816.60        28.68 o                         
   4   2   3       3479.66       3572.60        39.66 o                         
   5   2   3       3667.31       3764.99        54.85 o                         
   6   2   3       3235.56       3110.89        35.54 o                         
   7   2   3         18.30         14.16         3.26 o                         
   8   2   3        166.95        182.02         6.51 o                         
   9   2   3        118.14        103.86         5.61 o                         
  10   2   3        116.90        114.37         5.88 o                         
  11   2   3         72.89         68.47         5.06 o                         
  12   2   3        122.77        123.12         8.67 o                         
 -15   3   3         20.26         17.86         6.09 o                         
 -14   3   3        995.32       1019.35        18.43 o                         
 -13   3   3          4.53          9.67         4.14 o                         
 -12   3   3        191.38        209.10         9.11 o                         
 -11   3   3        452.27        467.97        11.57 o                         
 -10   3   3       2266.50       2296.55        28.17 o                         
  -9   3   3         82.19        130.98         6.24 o                         
  -8   3   3       1016.89       1000.18        14.95 o                         
  -7   3   3         37.42         36.99         3.16 o                         
  -6   3   3          7.46         32.49         3.39 o                         
  -5   3   3         16.49         10.01         2.26 o                         
  -4   3   3       1651.07       1647.64        18.56 o                         
  -3   3   3      11931.76      11922.35       193.24 o                         
  -2   3   3       2247.55       2351.09        21.25 o                         
  -1   3   3       9892.58       9569.14       129.31 o                         
   0   3   3       2170.54       2192.68        17.45 o                         
   1   3   3       1958.94       1955.16        16.31 o                         
   2   3   3       2854.09       2679.59        23.49 o                         
   3   3   3       1604.44       1733.74        18.23 o                         
   4   3   3       1521.82       1586.14        18.43 o                         
   5   3   3         14.72         24.46         2.83 o                         
   6   3   3        542.01        607.35        11.45 o                         
   7   3   3        370.86        358.03         8.85 o                         
   8   3   3        105.27         99.82         5.47 o                         
   9   3   3         57.57         85.88         5.24 o                         
  10   3   3        283.01        321.35         8.61 o                         
  11   3   3          3.37         15.02         4.75 o                         
  12   3   3         95.86        111.61         7.42 o                         
 -15   4   3         47.54         41.19         6.25 o                         
 -14   4   3        223.69        224.96         9.69 o                         
 -13   4   3        577.31        577.00        14.34 o                         
 -12   4   3       1683.74       1727.03        24.82 o                         
 -11   4   3          0.55          3.21         3.35 o                         
 -10   4   3        275.87        261.35         8.80 o                         
  -9   4   3        234.53        220.68         8.07 o                         
  -8   4   3        255.28        243.52         7.25 o                         
  -7   4   3          0.38          6.55         2.05 o                         
  -6   4   3        239.53        251.90         6.12 o                         
  -5   4   3       1792.30       1823.77        19.44 o                         
  -4   4   3          0.30          1.80         1.53 o                         
  -3   4   3       2507.88       2443.48        22.96 o                         
  -2   4   3        984.08        990.02         9.87 o                         
  -1   4   3        165.92        200.09         3.79 o                         
   0   4   3        357.93        352.77         4.44 o                         
   1   4   3        872.03        900.21         9.63 o                         
   2   4   3        887.25        870.99        10.46 o                         
   3   4   3        389.61        519.88         9.11 o                         
   4   4   3       2792.37       2912.69        33.17 o                         
   5   4   3       1148.46       1132.72        15.53 o                         
   6   4   3        111.52        115.18         4.17 o                         
   7   4   3        885.92        811.36        12.88 o                         
   8   4   3        472.62        462.00        10.89 o                         
   9   4   3         36.32         38.26         4.23 o                         
  10   4   3          2.22          9.56         4.11 o                         
  11   4   3        279.28        306.92        12.12 o                         
  12   4   3        439.43        468.12        14.38 o                         
 -14   5   3        144.39        126.00         8.36 o                         
 -13   5   3        195.92        207.03         9.49 o                         
 -12   5   3        490.61        484.76        12.13 o                         
 -11   5   3        282.34        280.07         9.91 o                         
 -10   5   3        213.54        192.00         8.09 o                         
  -9   5   3        516.75        517.79        11.56 o                         
  -8   5   3        387.42        438.71        10.61 o                         
  -7   5   3          2.63         -0.20         2.01 o                         
  -6   5   3         31.55         33.01         3.05 o                         
  -5   5   3       6962.71       7366.45        66.59 o                         
  -4   5   3        109.15         98.35         4.04 o                         
  -3   5   3        150.96        143.06         3.83 o                         
  -2   5   3       3037.38       2990.54        26.24 o                         
  -1   5   3          0.13         -0.51         0.99 o                         
   0   5   3         79.97         93.40         2.54 o                         
   1   5   3        225.31        215.59         3.99 o                         
   2   5   3         58.78         72.82         2.65 o                         
   3   5   3         54.29         26.71         2.30 o                         
   4   5   3         21.23         28.04         2.54 o                         
   5   5   3        491.03        500.43         8.98 o                         
   6   5   3       1041.91       1052.23        14.67 o                         
   7   5   3          7.28         10.23         2.40 o                         
   8   5   3        521.44        492.09        11.48 o                         
   9   5   3         72.96         67.55         5.15 o                         
  10   5   3          7.01          3.68         2.81 o                         
  11   5   3        274.43        245.01         9.80 o                         
  12   5   3        410.25        421.68        11.36 o                         
 -14   6   3         10.64         15.91         4.14 o                         
 -13   6   3         95.68         79.66         6.36 o                         
 -12   6   3          9.13         22.24         4.96 o                         
 -11   6   3        234.66        276.71        10.03 o                         
 -10   6   3         39.48         47.40         4.88 o                         
  -9   6   3        274.12        282.95         9.18 o                         
  -8   6   3         85.18         79.72         4.73 o                         
  -7   6   3        824.77        933.38        13.49 o                         
  -6   6   3        827.36        988.12        13.40 o                         
  -5   6   3         23.52         29.17         2.69 o                         
  -4   6   3       5046.81       5358.18        49.55 o                         
  -3   6   3         84.95        115.40         4.02 o                         
  -2   6   3        698.63        676.12         8.73 o                         
  -1   6   3        522.68        480.34         9.85 o                         
   0   6   3       2215.24       2355.49        18.71 o                         
   1   6   3         23.82         36.31         2.24 o                         
   2   6   3       1506.38       1600.42        15.27 o                         
   3   6   3         78.88        124.55         3.61 o                         
   4   6   3        979.17        999.93        12.86 o                         
   5   6   3        174.12        189.61         6.51 o                         
   6   6   3        311.98        377.52         8.27 o                         
   7   6   3        306.34        307.97         7.74 o                         
   8   6   3        582.05        558.56        12.16 o                         
   9   6   3        101.15         97.10         6.21 o                         
  10   6   3         17.53         10.89         4.07 o                         
  11   6   3          5.95          7.63         4.82 o                         
  12   6   3         14.35          6.90         4.70 o                         
 -14   7   3        177.15        196.80        10.43 o                         
 -13   7   3         91.44         95.87         6.79 o                         
 -12   7   3         23.10          7.03         3.84 o                         
 -11   7   3         94.08        105.95         6.67 o                         
 -10   7   3          1.30         -1.97         2.90 o                         
  -9   7   3        452.57        456.52        10.65 o                         
  -8   7   3        204.19        215.64         6.93 o                         
  -7   7   3        512.74        532.41        10.51 o                         
  -6   7   3       1438.91       1358.01        16.09 o                         
  -5   7   3          0.84          6.38         1.95 o                         
  -4   7   3        109.26        102.46         4.25 o                         
  -3   7   3       1116.45       1029.57        11.98 o                         
  -2   7   3       4967.05       5196.67        39.49 o                         
  -1   7   3       4011.86       4103.35        34.29 o                         
   0   7   3        253.43        247.03         5.17 o                         
   1   7   3          0.11          1.42         1.32 o                         
   2   7   3         96.17         79.34         2.96 o                         
   3   7   3         58.34         60.68         2.75 o                         
   4   7   3          7.73         12.17         2.27 o                         
   5   7   3        768.72        726.70        10.84 o                         
   6   7   3         37.91         58.69         3.89 o                         
   7   7   3         42.25         38.83         3.71 o                         
   8   7   3        344.87        349.21         8.68 o                         
   9   7   3         15.85         26.90         4.12 o                         
  10   7   3         20.94         24.91         4.79 o                         
  11   7   3          9.31          8.34         5.93 o                         
 -14   8   3         22.75         19.20         5.65 o                         
 -13   8   3        106.86        107.45         7.25 o                         
 -12   8   3        131.23        154.77         7.78 o                         
 -11   8   3        362.09        369.69        10.11 o                         
 -10   8   3          0.13         -2.20         2.93 o                         
  -9   8   3       1389.19       1457.78        19.69 o                         
  -8   8   3        131.55        152.55         6.91 o                         
  -7   8   3        751.69        679.35        11.79 o                         
  -6   8   3        191.47        229.46         6.33 o                         
  -5   8   3       1181.97       1136.75        19.30 o                         
  -4   8   3        667.92        663.85         9.60 o                         
  -3   8   3        232.30        243.08         4.94 o                         
  -2   8   3       1059.28       1070.45        10.18 o                         
  -1   8   3        485.28        479.65         7.02 o                         
   0   8   3       1855.97       1838.28        16.67 o                         
   1   8   3       3048.56       2923.85        23.29 o                         
   2   8   3        217.09        186.74         4.14 o                         
   3   8   3       1134.26       1097.97        15.12 o                         
   4   8   3        585.54        563.52         8.15 o                         
   5   8   3         10.43         13.61         2.60 o                         
   6   8   3        408.39        375.12         8.10 o                         
   7   8   3          0.40          0.20         2.54 o                         
   8   8   3        182.31        189.21         7.59 o                         
   9   8   3          3.15          4.22         3.61 o                         
  10   8   3         33.82         34.15         4.93 o                         
  11   8   3          0.03          1.34         4.63 o                         
 -14   9   3        257.10        276.91        11.68 o                         
 -13   9   3         17.00         13.51         4.01 o                         
 -12   9   3          0.38         -0.08         3.16 o                         
 -11   9   3         16.63         23.34         4.13 o                         
 -10   9   3        588.98        570.11        12.07 o                         
  -9   9   3        521.18        527.63        12.43 o                         
  -8   9   3          6.00          7.66         3.31 o                         
  -7   9   3         68.40         69.05         4.61 o                         
  -6   9   3        444.77        467.29         9.07 o                         
  -5   9   3        902.65        956.72        13.38 o                         
  -4   9   3          8.75          4.20         1.86 o                         
  -3   9   3        368.91        350.21         5.70 o                         
  -2   9   3       1998.99       2048.78        17.09 o                         
  -1   9   3         92.48         51.83         2.77 o                         
   0   9   3        199.44        200.30         4.69 o                         
   1   9   3        128.43        183.41         3.94 o                         
   2   9   3         60.89         40.52         2.45 o                         
   3   9   3         10.73          6.77         1.66 o                         
   4   9   3          3.44          1.92         1.56 o                         
   5   9   3        690.85        618.45         9.55 o                         
   6   9   3         26.45         33.99         3.53 o                         
   7   9   3        122.15        125.21         6.11 o                         
   8   9   3        111.76        104.12         5.73 o                         
   9   9   3         54.35         76.35         5.86 o                         
  10   9   3        100.02        105.39         6.82 o                         
  11   9   3          0.03         -3.59         3.59 o                         
 -13  10   3         13.09          9.50         4.44 o                         
 -12  10   3         13.72         14.65         4.41 o                         
 -11  10   3         83.54         88.08         6.53 o                         
 -10  10   3        154.18        161.93         7.91 o                         
  -9  10   3         83.21         83.32         5.91 o                         
  -8  10   3       4632.39       4526.56        47.03 o                         
  -7  10   3          8.15          3.35         2.71 o                         
  -6  10   3        155.42        178.79         6.74 o                         
  -5  10   3        283.01        266.36         6.40 o                         
  -4  10   3        194.09        156.85         5.22 o                         
  -3  10   3        551.91        583.56         8.68 o                         
  -2  10   3         27.92         34.57         1.81 o                         
  -1  10   3          1.81          2.52         1.59 o                         
   0  10   3        338.18        355.20         7.03 o                         
   1  10   3         35.20         36.77         2.16 o                         
   2  10   3        103.41        114.69         3.98 o                         
   3  10   3        241.20        239.47         5.07 o                         
   4  10   3        489.61        490.24         7.64 o                         
   5  10   3        297.16        301.05         6.46 o                         
   6  10   3         18.07         19.36         3.24 o                         
   7  10   3        537.90        519.79        11.32 o                         
   8  10   3          8.93          6.55         3.09 o                         
   9  10   3         76.08         64.77         5.14 o                         
  10  10   3         10.54         -0.36         3.68 o                         
  11  10   3         53.09         35.79         5.71 o                         
 -13  11   3          1.57         -5.28         5.28 o                         
 -12  11   3          0.02         -2.23         3.67 o                         
 -11  11   3         50.93         45.40         5.00 o                         
 -10  11   3        605.77        568.08        12.76 o                         
  -9  11   3        515.42        552.63        12.47 o                         
  -8  11   3       1660.09       1692.92        22.12 o                         
  -7  11   3         17.50         13.14         2.99 o                         
  -6  11   3        467.53        486.97         9.90 o                         
  -5  11   3          0.75          0.19         1.99 o                         
  -4  11   3        411.33        408.85         7.55 o                         
  -3  11   3        258.24        222.16         5.17 o                         
  -2  11   3        411.17        427.52         5.80 o                         
  -1  11   3        226.01        253.20         5.48 o                         
   0  11   3         11.68          9.88         2.10 o                         
   1  11   3        108.37        123.52         3.73 o                         
   2  11   3         29.27         32.39         2.55 o                         
   3  11   3         12.92         12.51         2.20 o                         
   4  11   3        300.97        280.06         5.82 o                         
   5  11   3          8.56          9.25         2.53 o                         
   6  11   3        258.42        249.16         6.44 o                         
   7  11   3         43.09         41.53         4.03 o                         
   8  11   3        453.29        392.40        10.66 o                         
   9  11   3          0.13          5.48         3.59 o                         
  10  11   3          9.45          6.42         4.17 o                         
 -13  12   3         11.16         23.28         7.93 o                         
 -12  12   3        102.74        110.03         7.23 o                         
 -11  12   3        309.78        309.17        10.39 o                         
 -10  12   3         83.82         70.65         6.01 o                         
  -9  12   3       3112.43       3018.41        34.26 o                         
  -8  12   3        104.82         90.34         6.24 o                         
  -7  12   3        163.01        168.24         7.27 o                         
  -6  12   3       1054.28       1069.64        14.19 o                         
  -5  12   3        191.19        226.63         6.66 o                         
  -4  12   3       2289.96       2266.14        22.76 o                         
  -3  12   3         18.44         29.57         3.01 o                         
  -2  12   3        814.20        824.59         9.95 o                         
  -1  12   3         42.24         35.98         2.75 o                         
   0  12   3        352.19        401.34         6.92 o                         
   1  12   3        791.09        768.38         9.67 o                         
   2  12   3       1530.87       1466.22        15.86 o                         
   3  12   3        146.57        149.55         4.94 o                         
   4  12   3       1438.20       1424.67        16.06 o                         
   5  12   3          1.54          7.70         2.33 o                         
   6  12   3        412.65        434.25         8.45 o                         
   7  12   3        519.64        556.93        11.02 o                         
   8  12   3         20.41         19.44         3.69 o                         
   9  12   3        110.61        133.53         7.33 o                         
  10  12   3         16.14         21.59         4.60 o                         
 -13  13   3        544.79        533.49        34.90 o                         
 -12  13   3         41.22         38.54         5.19 o                         
 -11  13   3        853.54        838.91        16.24 o                         
 -10  13   3         95.87         79.00         6.30 o                         
  -9  13   3         25.86         25.49         4.06 o                         
  -8  13   3         68.79         70.97         5.51 o                         
  -7  13   3        104.36        114.23         5.76 o                         
  -6  13   3         35.20         31.70         3.62 o                         
  -5  13   3        172.81        193.47         6.97 o                         
  -4  13   3        405.26        396.69         7.51 o                         
  -3  13   3        310.96        288.24         5.98 o                         
  -2  13   3        274.86        268.41         5.32 o                         
  -1  13   3        778.37        717.48         9.93 o                         
   0  13   3        182.28        174.37         5.40 o                         
   1  13   3        418.13        410.76         7.79 o                         
   2  13   3         61.62         50.64         3.15 o                         
   3  13   3       2326.19       2331.18        23.13 o                         
   4  13   3         36.03         38.66         3.37 o                         
   5  13   3       1813.36       1830.05        21.44 o                         
   6  13   3        238.99        239.40         7.04 o                         
   7  13   3          8.57         20.45         2.94 o                         
   8  13   3        130.07        101.48         6.74 o                         
   9  13   3          7.31         12.87         3.50 o                         
  10  13   3         89.70        104.79         7.20 o                         
 -12  14   3        106.22        113.83         9.11 o                         
 -11  14   3          2.62          0.37         3.66 o                         
 -10  14   3        110.98        126.08         7.27 o                         
  -9  14   3        184.33        189.58         8.26 o                         
  -8  14   3        285.76        316.45         9.05 o                         
  -7  14   3        281.12        255.03         8.30 o                         
  -6  14   3        134.28        162.76         6.52 o                         
  -5  14   3         90.42         90.34         4.96 o                         
  -4  14   3        923.83        895.79        12.91 o                         
  -3  14   3         23.47         22.37         2.62 o                         
  -2  14   3        116.29        115.55         4.08 o                         
  -1  14   3        480.60        441.52         8.67 o                         
   0  14   3        155.77        160.09         5.56 o                         
   1  14   3        119.77        130.37         5.34 o                         
   2  14   3          0.17         -2.03         2.03 o                         
   3  14   3         37.78         41.60         3.26 o                         
   4  14   3        184.62        180.72         6.26 o                         
   5  14   3        761.08        722.18        12.59 o                         
   6  14   3        289.52        304.51         8.13 o                         
   7  14   3        778.22        811.77        12.90 o                         
   8  14   3        128.50        127.40         9.92 o                         
   9  14   3        153.07        166.36         8.75 o                         
 -12  15   3         11.39         13.59         5.16 o                         
 -11  15   3        459.56        485.03        12.74 o                         
 -10  15   3        396.16        397.92        11.63 o                         
  -9  15   3        130.07        121.27         8.76 o                         
  -8  15   3        294.43        316.81         9.91 o                         
  -7  15   3          0.90         -0.67         2.66 o                         
  -6  15   3        369.06        374.32         8.85 o                         
  -5  15   3        465.24        440.56         8.87 o                         
  -4  15   3        158.96        147.84         5.52 o                         
  -3  15   3        316.85        279.67         6.29 o                         
  -2  15   3        453.78        438.88         7.74 o                         
  -1  15   3       1287.36       1256.91        15.74 o                         
   0  15   3         50.69         61.26         3.87 o                         
   1  15   3        322.27        303.97         7.21 o                         
   2  15   3        355.70        335.58         7.14 o                         
   3  15   3       1871.02       1895.43        21.35 o                         
   4  15   3         18.16         15.95         2.80 o                         
   5  15   3        450.29        448.11         8.83 o                         
   6  15   3        297.25        281.23         9.60 o                         
   7  15   3         33.85         36.30         4.07 o                         
   8  15   3         29.93         30.55         4.44 o                         
   9  15   3          4.16         11.61         4.25 o                         
 -11  16   3          8.58         16.01         5.33 o                         
 -10  16   3          0.70         -3.17         3.55 o                         
  -9  16   3        165.91        150.74         7.78 o                         
  -8  16   3         23.34         35.05         4.23 o                         
  -7  16   3        702.99        715.19        13.12 o                         
  -6  16   3         11.66         15.73         2.99 o                         
  -5  16   3        334.61        349.75         8.75 o                         
  -4  16   3         12.07         18.72         3.14 o                         
  -3  16   3          5.85         13.25         2.54 o                         
  -2  16   3       1270.36       1089.28        13.36 o                         
  -1  16   3        679.07        647.10        10.94 o                         
   0  16   3       1002.41       1009.11        13.32 o                         
   1  16   3        101.51        117.22         5.52 o                         
   2  16   3        199.86        195.60         7.17 o                         
   3  16   3         18.89         21.35         2.89 o                         
   4  16   3          1.31          0.73         2.44 o                         
   5  16   3         28.89         32.49         3.35 o                         
   6  16   3        250.43        253.28         8.51 o                         
   7  16   3        277.46        275.96         8.36 o                         
   8  16   3          5.44          9.25         4.31 o                         
 -11  17   3          8.52          7.55         4.53 o                         
 -10  17   3          5.92         12.31         4.14 o                         
  -9  17   3        181.21        201.86         8.83 o                         
  -8  17   3          2.66          7.33         3.28 o                         
  -7  17   3        452.55        451.53         9.75 o                         
  -6  17   3        165.97        186.51         7.13 o                         
  -5  17   3         66.48         68.34         4.47 o                         
  -4  17   3        229.90        237.46         7.31 o                         
  -3  17   3         99.19         89.48         4.60 o                         
  -2  17   3        209.08        167.46         7.04 o                         
  -1  17   3          8.47         11.25         2.87 o                         
   0  17   3        205.16        202.54         7.03 o                         
   1  17   3        522.70        513.59         9.94 o                         
   2  17   3         14.86         15.31         3.46 o                         
   3  17   3        157.70        181.93         7.22 o                         
   4  17   3         37.39         34.54         3.43 o                         
   5  17   3        110.87        112.18         5.29 o                         
   6  17   3          7.13          2.24         2.90 o                         
   7  17   3         14.67         18.19         4.32 o                         
   8  17   3         22.87         17.65         4.39 o                         
 -10  18   3        128.05        127.19         8.51 o                         
  -9  18   3          8.96         18.81         5.98 o                         
  -8  18   3        104.29        112.90         6.69 o                         
  -7  18   3          9.59         14.41         3.40 o                         
  -6  18   3         18.36         25.81         3.58 o                         
  -5  18   3          1.59         -3.08         3.08 o                         
  -4  18   3          7.78         18.57         2.72 o                         
  -3  18   3        185.52        218.13         6.60 o                         
  -2  18   3        394.86        397.89         9.13 o                         
  -1  18   3        223.95        261.82         8.66 o                         
   0  18   3         13.55          8.54         2.95 o                         
   1  18   3        191.10        205.98         7.53 o                         
   2  18   3         48.31         46.82         4.66 o                         
   3  18   3         18.03         16.35         3.39 o                         
   4  18   3          5.09          2.76         2.51 o                         
   5  18   3          0.28         -2.55         2.55 o                         
   6  18   3          6.35          6.88         3.20 o                         
   7  18   3        155.45        154.67         7.35 o                         
  -9  19   3        138.09        153.80         8.98 o                         
  -8  19   3          0.83         -3.08         3.08 o                         
  -7  19   3        126.14        151.41         7.27 o                         
  -6  19   3        107.79        107.98         8.07 o                         
  -5  19   3         14.48          5.20         2.71 o                         
  -4  19   3        252.88        228.53         7.41 o                         
  -3  19   3        409.31        394.94         8.29 o                         
  -2  19   3          4.81          3.98         3.11 o                         
  -1  19   3        707.87        669.05        12.55 o                         
   0  19   3        298.22        299.53         9.58 o                         
   1  19   3         29.18         27.68         4.11 o                         
   2  19   3        740.98        701.16        14.01 o                         
   3  19   3        388.88        410.66        10.29 o                         
   4  19   3         27.45         28.51         3.35 o                         
   5  19   3        165.54        159.52         6.51 o                         
   6  19   3          4.59         14.98         4.25 o                         
  -8  20   3          3.55          2.85         5.05 o                         
  -7  20   3        626.56        705.88        12.95 o                         
  -6  20   3          0.34          2.47         3.19 o                         
  -5  20   3        311.24        366.92         9.44 o                         
  -4  20   3        207.73        211.01         7.12 o                         
  -3  20   3          3.75          4.12         2.36 o                         
  -2  20   3        495.14        462.41        10.74 o                         
  -1  20   3        125.04        124.60         6.69 o                         
   0  20   3          6.68         10.81         3.38 o                         
   1  20   3         22.73         14.41         3.77 o                         
   2  20   3         58.01         51.58         4.56 o                         
   3  20   3         32.23         32.44         4.32 o                         
   4  20   3         22.43         25.13         4.10 o                         
   5  20   3          4.60         -0.29         2.74 o                         
  -7  21   3        106.38        109.32         6.82 o                         
  -6  21   3         87.43         80.70         5.25 o                         
  -5  21   3          5.31          7.88         3.11 o                         
  -4  21   3          3.12          3.74         2.69 o                         
  -3  21   3         28.47         37.72         4.91 o                         
  -2  21   3         29.97         29.08         4.60 o                         
  -1  21   3        260.25        246.19         9.69 o                         
   0  21   3         35.49         34.84         4.58 o                         
   1  21   3         29.71         33.48         4.09 o                         
   2  21   3          6.76          1.07         3.42 o                         
   3  21   3         84.92         99.63         6.07 o                         
   4  21   3          0.03          4.01         4.13 o                         
  -6  22   3          2.00          2.77         4.18 o                         
  -5  22   3        143.29        153.37         8.05 o                         
  -4  22   3         54.21         63.72         4.92 o                         
  -3  22   3        320.64        296.55        10.00 o                         
  -2  22   3         24.26         16.07         3.57 o                         
  -1  22   3        469.60        505.55        12.41 o                         
   0  22   3        160.46        158.29         7.88 o                         
   1  22   3         29.61         30.51         4.61 o                         
   2  22   3         36.04         56.87         5.27 o                         
   3  22   3         14.29         37.52         4.74 o                         
  -4  23   3        100.93        108.31         8.19 o                         
  -3  23   3        125.82        145.58         8.86 o                         
  -2  23   3         13.08         20.99         5.11 o                         
  -1  23   3        211.77        232.80        11.77 o                         
   0  23   3        127.36        147.45        10.05 o                         
   1  23   3         22.93         20.12         6.38 o                         
 -15   0   4         24.53          7.53         6.13 o                         
 -14   0   4        758.51        734.21        22.05 o                         
 -13   0   4         13.51         11.16         5.50 o                         
 -12   0   4        452.02        429.35        17.06 o                         
 -11   0   4        224.36        218.57        13.35 o                         
 -10   0   4        121.10        108.44         9.39 o                         
  -9   0   4        951.40        960.88        22.58 o                         
  -8   0   4        796.79        786.42        19.12 o                         
  -7   0   4        463.59        514.71        16.06 o                         
  -6   0   4         14.67          0.44         3.09 o                         
  -5   0   4       2236.01       2327.08        32.86 o                         
  -4   0   4       1356.53       1553.88        22.79 o                         
  -3   0   4       2188.97       2220.51        29.58 o                         
  -2   0   4        512.71        455.67         9.25 o                         
  -1   0   4       3613.22       3451.65        41.11 o                         
   0   0   4        317.53        422.04         9.70 o                         
   1   0   4       4108.71       4321.03        61.82 o                         
   2   0   4        432.38        683.24        14.21 o                         
   3   0   4        847.20        828.64        15.45 o                         
   4   0   4       1018.32       1138.77        33.44 o                         
   5   0   4       3030.00       2947.46        55.91 o                         
   6   0   4       1399.79       1311.48        36.69 o                         
   7   0   4          3.80          6.64         9.24 o                         
   8   0   4       1200.79       1253.03        37.60 o                         
   9   0   4        183.39        194.50        14.69 o                         
  10   0   4        464.77        421.21        19.98 o                         
  11   0   4          0.02          0.01         6.58 o                         
 -15   1   4         24.30         16.50         7.64 o                         
 -14   1   4        249.80        259.37        10.44 o                         
 -13   1   4         41.42         40.01         5.51 o                         
 -12   1   4        111.67        118.73         7.07 o                         
 -11   1   4        238.36        260.18         9.99 o                         
 -10   1   4        169.37        186.28         8.19 o                         
  -9   1   4       1047.75       1064.55        17.04 o                         
  -8   1   4        213.63        222.14         7.21 o                         
  -7   1   4       5774.13       5819.62        71.86 o                         
  -6   1   4          1.97          5.11         2.18 o                         
  -5   1   4       8243.66       8544.29        75.89 o                         
  -4   1   4         24.18         54.16         2.85 o                         
  -3   1   4        613.63        648.26         8.39 o                         
  -2   1   4        384.35        497.95         5.92 o                         
  -1   1   4         26.42         36.79         1.62 o                         
   0   1   4         22.01         24.77         1.90 o                         
   1   1   4       1982.08       1910.99        19.55 o                         
   2   1   4        896.65        965.38        11.66 o                         
   3   1   4      11001.98      11430.75       129.57 o                         
   4   1   4          3.02          0.86         1.64 o                         
   5   1   4          8.82         13.39         2.90 o                         
   6   1   4        466.62        455.72        11.41 o                         
   7   1   4       1005.74        991.36        19.25 o                         
   8   1   4         12.96         13.62         4.13 o                         
   9   1   4        266.57        298.27        11.69 o                         
  10   1   4          3.34          7.54         4.39 o                         
  11   1   4          1.35          3.10         4.52 o                         
 -15   2   4          0.38         15.97         5.28 o                         
 -14   2   4        100.72        105.60         7.20 o                         
 -13   2   4        248.39        238.37        10.70 o                         
 -12   2   4        446.44        436.93        11.51 o                         
 -11   2   4         96.56        112.00         6.79 o                         
 -10   2   4         20.71         25.26         4.18 o                         
  -9   2   4        577.94        615.07        12.51 o                         
  -8   2   4         29.86         29.17         3.48 o                         
  -7   2   4        299.00        368.84         8.09 o                         
  -6   2   4        333.39        395.52         7.46 o                         
  -5   2   4       1985.03       2170.27        22.93 o                         
  -4   2   4          1.45          1.68         1.90 o                         
  -3   2   4       1765.77       1749.00        19.72 o                         
  -2   2   4       2456.92       2392.96        22.51 o                         
  -1   2   4        960.90       1045.52        12.23 o                         
   0   2   4       3132.35       3201.76        39.33 o                         
   1   2   4          0.29          0.88         1.54 o                         
   2   2   4       1936.02       1958.75        20.29 o                         
   3   2   4          7.01          9.11         1.90 o                         
   4   2   4       2264.37       2221.52        27.56 o                         
   5   2   4        520.45        504.04         9.94 o                         
   6   2   4       1513.42       1503.24        17.09 o                         
   7   2   4         32.42         25.48         3.08 o                         
   8   2   4        392.54        406.64         9.16 o                         
   9   2   4          0.73          2.97         2.18 o                         
  10   2   4        110.32        107.83         8.35 o                         
  11   2   4          2.60          6.13         6.91 o                         
 -15   3   4         69.81         68.39         6.57 o                         
 -14   3   4          8.02          9.13         3.80 o                         
 -13   3   4         14.28         24.07         4.65 o                         
 -12   3   4         70.46         86.07         6.30 o                         
 -11   3   4       3101.70       3138.21        38.71 o                         
 -10   3   4         11.96         15.69         3.58 o                         
  -9   3   4          0.04         -2.52         2.52 o                         
  -8   3   4        114.25        137.07         7.18 o                         
  -7   3   4         24.59         38.84         3.44 o                         
  -6   3   4        253.15        341.65         7.31 o                         
  -5   3   4       4519.98       4819.94        43.31 o                         
  -4   3   4        131.15        139.39         4.27 o                         
  -3   3   4         93.98         74.68         3.30 o                         
  -2   3   4         22.43         15.76         1.52 o                         
  -1   3   4        504.09        487.78         5.96 o                         
   0   3   4        208.47        223.67         4.62 o                         
   1   3   4         29.05         35.54         2.43 o                         
   2   3   4       1152.49       1190.20        15.71 o                         
   3   3   4        123.96        112.28         4.90 o                         
   4   3   4        664.80        690.05         9.44 o                         
   5   3   4       1653.41       1756.53        20.59 o                         
   6   3   4         92.32         81.13         4.17 o                         
   7   3   4         22.21         15.30         2.92 o                         
   8   3   4        401.52        384.83         8.63 o                         
   9   3   4         17.23          8.26         2.86 o                         
  10   3   4        622.75        595.25        13.35 o                         
  11   3   4        131.62        117.16         6.90 o                         
 -15   4   4        192.96        160.53         9.09 o                         
 -14   4   4       1046.49        991.89        19.54 o                         
 -13   4   4       1250.30       1266.10        23.65 o                         
 -12   4   4         77.26         87.96         6.50 o                         
 -11   4   4       4108.34       4067.93        46.98 o                         
 -10   4   4       1088.94       1008.75        17.70 o                         
  -9   4   4        515.01        533.40        11.01 o                         
  -8   4   4        199.94        189.96         6.85 o                         
  -7   4   4        387.80        404.32         8.10 o                         
  -6   4   4          2.26          1.39         1.94 o                         
  -5   4   4         10.31         45.34         3.46 o                         
  -4   4   4       2971.34       3075.99        28.97 o                         
  -3   4   4        838.11        822.77         9.90 o                         
  -2   4   4       2477.54       2720.77        23.86 o                         
  -1   4   4       1610.74       1678.66        16.33 o                         
   0   4   4          1.15          9.93         1.27 o                         
   1   4   4        231.31        253.60         3.76 o                         
   2   4   4       1185.50       1096.68        12.19 o                         
   3   4   4        611.04        636.75         8.29 o                         
   4   4   4         19.90         15.53         3.09 o                         
   5   4   4       1038.85        988.75        13.61 o                         
   6   4   4          1.17         -1.59         2.32 o                         
   7   4   4          5.03          6.61         2.41 o                         
   8   4   4          4.53          3.65         2.77 o                         
   9   4   4        187.56        184.33         7.87 o                         
  10   4   4        216.88        212.94         8.91 o                         
  11   4   4        101.53         87.13         6.87 o                         
 -15   5   4          0.39         -0.68         4.75 o                         
 -14   5   4         25.65         39.05         6.09 o                         
 -13   5   4        662.20        661.97        15.33 o                         
 -12   5   4        286.56        278.82        10.55 o                         
 -11   5   4        664.99        649.97        13.73 o                         
 -10   5   4         69.28         65.26         5.30 o                         
  -9   5   4        166.59        173.27         8.92 o                         
  -8   5   4         46.24         33.10         3.65 o                         
  -7   5   4        891.52        864.79        12.74 o                         
  -6   5   4        142.54        148.86         5.42 o                         
  -5   5   4       1327.29       1280.41        15.17 o                         
  -4   5   4        194.86        174.58         4.72 o                         
  -3   5   4        881.17        907.34        10.03 o                         
  -2   5   4          1.96         21.47         1.85 o                         
  -1   5   4        279.54        289.05         4.60 o                         
   0   5   4         19.48         25.96         1.82 o                         
   1   5   4        563.57        467.74         6.39 o                         
   2   5   4          4.82          7.34         1.28 o                         
   3   5   4        386.92        375.91         6.32 o                         
   4   5   4        735.54        696.82        10.30 o                         
   5   5   4        258.11        253.42         6.59 o                         
   6   5   4        940.52        944.32        14.06 o                         
   7   5   4        432.24        427.22         9.72 o                         
   8   5   4        291.97        290.57        11.78 o                         
   9   5   4       1370.61       1337.42        25.56 o                         
  10   5   4         11.86          9.97         3.25 o                         
  11   5   4        512.78        444.04        20.20 o                         
 -15   6   4          4.44         -3.13         5.15 o                         
 -14   6   4        724.27        733.67        16.55 o                         
 -13   6   4        382.79        374.08        12.12 o                         
 -12   6   4         33.54         27.71         4.63 o                         
 -11   6   4       1933.99       1885.82        26.13 o                         
 -10   6   4        653.83        658.62        13.35 o                         
  -9   6   4        510.97        493.11        10.40 o                         
  -8   6   4        868.82        840.84        13.34 o                         
  -7   6   4        233.30        214.83         6.42 o                         
  -6   6   4       1211.68       1227.99        15.52 o                         
  -5   6   4        305.89        270.68         5.86 o                         
  -4   6   4       1009.56        887.36        11.07 o                         
  -3   6   4       1255.56       1316.78        14.72 o                         
  -2   6   4         66.95         75.24         2.54 o                         
  -1   6   4       1688.17       1582.79        15.05 o                         
   0   6   4       2001.83       1931.64        16.46 o                         
   1   6   4          9.70          9.56         1.56 o                         
   2   6   4       4254.44       4112.22        36.58 o                         
   3   6   4         83.64         74.31         4.44 o                         
   4   6   4        201.24        197.73         5.67 o                         
   5   6   4          1.95         -1.93         2.21 o                         
   6   6   4        325.72        313.18         7.80 o                         
   7   6   4        115.33        104.90         5.24 o                         
   8   6   4        185.34        187.12         7.24 o                         
   9   6   4         11.12         14.05         3.37 o                         
  10   6   4        208.16        166.64        10.22 o                         
  11   6   4          0.10         -1.12         3.73 o                         
 -14   7   4          0.02         -6.30         6.30 o                         
 -13   7   4        227.74        247.56        13.03 o                         
 -12   7   4          0.57         -1.29         4.68 o                         
 -11   7   4        986.45        966.79        17.15 o                         
 -10   7   4        165.10        150.10         7.58 o                         
  -9   7   4          0.98         -2.57         2.57 o                         
  -8   7   4          9.03          9.63         3.02 o                         
  -7   7   4          1.02         -0.03         2.16 o                         
  -6   7   4        545.04        507.78         8.83 o                         
  -5   7   4          4.98         11.10         2.11 o                         
  -4   7   4        396.71        427.13         7.74 o                         
  -3   7   4       3610.19       4100.65        36.14 o                         
  -2   7   4        948.94        875.69        10.50 o                         
  -1   7   4        158.80        185.06         4.57 o                         
   0   7   4        507.62        559.29         6.66 o                         
   1   7   4        378.25        409.22         6.21 o                         
   2   7   4        579.91        619.07         9.47 o                         
   3   7   4        980.41       1088.27        13.60 o                         
   4   7   4        347.82        333.95         6.63 o                         
   5   7   4         66.81         83.63         4.30 o                         
   6   7   4        555.04        603.19        10.55 o                         
   7   7   4        586.81        634.71        11.47 o                         
   8   7   4         48.40         50.72         4.13 o                         
   9   7   4        525.38        511.49        14.34 o                         
  10   7   4        111.47        113.56         6.66 o                         
  11   7   4         25.18         16.03         4.17 o                         
 -14   8   4          5.42          5.12         4.35 o                         
 -13   8   4          2.84          0.01         3.69 o                         
 -12   8   4         38.18         37.46         4.53 o                         
 -11   8   4         65.89         71.82         5.79 o                         
 -10   8   4        133.45        135.00         7.17 o                         
  -9   8   4         18.78         12.51         3.25 o                         
  -8   8   4        117.33        120.78         6.39 o                         
  -7   8   4         31.00         26.13         3.06 o                         
  -6   8   4        162.94        146.22         5.53 o                         
  -5   8   4        260.59        308.80         6.58 o                         
  -4   8   4        796.75        730.64        10.20 o                         
  -3   8   4          0.01         -1.22         1.31 o                         
  -2   8   4        556.93        652.36         9.89 o                         
  -1   8   4       2228.96       2232.67        21.53 o                         
   0   8   4       2436.88       2495.09        27.00 o                         
   1   8   4       1365.83       1522.82        14.76 o                         
   2   8   4         53.04         55.23         2.91 o                         
   3   8   4        489.78        511.68         7.50 o                         
   4   8   4         11.98         12.36         2.32 o                         
   5   8   4        436.03        435.26         8.28 o                         
   6   8   4       1285.76       1189.29        15.73 o                         
   7   8   4         16.08         17.70         3.16 o                         
   8   8   4        344.47        345.69         8.63 o                         
   9   8   4          6.63          8.51         3.90 o                         
  10   8   4          3.32          0.08         4.38 o                         
 -14   9   4         68.51         77.43         8.67 o                         
 -13   9   4        138.49        144.91         8.37 o                         
 -12   9   4         32.26         42.70         5.20 o                         
 -11   9   4         40.36         36.57         4.55 o                         
 -10   9   4        310.31        309.00        10.51 o                         
  -9   9   4        333.48        314.77         8.63 o                         
  -8   9   4         86.27         92.24         5.36 o                         
  -7   9   4        105.92        140.20         6.59 o                         
  -6   9   4        477.25        479.93         8.87 o                         
  -5   9   4        283.74        329.95         7.02 o                         
  -4   9   4        477.91        475.71         7.48 o                         
  -3   9   4        114.23        121.11         4.02 o                         
  -2   9   4        229.37        187.41         5.38 o                         
  -1   9   4       2018.55       2146.99        20.15 o                         
   0   9   4       2221.93       2203.89        20.44 o                         
   1   9   4         71.05         56.27         2.68 o                         
   2   9   4        110.33         90.50         3.52 o                         
   3   9   4        241.44        230.82         5.02 o                         
   4   9   4         17.58         15.51         2.48 o                         
   5   9   4         67.11         62.37         3.92 o                         
   6   9   4        321.87        337.40         7.96 o                         
   7   9   4         57.86         49.69         4.30 o                         
   8   9   4         48.80         47.73         4.49 o                         
   9   9   4         95.82         96.98         6.02 o                         
  10   9   4         66.25         59.59         6.14 o                         
 -14  10   4         22.97         12.12         4.98 o                         
 -13  10   4         18.51          6.98         4.19 o                         
 -12  10   4         15.20         15.47         5.49 o                         
 -11  10   4         38.13         39.35         5.66 o                         
 -10  10   4        226.65        243.01         8.84 o                         
  -9  10   4       1075.01       1011.58        16.28 o                         
  -8  10   4       1799.41       1703.06        20.97 o                         
  -7  10   4         16.93         18.18         3.16 o                         
  -6  10   4       1957.10       1927.97        21.71 o                         
  -5  10   4         40.02         49.26         3.40 o                         
  -4  10   4       2076.11       2044.72        20.11 o                         
  -3  10   4          4.96          2.10         0.95 o                         
  -2  10   4        337.41        338.48         8.00 o                         
  -1  10   4        874.30        776.85         9.81 o                         
   0  10   4        735.94        701.60         9.31 o                         
   1  10   4        154.50        173.04         4.15 o                         
   2  10   4       1099.78       1007.97        11.92 o                         
   3  10   4        616.82        576.15         8.44 o                         
   4  10   4         34.18         35.56         3.11 o                         
   5  10   4         11.97         13.10         2.74 o                         
   6  10   4          3.98          7.36         2.67 o                         
   7  10   4         29.53         25.95         3.41 o                         
   8  10   4        531.06        515.43        11.20 o                         
   9  10   4         36.15         36.26         4.51 o                         
  10  10   4        238.52        213.04        11.17 o                         
 -13  11   4         57.09         60.96         5.83 o                         
 -12  11   4        277.19        270.98        10.90 o                         
 -11  11   4        274.21        269.17        10.83 o                         
 -10  11   4       1797.99       1763.75        23.12 o                         
  -9  11   4         84.02         85.40         5.62 o                         
  -8  11   4         24.16         27.43         3.70 o                         
  -7  11   4        168.62        172.75         7.04 o                         
  -6  11   4       4106.64       4032.87        42.00 o                         
  -5  11   4         45.36         27.40         2.90 o                         
  -4  11   4       1065.39       1014.99        13.03 o                         
  -3  11   4        228.03        233.13         5.88 o                         
  -2  11   4          0.22         -1.68         1.68 o                         
  -1  11   4       1489.53       1487.88        16.09 o                         
   0  11   4         19.60         17.89         2.18 o                         
   1  11   4       1566.23       1466.14        15.29 o                         
   2  11   4        241.15        224.92         5.11 o                         
   3  11   4       1239.11       1262.70        14.38 o                         
   4  11   4        348.72        347.24         6.80 o                         
   5  11   4          4.34          2.26         2.60 o                         
   6  11   4       1147.12       1172.40        16.72 o                         
   7  11   4        466.70        476.57        10.14 o                         
   8  11   4        324.41        330.84         9.60 o                         
   9  11   4          1.24          2.07         3.29 o                         
  10  11   4         35.69         29.57         4.81 o                         
 -13  12   4          0.38          0.21         4.69 o                         
 -12  12   4         92.35        104.10         7.64 o                         
 -11  12   4         75.85         76.38         6.32 o                         
 -10  12   4          1.16         -3.67         3.67 o                         
  -9  12   4        863.62        798.46        14.30 o                         
  -8  12   4        285.92        298.01         9.10 o                         
  -7  12   4         12.02          9.27         3.05 o                         
  -6  12   4        561.43        515.27         9.60 o                         
  -5  12   4         17.43          7.65         2.72 o                         
  -4  12   4          2.13          0.11         1.98 o                         
  -3  12   4        420.20        396.23         7.45 o                         
  -2  12   4         79.17         62.41         3.57 o                         
  -1  12   4        479.24        443.44         7.91 o                         
   0  12   4       1900.75       1814.74        17.66 o                         
   1  12   4        164.45        165.40         5.48 o                         
   2  12   4        695.71        663.49         9.12 o                         
   3  12   4        864.78        821.29        10.74 o                         
   4  12   4         48.10         51.77         3.42 o                         
   5  12   4        171.39        163.55         6.36 o                         
   6  12   4         51.77         52.30         3.96 o                         
   7  12   4         27.10         25.41         3.93 o                         
   8  12   4        958.04        991.62        15.53 o                         
   9  12   4        368.59        393.80        10.70 o                         
 -13  13   4         82.58        103.98         7.60 o                         
 -12  13   4        115.62        120.22         7.57 o                         
 -11  13   4         44.36         38.71         5.19 o                         
 -10  13   4          0.99          7.94         4.04 o                         
  -9  13   4          0.54          0.91         3.21 o                         
  -8  13   4         52.08         44.34         4.19 o                         
  -7  13   4        105.35         94.66         5.22 o                         
  -6  13   4       1170.46       1132.38        18.87 o                         
  -5  13   4        560.68        493.41         9.68 o                         
  -4  13   4          0.18         -1.34         1.55 o                         
  -3  13   4        815.38        759.99        12.60 o                         
  -2  13   4         81.16         75.95         4.42 o                         
  -1  13   4         90.07         98.15         4.95 o                         
   0  13   4        388.68        392.01         7.39 o                         
   1  13   4        757.85        725.07        10.69 o                         
   2  13   4        286.99        284.09         6.01 o                         
   3  13   4        408.33        405.91         7.34 o                         
   4  13   4         73.74         74.32         4.03 o                         
   5  13   4        608.03        600.67        11.11 o                         
   6  13   4         48.61         46.13         4.07 o                         
   7  13   4       1547.15       1544.15        19.63 o                         
   8  13   4         23.59         36.03         4.10 o                         
   9  13   4          3.53         -3.41         4.32 o                         
 -12  14   4         20.33         17.45         5.34 o                         
 -11  14   4        220.25        211.30         9.59 o                         
 -10  14   4         38.54         39.37         4.84 o                         
  -9  14   4         92.91         89.83         6.32 o                         
  -8  14   4        270.57        242.83         9.18 o                         
  -7  14   4       1298.15       1199.74        17.92 o                         
  -6  14   4        120.55        102.03         5.22 o                         
  -5  14   4       1107.58       1059.41        14.76 o                         
  -4  14   4       1985.69       1952.00        19.21 o                         
  -3  14   4          1.20          4.29         2.49 o                         
  -2  14   4       1915.97       1841.52        20.18 o                         
  -1  14   4        295.95        314.39         7.15 o                         
   0  14   4       1708.44       1689.34        20.73 o                         
   1  14   4        669.78        675.05        11.37 o                         
   2  14   4        673.67        647.62         9.72 o                         
   3  14   4         20.86         21.34         2.88 o                         
   4  14   4         70.37         75.31         4.07 o                         
   5  14   4         22.59         22.53         3.40 o                         
   6  14   4       1554.40       1511.17        20.96 o                         
   7  14   4        251.77        261.25         8.47 o                         
   8  14   4         74.56         76.47         5.65 o                         
 -12  15   4         81.79         94.15         8.45 o                         
 -11  15   4        207.36        204.14         9.41 o                         
 -10  15   4        104.27         93.35         5.91 o                         
  -9  15   4        158.02        175.33         7.43 o                         
  -8  15   4         40.24         42.71         4.43 o                         
  -7  15   4        257.99        276.80         9.09 o                         
  -6  15   4        747.28        728.45        12.02 o                         
  -5  15   4        622.35        549.29        10.37 o                         
  -4  15   4        435.01        430.23         7.48 o                         
  -3  15   4       1167.26       1009.91        14.09 o                         
  -2  15   4          1.30         -2.17         2.17 o                         
  -1  15   4        319.12        330.39         7.81 o                         
   0  15   4        222.67        222.32         6.72 o                         
   1  15   4         67.07         66.73         4.55 o                         
   2  15   4         83.73         96.15         5.11 o                         
   3  15   4        311.49        321.87         7.48 o                         
   4  15   4        558.76        562.37        10.59 o                         
   5  15   4          9.60         10.72         2.90 o                         
   6  15   4        792.47        814.18        15.28 o                         
   7  15   4        193.13        200.03         7.79 o                         
   8  15   4          0.91         -0.80         3.35 o                         
 -11  16   4        554.13        548.93        16.57 o                         
 -10  16   4         21.44         16.00         3.97 o                         
  -9  16   4        599.24        591.59        14.11 o                         
  -8  16   4        621.61        598.20        11.72 o                         
  -7  16   4         33.71         45.68         4.19 o                         
  -6  16   4        481.01        460.31         9.53 o                         
  -5  16   4        203.68        229.46         6.71 o                         
  -4  16   4        178.70        171.54         5.54 o                         
  -3  16   4         27.76         59.11         4.94 o                         
  -2  16   4          9.49          1.60         2.65 o                         
  -1  16   4         38.67         55.47         4.13 o                         
   0  16   4        496.64        454.33         9.09 o                         
   1  16   4         37.45         37.19         3.85 o                         
   2  16   4       2203.10       2199.49        26.26 o                         
   3  16   4         25.34         20.37         2.51 o                         
   4  16   4        755.60        735.72        11.65 o                         
   5  16   4        190.36        185.41         6.61 o                         
   6  16   4         61.31         83.71         5.32 o                         
   7  16   4        123.47        126.80         6.47 o                         
 -11  17   4         20.96         18.34         5.92 o                         
 -10  17   4          5.47          0.63         3.68 o                         
  -9  17   4        118.67        112.78         7.24 o                         
  -8  17   4         25.50         24.93         4.64 o                         
  -7  17   4        131.74        136.27         6.30 o                         
  -6  17   4         39.85         41.35         3.93 o                         
  -5  17   4        990.10        959.43        12.91 o                         
  -4  17   4         77.83         77.68         4.95 o                         
  -3  17   4        338.80        321.55         8.04 o                         
  -2  17   4        289.85        288.82         8.53 o                         
  -1  17   4         87.25        114.75         5.97 o                         
   0  17   4        938.09        972.50        14.68 o                         
   1  17   4       1020.42       1030.75        15.19 o                         
   2  17   4        320.15        305.33         9.24 o                         
   3  17   4         14.47         10.35         3.26 o                         
   4  17   4         44.52         48.31         3.94 o                         
   5  17   4        190.01        201.35         7.02 o                         
   6  17   4         15.17         10.82         3.11 o                         
   7  17   4         58.89         67.56         5.31 o                         
 -10  18   4        102.80        110.84         7.50 o                         
  -9  18   4        186.57        178.47         8.20 o                         
  -8  18   4        550.76        530.56        10.95 o                         
  -7  18   4         45.23         36.43         4.12 o                         
  -6  18   4        726.82        735.43        12.45 o                         
  -5  18   4         16.72         22.10         2.87 o                         
  -4  18   4         15.70         14.79         3.59 o                         
  -3  18   4         56.62         33.70         3.73 o                         
  -2  18   4        167.45        157.23         6.75 o                         
  -1  18   4        102.79        100.21         5.98 o                         
   0  18   4        335.81        309.38         9.54 o                         
   1  18   4          0.00          0.32         2.72 o                         
   2  18   4        474.53        477.31         9.87 o                         
   3  18   4          0.92          1.92         3.35 o                         
   4  18   4        459.96        416.33         9.19 o                         
   5  18   4        490.59        491.51        11.59 o                         
   6  18   4         86.86        100.96         6.21 o                         
  -9  19   4         68.60         73.73         6.11 o                         
  -8  19   4         52.77         58.12         5.11 o                         
  -7  19   4         54.47         55.24         4.54 o                         
  -6  19   4         26.04         41.68         4.42 o                         
  -5  19   4         17.44         19.68         4.20 o                         
  -4  19   4         50.21         49.24         4.37 o                         
  -3  19   4          6.46         11.65         3.16 o                         
  -2  19   4         68.74         74.99         5.72 o                         
  -1  19   4         10.53         10.07         3.23 o                         
   0  19   4         25.03         33.56         4.03 o                         
   1  19   4         47.61         58.84         4.68 o                         
   2  19   4        344.86        349.91        10.23 o                         
   3  19   4         60.78         57.55         4.74 o                         
   4  19   4        126.64        119.52         6.44 o                         
   5  19   4        197.15        195.04         7.27 o                         
  -8  20   4          0.60         11.02         4.25 o                         
  -7  20   4        407.95        412.11        10.09 o                         
  -6  20   4          0.68          1.61         3.05 o                         
  -5  20   4        127.62        113.52         4.33 o                         
  -4  20   4          3.05          6.02         3.24 o                         
  -3  20   4         37.61         41.44         4.95 o                         
  -2  20   4         10.39          8.66         3.65 o                         
  -1  20   4         70.42         64.82         5.38 o                         
   0  20   4         30.00         42.74         4.79 o                         
   1  20   4          0.55         -3.09         3.09 o                         
   2  20   4        103.60        111.31         6.22 o                         
   3  20   4         11.95          6.98         3.54 o                         
   4  20   4         32.73         30.17         4.75 o                         
  -7  21   4        184.97        161.06         7.43 o                         
  -6  21   4         35.12         41.41         4.16 o                         
  -5  21   4         26.59         13.85         3.79 o                         
  -4  21   4        565.52        586.53        12.15 o                         
  -3  21   4         12.41         25.90         4.14 o                         
  -2  21   4        409.56        393.17        10.54 o                         
  -1  21   4         52.82         75.64         5.64 o                         
   0  21   4         37.15         30.14         6.42 o                         
   1  21   4        238.70        265.59        10.11 o                         
   2  21   4         80.25         82.17         5.64 o                         
   3  21   4        221.70        245.42         9.37 o                         
  -6  22   4         47.43         37.67         4.02 o                         
  -5  22   4          9.94          9.15         4.67 o                         
  -4  22   4        395.84        433.64        12.86 o                         
  -3  22   4         41.77         55.51         5.39 o                         
  -2  22   4        119.31        149.38         7.44 o                         
  -1  22   4          3.17          4.06         4.13 o                         
   0  22   4        114.42        144.57         8.81 o                         
   1  22   4         41.32         57.77         5.65 o                         
   2  22   4        207.39        214.35        10.14 o                         
  -3  23   4         46.51         68.81         7.92 o                         
  -2  23   4        125.27        141.07         8.42 o                         
  -1  23   4         50.21         43.89         7.01 o                         
 -15   1   5         37.23         41.03         5.47 o                         
 -14   1   5         80.59         86.15         7.20 o                         
 -13   1   5        138.47        145.22         8.57 o                         
 -12   1   5         73.66         73.33         6.24 o                         
 -11   1   5        177.09        187.75         8.85 o                         
 -10   1   5        516.32        467.18        11.30 o                         
  -9   1   5       1125.75       1098.08        17.31 o                         
  -8   1   5          2.68          0.28         2.43 o                         
  -7   1   5        462.10        545.02        10.17 o                         
  -6   1   5        900.78        882.47        12.37 o                         
  -5   1   5        869.83        996.87        12.35 o                         
  -4   1   5       1615.56       1768.33        18.68 o                         
  -3   1   5         24.65         40.27         2.47 o                         
  -2   1   5         77.90         77.81         2.91 o                         
  -1   1   5         10.52          8.98         1.48 o                         
   0   1   5       1550.64       1541.09        30.22 o                         
   1   1   5        376.52        477.65         7.52 o                         
   2   1   5        658.76        631.96         8.17 o                         
   3   1   5       2238.39       2169.23        25.01 o                         
   4   1   5       2616.52       2497.79        28.12 o                         
   5   1   5        719.78        695.62        12.25 o                         
   6   1   5        370.72        359.38        13.28 o                         
   7   1   5        416.94        402.56        12.59 o                         
   8   1   5          1.66          1.89         4.09 o                         
   9   1   5        165.93        147.06        11.20 o                         
  10   1   5        151.30        154.34        10.82 o                         
 -15   2   5          1.99          5.26         3.70 o                         
 -14   2   5          0.92          2.77         4.72 o                         
 -13   2   5        143.71        148.20         8.16 o                         
 -12   2   5        552.08        558.42        12.91 o                         
 -11   2   5        700.91        663.75        14.42 o                         
 -10   2   5       1921.63       1883.50        25.96 o                         
  -9   2   5        166.06        164.73         7.20 o                         
  -8   2   5        565.72        564.23        10.65 o                         
  -7   2   5        702.74        723.13        11.28 o                         
  -6   2   5        658.42        654.21         9.99 o                         
  -5   2   5        761.54       1038.90        13.44 o                         
  -4   2   5        306.24        277.46         5.33 o                         
  -3   2   5       1697.58       1809.75        19.71 o                         
  -2   2   5        673.04        619.86         8.48 o                         
  -1   2   5         94.39        103.04         4.17 o                         
   0   2   5        328.95        280.50         6.17 o                         
   1   2   5        434.80        483.50         8.63 o                         
   2   2   5          1.18         -0.38         1.14 o                         
   3   2   5        441.36        386.88         8.17 o                         
   4   2   5        492.30        494.16         9.34 o                         
   5   2   5       1821.92       1850.60        24.89 o                         
   6   2   5       4448.30       4460.55        53.21 o                         
   7   2   5        440.91        428.04        11.83 o                         
   8   2   5        370.35        380.05        17.00 o                         
   9   2   5        289.40        310.06        11.75 o                         
  10   2   5          1.02          4.86         5.26 o                         
 -15   3   5         84.31        110.29         8.55 o                         
 -14   3   5        257.19        263.19        11.24 o                         
 -13   3   5        215.84        255.53        10.48 o                         
 -12   3   5         48.48         51.74         5.25 o                         
 -11   3   5        659.20        633.11        14.25 o                         
 -10   3   5        117.29        121.24         7.04 o                         
  -9   3   5          9.35         17.34         3.32 o                         
  -8   3   5        390.89        353.30         8.44 o                         
  -7   3   5        464.19        467.71         9.19 o                         
  -6   3   5        861.76        800.37        15.22 o                         
  -5   3   5        545.41        585.58         8.92 o                         
  -4   3   5        297.82        355.49         6.25 o                         
  -3   3   5       1808.13       1718.12        18.12 o                         
  -2   3   5       1941.45       2060.14        19.23 o                         
  -1   3   5       3895.96       3863.60        35.06 o                         
   0   3   5       1141.27       1121.95        17.45 o                         
   1   3   5         76.87        111.57         5.10 o                         
   2   3   5        661.03        583.39        12.91 o                         
   3   3   5        901.55        862.27        12.77 o                         
   4   3   5        173.01        134.63         4.91 o                         
   5   3   5        519.49        537.92        10.61 o                         
   6   3   5       2335.41       2349.69        31.29 o                         
   7   3   5         64.88         60.45         5.82 o                         
   8   3   5        266.79        231.04        11.57 o                         
   9   3   5         18.54         23.84         5.06 o                         
  10   3   5          0.96          6.37         5.52 o                         
 -15   4   5         21.53         26.29         6.69 o                         
 -14   4   5        372.15        360.51        12.13 o                         
 -13   4   5        543.78        518.20        14.23 o                         
 -12   4   5        470.80        446.87        11.69 o                         
 -11   4   5        457.89        492.57        11.94 o                         
 -10   4   5        131.65        150.70         7.55 o                         
  -9   4   5        444.78        415.00        10.50 o                         
  -8   4   5        769.10        752.12        12.80 o                         
  -7   4   5       1740.47       1719.66        21.03 o                         
  -6   4   5        563.41        602.50        10.07 o                         
  -5   4   5        982.41        970.85        12.44 o                         
  -4   4   5       5172.37       5267.43        46.35 o                         
  -3   4   5        436.96        521.17         7.53 o                         
  -2   4   5       3036.29       2968.50        28.23 o                         
  -1   4   5        158.34        162.54         3.17 o                         
   0   4   5        293.49        290.35         6.52 o                         
   1   4   5        310.42        289.86         7.11 o                         
   2   4   5         70.14         79.63         2.66 o                         
   3   4   5        753.62        713.61        11.18 o                         
   4   4   5        241.78        267.25         6.14 o                         
   5   4   5        246.20        268.04         6.66 o                         
   6   4   5        666.67        667.96        12.28 o                         
   7   4   5          6.21          6.52         2.84 o                         
   8   4   5        387.43        372.35        10.36 o                         
   9   4   5        882.87        853.92        26.14 o                         
  10   4   5        163.97        182.97        10.65 o                         
 -15   5   5          2.92          8.01         4.92 o                         
 -14   5   5         94.09        100.05         7.30 o                         
 -13   5   5        525.40        495.42        14.49 o                         
 -12   5   5          0.21          1.81         3.56 o                         
 -11   5   5       1194.71       1209.20        20.38 o                         
 -10   5   5       1009.72       1016.65        16.86 o                         
  -9   5   5         46.42         39.47         4.20 o                         
  -8   5   5        169.23        156.88         6.36 o                         
  -7   5   5        797.71        878.95        13.44 o                         
  -6   5   5        591.82        610.27        10.31 o                         
  -5   5   5        331.87        341.53         6.66 o                         
  -4   5   5        601.51        745.61         9.96 o                         
  -3   5   5        190.51        169.94         4.61 o                         
  -2   5   5         30.52         32.69         1.97 o                         
  -1   5   5        833.81        916.27        11.26 o                         
   0   5   5        599.52        690.68         8.27 o                         
   1   5   5        172.39        174.35         3.44 o                         
   2   5   5       1226.55       1272.34        14.12 o                         
   3   5   5          3.32          2.50         1.27 o                         
   4   5   5        100.33         98.30         4.49 o                         
   5   5   5        701.04        706.60        11.68 o                         
   6   5   5         48.08         51.65         4.43 o                         
   7   5   5         16.89         15.47         3.35 o                         
   8   5   5         11.88          5.16         3.92 o                         
   9   5   5        173.43        155.50         8.74 o                         
  10   5   5          0.17          4.19         4.02 o                         
 -15   6   5          1.65         10.27         5.66 o                         
 -14   6   5         93.35         97.88         8.17 o                         
 -13   6   5        213.46        213.18         9.87 o                         
 -12   6   5        205.56        206.89         9.31 o                         
 -11   6   5        291.06        305.55        10.40 o                         
 -10   6   5       2403.48       2345.48        33.63 o                         
  -9   6   5        145.96        145.50         6.80 o                         
  -8   6   5         17.06         15.62         3.01 o                         
  -7   6   5        182.93        177.21         6.09 o                         
  -6   6   5       1235.09       1328.67        16.45 o                         
  -5   6   5       2281.84       2439.43        24.13 o                         
  -4   6   5         74.37         75.21         3.40 o                         
  -3   6   5       4133.09       4434.33        37.03 o                         
  -2   6   5        155.07        130.13         3.40 o                         
  -1   6   5         75.41         81.63         3.15 o                         
   0   6   5        454.28        401.09         6.64 o                         
   1   6   5         30.77         51.04         2.27 o                         
   2   6   5          2.66          4.10         1.37 o                         
   3   6   5        602.70        578.85         8.17 o                         
   4   6   5        406.10        375.22         6.94 o                         
   5   6   5          0.06         -0.94         2.00 o                         
   6   6   5        343.62        335.95         7.49 o                         
   7   6   5          1.45          0.77         2.42 o                         
   8   6   5          0.38          5.80         2.34 o                         
   9   6   5         73.55         52.73         5.75 o                         
  10   6   5          5.18         19.97         5.44 o                         
 -14   7   5         35.83         41.63         6.23 o                         
 -13   7   5          7.96         19.37         5.18 o                         
 -12   7   5         62.85         67.23         5.99 o                         
 -11   7   5         71.54         71.18         5.88 o                         
 -10   7   5         67.71         72.93         5.69 o                         
  -9   7   5         70.31         77.16         5.28 o                         
  -8   7   5       1397.95       1381.45        19.77 o                         
  -7   7   5          5.94          1.40         2.23 o                         
  -6   7   5        530.38        520.75         9.07 o                         
  -5   7   5        610.00        630.58         9.51 o                         
  -4   7   5         35.87         41.11         2.98 o                         
  -3   7   5       1007.22       1002.24        11.12 o                         
  -2   7   5        312.43        315.38         5.37 o                         
  -1   7   5         94.60         75.68         2.92 o                         
   0   7   5        390.68        415.06         6.23 o                         
   1   7   5       1826.29       1832.30        17.21 o                         
   2   7   5        732.50        753.66         9.36 o                         
   3   7   5        145.58        179.96         4.04 o                         
   4   7   5          9.59          6.60         1.96 o                         
   5   7   5        229.25        201.12         5.34 o                         
   6   7   5        255.58        256.83         6.55 o                         
   7   7   5        141.84        121.43         5.28 o                         
   8   7   5         11.16          7.14         2.62 o                         
   9   7   5         53.71         54.74         4.38 o                         
  10   7   5         14.99          0.39         5.88 o                         
 -14   8   5         51.33         42.21         5.44 o                         
 -13   8   5         25.75         32.85         4.91 o                         
 -12   8   5         38.29         40.98         5.22 o                         
 -11   8   5         31.96         35.07         4.71 o                         
 -10   8   5        303.18        311.40         9.71 o                         
  -9   8   5        172.40        182.13         7.27 o                         
  -8   8   5       1334.24       1244.04        17.48 o                         
  -7   8   5       1735.38       1721.41        20.12 o                         
  -6   8   5        270.58        298.88         6.82 o                         
  -5   8   5       3371.73       3183.69        30.40 o                         
  -4   8   5        156.17        155.56         4.98 o                         
  -3   8   5          2.56          2.90         1.48 o                         
  -2   8   5         75.58         61.58         3.13 o                         
  -1   8   5       1692.55       1714.21        16.29 o                         
   0   8   5        677.33        660.28         9.57 o                         
   1   8   5        532.45        511.66         7.03 o                         
   2   8   5        229.07        230.22         5.74 o                         
   3   8   5        617.60        603.40         8.82 o                         
   4   8   5          5.01          2.46         1.94 o                         
   5   8   5        262.45        253.21         6.91 o                         
   6   8   5        356.35        346.06         8.49 o                         
   7   8   5          3.34          3.50         2.83 o                         
   8   8   5         93.81         92.95         5.40 o                         
   9   8   5        254.63        250.29         8.86 o                         
  10   8   5         25.53         36.23         5.17 o                         
 -14   9   5        342.44        358.02        13.61 o                         
 -13   9   5         65.06         59.01         5.68 o                         
 -12   9   5        522.02        515.18        12.45 o                         
 -11   9   5        923.55        883.68        15.39 o                         
 -10   9   5         41.52         29.94         4.47 o                         
  -9   9   5       1818.97       1788.65        23.77 o                         
  -8   9   5       1498.26       1512.84        19.35 o                         
  -7   9   5        817.96        834.31        14.05 o                         
  -6   9   5        225.11        227.73         6.65 o                         
  -5   9   5        498.93        493.96         8.63 o                         
  -4   9   5         19.76          9.42         2.02 o                         
  -3   9   5        584.34        554.81         9.96 o                         
  -2   9   5          1.09         -0.37         1.64 o                         
  -1   9   5        597.28        569.20         8.67 o                         
   0   9   5        113.43        154.75         3.29 o                         
   1   9   5        637.32        606.63         7.90 o                         
   2   9   5          0.90          4.25         1.83 o                         
   3   9   5        150.52        137.50         4.51 o                         
   4   9   5        174.52        167.87         5.28 o                         
   5   9   5       1103.82       1096.92        13.73 o                         
   6   9   5        254.76        236.67         6.71 o                         
   7   9   5        115.09        108.87         5.45 o                         
   8   9   5        299.16        313.66         8.37 o                         
   9   9   5        116.07        100.37         6.77 o                         
 -14  10   5         56.46         33.54         7.63 o                         
 -13  10   5         43.59         49.06         5.56 o                         
 -12  10   5         69.45         74.18         6.20 o                         
 -11  10   5          4.66          4.63         3.86 o                         
 -10  10   5         58.36         59.96         5.80 o                         
  -9  10   5        185.86        200.93         8.42 o                         
  -8  10   5         11.27          7.84         3.08 o                         
  -7  10   5       3869.19       3737.48        38.52 o                         
  -6  10   5        600.90        594.45        10.35 o                         
  -5  10   5        244.69        244.21         5.84 o                         
  -4  10   5        410.17        375.00         7.05 o                         
  -3  10   5         19.89         23.46         2.74 o                         
  -2  10   5         32.84         21.00         2.60 o                         
  -1  10   5          4.32          9.38         1.83 o                         
   0  10   5        892.64        868.71        11.81 o                         
   1  10   5         33.86         33.17         2.27 o                         
   2  10   5       1719.59       1709.20        17.69 o                         
   3  10   5          8.68          8.72         1.95 o                         
   4  10   5          2.62          4.69         2.27 o                         
   5  10   5          0.81         -1.81         2.30 o                         
   6  10   5        477.04        453.78         8.72 o                         
   7  10   5          0.70          0.03         2.53 o                         
   8  10   5         85.33         71.68         4.80 o                         
   9  10   5         86.54         82.97         4.93 o                         
 -13  11   5         12.61         16.26         4.58 o                         
 -12  11   5        138.10        140.97         8.69 o                         
 -11  11   5          2.54          6.69         3.44 o                         
 -10  11   5          0.02         -2.89         2.89 o                         
  -9  11   5         80.32         62.83         5.06 o                         
  -8  11   5        115.26        122.16         6.15 o                         
  -7  11   5         91.97         96.52         5.14 o                         
  -6  11   5         63.60         68.63         4.41 o                         
  -5  11   5         95.00         95.95         4.70 o                         
  -4  11   5         56.07         56.26         3.06 o                         
  -3  11   5        171.48        176.72         6.26 o                         
  -2  11   5        103.60        121.32         4.73 o                         
  -1  11   5          0.20          1.26         2.11 o                         
   0  11   5        147.46        150.08         5.57 o                         
   1  11   5         44.48         49.79         3.50 o                         
   2  11   5         60.67         72.81         3.89 o                         
   3  11   5         83.39         90.17         4.06 o                         
   4  11   5         41.89         45.10         3.45 o                         
   5  11   5        406.34        413.35         8.56 o                         
   6  11   5        102.97        125.70         5.56 o                         
   7  11   5        253.99        231.25         7.34 o                         
   8  11   5        229.97        262.32         8.56 o                         
   9  11   5        243.82        216.16         8.83 o                         
 -13  12   5         22.41         26.28         5.29 o                         
 -12  12   5         57.11         60.89         5.95 o                         
 -11  12   5         97.42        110.93         6.88 o                         
 -10  12   5          0.31         -2.38         3.11 o                         
  -9  12   5        317.58        290.57         9.50 o                         
  -8  12   5         81.78         68.59         5.15 o                         
  -7  12   5        560.94        503.61         9.86 o                         
  -6  12   5         14.26          6.72         2.33 o                         
  -5  12   5         89.99         79.23         4.90 o                         
  -4  12   5        565.89        579.26        10.22 o                         
  -3  12   5       1256.99       1214.91        15.56 o                         
  -2  12   5         28.97         27.98         3.24 o                         
  -1  12   5        445.42        443.25         8.93 o                         
   0  12   5        713.44        673.64        10.59 o                         
   1  12   5         59.43         54.58         3.63 o                         
   2  12   5        242.75        244.44         6.15 o                         
   3  12   5         35.73         38.30         3.27 o                         
   4  12   5          3.50          0.18         2.05 o                         
   5  12   5        554.85        562.75        10.03 o                         
   6  12   5        230.49        238.44         7.49 o                         
   7  12   5        648.13        647.37        14.50 o                         
   8  12   5        324.94        328.25        10.63 o                         
 -13  13   5         54.11         67.99         7.87 o                         
 -12  13   5          4.16          8.45         4.30 o                         
 -11  13   5        343.15        345.65        11.56 o                         
 -10  13   5        144.57        145.34         7.49 o                         
  -9  13   5        179.06        181.17         7.88 o                         
  -8  13   5        407.40        376.26         9.64 o                         
  -7  13   5        740.19        656.13        11.76 o                         
  -6  13   5         60.47         68.36         4.39 o                         
  -5  13   5        149.60        146.80         5.83 o                         
  -4  13   5       1760.46       1777.63        21.45 o                         
  -3  13   5       3000.06       2861.64        29.77 o                         
  -2  13   5        117.92        125.30         5.73 o                         
  -1  13   5       1407.81       1379.88        16.76 o                         
   0  13   5        469.00        450.05         8.58 o                         
   1  13   5        100.14         91.42         4.71 o                         
   2  13   5         28.10         26.63         2.14 o                         
   3  13   5         66.73         74.90         4.20 o                         
   4  13   5          7.93          5.16         2.45 o                         
   5  13   5        371.86        375.06         8.68 o                         
   6  13   5         17.24         21.79         3.70 o                         
   7  13   5        250.87        253.86         8.58 o                         
   8  13   5        192.86        221.15         8.87 o                         
 -12  14   5        141.02        146.34         9.17 o                         
 -11  14   5         82.97         68.52         6.36 o                         
 -10  14   5        456.54        478.30        11.49 o                         
  -9  14   5         78.93         71.72         5.39 o                         
  -8  14   5         30.82         30.78         3.95 o                         
  -7  14   5        222.16        258.84         8.57 o                         
  -6  14   5        318.71        274.09         8.55 o                         
  -5  14   5        251.91        229.44         6.13 o                         
  -4  14   5       1883.57       1791.70        21.41 o                         
  -3  14   5          0.74          2.15         2.42 o                         
  -2  14   5        747.50        708.06        11.70 o                         
  -1  14   5         10.91         10.95         2.65 o                         
   0  14   5         13.58         16.60         2.96 o                         
   1  14   5         12.55         15.96         3.01 o                         
   2  14   5          5.06         -0.23         2.43 o                         
   3  14   5        467.53        459.83        11.30 o                         
   4  14   5         25.76         28.93         3.07 o                         
   5  14   5        322.30        333.00         8.39 o                         
   6  14   5        170.02        167.15         6.88 o                         
   7  14   5          1.81          8.58         3.33 o                         
   8  14   5        122.22        120.35         6.89 o                         
 -12  15   5         74.63         76.35         7.28 o                         
 -11  15   5         23.41         19.06         4.26 o                         
 -10  15   5        125.23        131.69         7.32 o                         
  -9  15   5          1.98         -2.10         2.94 o                         
  -8  15   5        162.63        154.71         7.32 o                         
  -7  15   5         93.54         92.57         5.25 o                         
  -6  15   5        436.91        404.45        10.10 o                         
  -5  15   5        222.69        216.96         6.05 o                         
  -4  15   5          0.34         -2.52         2.52 o                         
  -3  15   5        142.22        123.02         6.20 o                         
  -2  15   5         34.02         33.22         3.78 o                         
  -1  15   5         34.09         39.36         3.97 o                         
   0  15   5          3.22          7.60         2.96 o                         
   1  15   5         99.56        103.79         5.54 o                         
   2  15   5          0.06         -2.59         2.59 o                         
   3  15   5          2.11          6.38         2.06 o                         
   4  15   5          0.08          0.26         2.36 o                         
   5  15   5          1.86         10.89         3.13 o                         
   6  15   5         41.62         39.55         4.09 o                         
   7  15   5        272.25        292.04        10.77 o                         
 -11  16   5         36.81         35.88         5.41 o                         
 -10  16   5        251.88        264.21         9.60 o                         
  -9  16   5          0.58          7.62         3.43 o                         
  -8  16   5         42.13         33.39         4.14 o                         
  -7  16   5         98.72         90.54         5.48 o                         
  -6  16   5        128.92        142.34         5.54 o                         
  -5  16   5          5.06         -0.58         2.80 o                         
  -4  16   5        223.57        245.47         8.22 o                         
  -3  16   5        201.20        238.20         7.79 o                         
  -2  16   5        130.25        158.43         6.52 o                         
  -1  16   5        399.17        327.62         8.65 o                         
   0  16   5       1030.32        992.40        15.75 o                         
   1  16   5        100.51        111.75         5.61 o                         
   2  16   5        474.10        463.34        10.03 o                         
   3  16   5          4.90          6.69         3.12 o                         
   4  16   5        728.16        733.08        13.41 o                         
   5  16   5          0.69          1.22         2.71 o                         
   6  16   5         61.04         73.28         5.11 o                         
   7  16   5          0.10         -3.22         3.22 o                         
 -11  17   5        140.58        134.08         8.33 o                         
 -10  17   5         35.92         36.94         5.11 o                         
  -9  17   5         16.33         13.70         4.63 o                         
  -8  17   5        339.17        354.63        10.81 o                         
  -7  17   5         73.61         70.70         4.77 o                         
  -6  17   5        307.24        333.00        10.79 o                         
  -5  17   5         16.30         17.68         3.61 o                         
  -4  17   5        208.17        212.60         8.18 o                         
  -3  17   5         34.00         32.27         3.92 o                         
  -2  17   5         13.29          7.75         3.19 o                         
  -1  17   5        244.47        229.93         7.88 o                         
   0  17   5        221.49        212.92         8.09 o                         
   1  17   5       1125.16       1130.91        18.01 o                         
   2  17   5        136.11        141.65         7.95 o                         
   3  17   5         27.83         31.81         3.93 o                         
   4  17   5         25.97         23.07         3.22 o                         
   5  17   5          7.96         10.67         2.93 o                         
   6  17   5          8.85          3.14         6.03 o                         
 -10  18   5        628.56        642.36        16.00 o                         
  -9  18   5        197.73        213.73         8.86 o                         
  -8  18   5        498.28        507.60        12.69 o                         
  -7  18   5        166.04        183.35         7.92 o                         
  -6  18   5          1.02          0.82         2.26 o                         
  -5  18   5        110.34        114.16         6.41 o                         
  -4  18   5        189.10        197.02         8.07 o                         
  -3  18   5         45.39         32.28         4.16 o                         
  -2  18   5        281.92        270.47         8.59 o                         
  -1  18   5         38.73         43.32         4.43 o                         
   0  18   5         77.08         75.93         5.35 o                         
   1  18   5         55.27         73.54         5.02 o                         
   2  18   5         80.53         79.13         5.62 o                         
   3  18   5        169.69        172.56         7.83 o                         
   4  18   5         67.58         83.30         7.46 o                         
   5  18   5         16.86         17.20         6.18 o                         
  -9  19   5        104.00         76.04         6.02 o                         
  -8  19   5        278.91        326.16         9.36 o                         
  -7  19   5        617.45        591.77        11.29 o                         
  -6  19   5        985.39        976.26        18.30 o                         
  -5  19   5         34.98         27.82         4.14 o                         
  -4  19   5        265.25        263.45         8.96 o                         
  -3  19   5        336.36        330.57        10.15 o                         
  -2  19   5         11.89         11.91         3.33 o                         
  -1  19   5        613.96        640.46        12.87 o                         
   0  19   5          5.63          5.67         3.56 o                         
   1  19   5         31.19         38.07         4.60 o                         
   2  19   5        129.58        133.66         7.19 o                         
   3  19   5         11.15          6.88         3.25 o                         
   4  19   5          2.19          1.30         4.22 o                         
  -8  20   5        115.67         85.56         5.95 o                         
  -7  20   5        129.48        142.42         8.14 o                         
  -6  20   5         24.65         37.45         4.62 o                         
  -5  20   5          0.71          2.95         3.95 o                         
  -4  20   5         33.51         41.93         5.00 o                         
  -3  20   5          1.47          5.29         3.30 o                         
  -2  20   5          7.86         14.32         3.41 o                         
  -1  20   5         33.33         33.03         4.77 o                         
   0  20   5         46.91         47.70         4.74 o                         
   1  20   5         48.02         47.78         4.77 o                         
   2  20   5         12.48         15.27         3.73 o                         
   3  20   5        170.91        178.91         8.99 o                         
  -7  21   5         33.97         45.20         6.30 o                         
  -6  21   5         57.86         61.06         6.98 o                         
  -5  21   5          0.05         -3.87         3.87 o                         
  -4  21   5         42.87         48.23         5.09 o                         
  -3  21   5         89.40         75.64         6.30 o                         
  -2  21   5          3.61          1.59         3.26 o                         
  -1  21   5        173.17        207.21         8.74 o                         
   0  21   5         16.71         17.70         6.05 o                         
   1  21   5         38.05         43.77         5.72 o                         
   2  21   5         24.15         28.90         6.34 o                         
  -5  22   5          1.27          6.82         5.44 o                         
  -4  22   5         62.40         60.30         6.76 o                         
  -3  22   5         50.05         54.37         6.89 o                         
  -2  22   5         66.19         69.75         5.93 o                         
  -1  22   5         20.90         34.77         5.10 o                         
   0  22   5        119.63        140.27         8.16 o                         
 -15   0   6         14.38         14.16         5.86 o                         
 -14   0   6        936.84        945.78        28.16 o                         
 -13   0   6        601.68        537.59        24.75 o                         
 -12   0   6       1383.17       1382.53        32.28 o                         
 -11   0   6        998.11        957.91        31.31 o                         
 -10   0   6        677.80        664.41        19.35 o                         
  -9   0   6        137.70        161.13         9.63 o                         
  -8   0   6        714.45        770.89        18.95 o                         
  -7   0   6       1692.17       1686.37        27.86 o                         
  -6   0   6        575.82        761.39        15.41 o                         
  -5   0   6       1001.31       1101.63        23.34 o                         
  -4   0   6       1032.10       1048.19        17.03 o                         
  -3   0   6        554.06        664.26        13.70 o                         
  -2   0   6       1192.40       1420.40        23.07 o                         
  -1   0   6       4557.26       4504.22       124.72 o                         
   0   0   6       3059.57       3078.50        99.20 o                         
   1   0   6         49.65         74.24         2.89 o                         
   2   0   6        933.83        919.99        15.37 o                         
   3   0   6        732.38       1036.04        18.61 o                         
   4   0   6         28.05         30.48         3.22 o                         
   5   0   6        343.24        338.07        26.55 o                         
   6   0   6       2395.44       2378.04        54.90 o                         
   7   0   6        261.73        247.03        12.72 o                         
   8   0   6          0.96         -1.75         6.32 o                         
   9   0   6        348.22        367.10        21.93 o                         
  10   0   6          1.91         -0.63         7.97 o                         
 -15   1   6         15.85         11.46         5.04 o                         
 -14   1   6        143.98        145.57         8.58 o                         
 -13   1   6         53.93         61.90         7.42 o                         
 -12   1   6         59.95         60.70         5.76 o                         
 -11   1   6         74.36         65.43         5.82 o                         
 -10   1   6        126.90        113.60         7.22 o                         
  -9   1   6          5.47         14.53         3.37 o                         
  -8   1   6        119.01         99.78         5.11 o                         
  -7   1   6       1160.55       1115.31        14.86 o                         
  -6   1   6         11.52         29.20         2.92 o                         
  -5   1   6       1679.34       1605.83        17.45 o                         
  -4   1   6       2643.72       2783.88        28.28 o                         
  -3   1   6        964.32       1005.96        20.18 o                         
  -2   1   6        741.05        678.17         9.04 o                         
  -1   1   6       1029.92        946.77        16.19 o                         
   0   1   6        966.68        866.73        12.46 o                         
   1   1   6        952.87        947.98        12.70 o                         
   2   1   6        122.55        127.52         2.80 o                         
   3   1   6        134.41        120.28         3.01 o                         
   4   1   6          1.61          6.44         1.58 o                         
   5   1   6        187.10        207.83         8.77 o                         
   6   1   6        291.38        273.18        10.25 o                         
   7   1   6         46.10         36.76         5.28 o                         
   8   1   6          7.76         13.52         4.65 o                         
   9   1   6        138.16        152.23         9.40 o                         
  10   1   6          2.07         -4.47         4.47 o                         
 -15   2   6          8.96         10.76         8.72 o                         
 -14   2   6         13.46          8.64         4.32 o                         
 -13   2   6         12.98         16.19         4.46 o                         
 -12   2   6         24.91         18.47         4.57 o                         
 -11   2   6        226.54        227.63         9.75 o                         
 -10   2   6          0.85          1.33         3.00 o                         
  -9   2   6          1.04          2.99         2.99 o                         
  -8   2   6          9.98         13.73         2.88 o                         
  -7   2   6        509.46        545.26         9.59 o                         
  -6   2   6         30.88         21.07         2.66 o                         
  -5   2   6       1289.15       1330.55        15.23 o                         
  -4   2   6        484.88        607.86        11.97 o                         
  -3   2   6         17.14         24.49         2.48 o                         
  -2   2   6         63.73         53.81         2.88 o                         
  -1   2   6        234.07        269.27         7.63 o                         
   0   2   6        140.51        160.83         5.96 o                         
   1   2   6        533.60        580.90        13.34 o                         
   2   2   6        184.51        173.98         4.28 o                         
   3   2   6        124.77        126.31         3.04 o                         
   4   2   6          3.11          2.55         1.71 o                         
   5   2   6        489.85        489.84         9.24 o                         
   6   2   6         92.50        101.42         7.30 o                         
   7   2   6        448.50        421.03        12.45 o                         
   8   2   6        114.92        133.72         8.24 o                         
   9   2   6         32.53         34.70         5.27 o                         
 -15   3   6         17.83         24.96         6.37 o                         
 -14   3   6         74.37         84.86         6.71 o                         
 -13   3   6          0.23         12.45         4.59 o                         
 -12   3   6         48.53         48.24         5.29 o                         
 -11   3   6        249.06        259.38         9.95 o                         
 -10   3   6       1172.53       1130.95        18.06 o                         
  -9   3   6        293.30        296.80         9.33 o                         
  -8   3   6        911.40        949.60        15.13 o                         
  -7   3   6          0.32          2.87         2.17 o                         
  -6   3   6        603.95        597.59        10.20 o                         
  -5   3   6        396.64        345.23         7.06 o                         
  -4   3   6        765.44        780.66        16.91 o                         
  -3   3   6        371.96        415.96         6.91 o                         
  -2   3   6         42.56         53.31         2.60 o                         
  -1   3   6        118.04        127.89         4.92 o                         
   0   3   6        273.48        296.58         7.13 o                         
   1   3   6        185.07        208.39         7.06 o                         
   2   3   6         47.94         42.98         2.39 o                         
   3   3   6         79.72        123.37         3.42 o                         
   4   3   6        497.93        533.40        15.74 o                         
   5   3   6       2881.76       2829.66        35.63 o                         
   6   3   6        568.85        657.79        11.98 o                         
   7   3   6        237.78        238.36         9.28 o                         
   8   3   6        216.06        199.85         9.44 o                         
   9   3   6         16.72         16.31         4.60 o                         
 -15   4   6         51.84         28.42         8.10 o                         
 -14   4   6         49.97         56.03         6.00 o                         
 -13   4   6        798.97        773.27        16.18 o                         
 -12   4   6         11.92         12.47         3.93 o                         
 -11   4   6        606.88        597.31        13.68 o                         
 -10   4   6       1998.59       1994.16        27.55 o                         
  -9   4   6        932.42        890.57        15.80 o                         
  -8   4   6          8.87         13.99         3.16 o                         
  -7   4   6        379.59        386.56         8.19 o                         
  -6   4   6        678.48        667.20        11.48 o                         
  -5   4   6         46.13         53.09         3.20 o                         
  -4   4   6       7863.30       8008.27        71.43 o                         
  -3   4   6       4035.58       4048.32        43.13 o                         
  -2   4   6        609.17        583.91         6.81 o                         
  -1   4   6       3403.90       3484.82        62.09 o                         
   0   4   6        387.35        352.52        11.10 o                         
   1   4   6          3.99          4.91         2.25 o                         
   2   4   6        330.72        293.01         7.67 o                         
   3   4   6        230.04        231.77         5.98 o                         
   4   4   6        265.41        263.03         5.58 o                         
   5   4   6          1.64          1.89         2.46 o                         
   6   4   6         84.96         87.50         5.47 o                         
   7   4   6        327.40        311.18         8.58 o                         
   8   4   6          6.60         10.11         4.30 o                         
   9   4   6        399.33        359.52        11.62 o                         
 -15   5   6        173.54        180.18        12.15 o                         
 -14   5   6          0.00         13.20         5.33 o                         
 -13   5   6        889.34        875.30        18.02 o                         
 -12   5   6        189.52        225.73        10.08 o                         
 -11   5   6         55.50         78.74         6.61 o                         
 -10   5   6       2462.42       2358.90        29.56 o                         
  -9   5   6       1216.39       1184.75        17.29 o                         
  -8   5   6          6.53          2.78         2.71 o                         
  -7   5   6        748.83        744.73        12.29 o                         
  -6   5   6         14.79         11.76         2.51 o                         
  -5   5   6       2365.36       2370.83        25.27 o                         
  -4   5   6       1721.35       1653.61        19.31 o                         
  -3   5   6       1805.20       1693.53        16.44 o                         
  -2   5   6       1196.07       1156.41        11.74 o                         
  -1   5   6         16.51         34.42         1.56 o                         
   0   5   6          1.29          0.98         1.90 o                         
   1   5   6         89.26         83.63         4.16 o                         
   2   5   6          3.01          7.32         1.90 o                         
   3   5   6        319.69        298.49         6.94 o                         
   4   5   6        481.61        470.15         8.40 o                         
   5   5   6         15.00         12.11         2.83 o                         
   6   5   6        339.49        325.35         8.54 o                         
   7   5   6          0.69          2.46         2.98 o                         
   8   5   6         27.00         11.19         5.96 o                         
   9   5   6        624.31        600.25        15.47 o                         
 -15   6   6        285.51        257.33        14.78 o                         
 -14   6   6          0.09         11.44         5.37 o                         
 -13   6   6        947.08        932.03        19.87 o                         
 -12   6   6         67.21         82.14         6.36 o                         
 -11   6   6         15.92         28.04         4.23 o                         
 -10   6   6         71.11         64.00         5.26 o                         
  -9   6   6         20.07         13.49         3.48 o                         
  -8   6   6       1642.64       1638.83        21.55 o                         
  -7   6   6       1511.41       1553.30        19.10 o                         
  -6   6   6       4218.18       4212.32        40.11 o                         
  -5   6   6        173.02        162.57         4.87 o                         
  -4   6   6       1772.57       1725.29        18.14 o                         
  -3   6   6        244.71        215.83         4.62 o                         
  -2   6   6         24.24         33.12         2.24 o                         
  -1   6   6         10.25          3.84         1.36 o                         
   0   6   6        919.60        945.01        11.69 o                         
   1   6   6        205.12        188.49         5.83 o                         
   2   6   6        622.39        548.98        10.02 o                         
   3   6   6        163.26        175.73         4.25 o                         
   4   6   6       1529.34       1489.48        18.11 o                         
   5   6   6          0.63          0.86         2.09 o                         
   6   6   6        627.05        605.19        12.18 o                         
   7   6   6        110.25        131.66         6.61 o                         
   8   6   6         30.63         21.04         4.78 o                         
   9   6   6        188.49        195.40        11.10 o                         
 -14   7   6         22.08         22.26         4.78 o                         
 -13   7   6        358.74        372.58        12.89 o                         
 -12   7   6         26.42         37.86         5.01 o                         
 -11   7   6       1567.89       1494.38        24.30 o                         
 -10   7   6        436.09        391.96        10.04 o                         
  -9   7   6        585.27        542.91        11.28 o                         
  -8   7   6        196.19        183.77         7.60 o                         
  -7   7   6        310.61        322.19         7.78 o                         
  -6   7   6        104.22        104.56         4.75 o                         
  -5   7   6         70.67         68.61         3.75 o                         
  -4   7   6        486.74        472.48         7.30 o                         
  -3   7   6        480.06        467.29         6.60 o                         
  -2   7   6       1625.65       1719.95        16.32 o                         
  -1   7   6        108.98        101.30         3.33 o                         
   0   7   6       1144.28       1182.69        13.46 o                         
   1   7   6        290.18        303.73         5.05 o                         
   2   7   6        143.09        158.37         3.45 o                         
   3   7   6          5.86         17.67         2.77 o                         
   4   7   6        708.02        732.64        11.03 o                         
   5   7   6        112.42        126.93         5.09 o                         
   6   7   6         18.86         17.03         3.06 o                         
   7   7   6          6.95         15.14         3.33 o                         
   8   7   6          3.03         -3.50         4.11 o                         
   9   7   6         20.94          6.23         4.96 o                         
 -14   8   6          0.09          1.83         4.43 o                         
 -13   8   6        117.45        119.97         7.28 o                         
 -12   8   6          5.48         -0.69         3.39 o                         
 -11   8   6         97.75         93.68         6.31 o                         
 -10   8   6         37.98         44.94         4.40 o                         
  -9   8   6          0.10          0.68         2.82 o                         
  -8   8   6        101.98         93.11         5.20 o                         
  -7   8   6         24.85         14.61         3.09 o                         
  -6   8   6       1246.01       1179.89        15.13 o                         
  -5   8   6         18.84         23.85         2.85 o                         
  -4   8   6          3.29          3.35         1.99 o                         
  -3   8   6          5.25          7.66         1.92 o                         
  -2   8   6        181.83        187.20         4.54 o                         
  -1   8   6        892.64        937.22        11.13 o                         
   0   8   6         36.67         48.05         2.64 o                         
   1   8   6        637.04        694.15         9.59 o                         
   2   8   6        496.20        516.76         7.46 o                         
   3   8   6         20.26         22.32         1.98 o                         
   4   8   6        256.60        246.78         5.64 o                         
   5   8   6         18.67         20.15         2.19 o                         
   6   8   6        116.52        107.19         5.24 o                         
   7   8   6        125.69        119.00         5.90 o                         
   8   8   6         10.53         10.10         3.22 o                         
   9   8   6        131.82        124.18         8.32 o                         
 -14   9   6         33.12         34.02         8.01 o                         
 -13   9   6          4.36         15.36         4.51 o                         
 -12   9   6        122.06        117.67         7.06 o                         
 -11   9   6         14.71         14.00         3.72 o                         
 -10   9   6         19.23         29.64         4.02 o                         
  -9   9   6        332.88        331.51         8.91 o                         
  -8   9   6        281.56        290.72         7.98 o                         
  -7   9   6        716.71        692.19        11.50 o                         
  -6   9   6         59.95         67.96         4.54 o                         
  -5   9   6        634.11        587.18         9.80 o                         
  -4   9   6         72.01         82.38         3.70 o                         
  -2   9   6        572.74        524.83         8.22 o                         
  -1   9   6         39.65         26.79         2.60 o                         
   0   9   6        372.57        412.26         7.19 o                         
   1   9   6        146.98        141.50         4.67 o                         
   2   9   6        285.96        297.44         5.77 o                         
   3   9   6         30.74         38.30         2.61 o                         
   4   9   6         56.36         55.91         3.25 o                         
   5   9   6         27.64         28.34         2.73 o                         
   6   9   6          0.02         -2.08         2.08 o                         
   7   9   6         24.18         22.93         3.48 o                         
   8   9   6        239.03        248.13        11.17 o                         
 -14  10   6         92.69         84.50         8.11 o                         
 -13  10   6         82.77         79.26         6.41 o                         
 -12  10   6          8.82         15.69         4.38 o                         
 -11  10   6          1.85          9.38         3.41 o                         
 -10  10   6         76.16         80.45         5.49 o                         
  -9  10   6         68.44         65.02         5.37 o                         
  -8  10   6        398.73        392.60         9.72 o                         
  -7  10   6         15.31         22.59         3.48 o                         
  -6  10   6        160.57        152.16         5.93 o                         
  -5  10   6       1697.98       1693.54        21.14 o                         
  -4  10   6        277.16        302.79         6.10 o                         
  -3  10   6        427.64        423.37         7.91 o                         
  -2  10   6        151.51        161.54         5.33 o                         
  -1  10   6        139.48        132.07         5.03 o                         
   0  10   6       3398.53       3448.70        33.77 o                         
   1  10   6        185.78        184.66         4.59 o                         
   2  10   6       1007.97       1008.82        11.64 o                         
   3  10   6         28.01         34.28         3.13 o                         
   4  10   6        253.09        263.65         6.97 o                         
   5  10   6         38.62         42.25         3.95 o                         
   6  10   6         23.35         24.46         3.19 o                         
   7  10   6         32.41         31.05         3.64 o                         
   8  10   6          0.03          3.31         3.75 o                         
 -13  11   6          5.07          0.93         4.06 o                         
 -12  11   6         14.63         26.09         4.54 o                         
 -11  11   6        105.89         95.12         6.17 o                         
 -10  11   6        531.98        501.98        11.48 o                         
  -9  11   6          0.13          0.30         3.03 o                         
  -8  11   6        112.36        110.63         6.00 o                         
  -7  11   6       1375.94       1238.90        16.88 o                         
  -6  11   6        733.62        672.73        11.74 o                         
  -5  11   6        142.15        153.80         5.63 o                         
  -4  11   6        292.67        270.63         7.38 o                         
  -3  11   6        292.43        286.00         6.96 o                         
  -2  11   6          0.37          2.14         2.09 o                         
  -1  11   6         50.32         55.58         3.86 o                         
   0  11   6          2.64          1.57         2.26 o                         
   1  11   6         93.57         92.77         3.11 o                         
   2  11   6         53.00         42.92         2.82 o                         
   3  11   6       1070.45       1055.24        13.67 o                         
   4  11   6        436.19        434.33         8.07 o                         
   5  11   6          2.17          3.39         2.78 o                         
   6  11   6        249.35        259.40         7.91 o                         
   7  11   6        122.82        124.39         5.65 o                         
   8  11   6         24.12         30.58         4.08 o                         
 -13  12   6          0.02         -4.21         5.50 o                         
 -12  12   6        112.27        121.89         7.07 o                         
 -11  12   6         10.16          9.43         3.96 o                         
 -10  12   6        290.56        306.28        10.80 o                         
  -9  12   6          9.55          6.41         3.15 o                         
  -8  12   6        443.56        423.64         9.92 o                         
  -7  12   6         36.93         46.22         3.93 o                         
  -6  12   6        264.02        264.73         7.41 o                         
  -5  12   6         39.28         37.67         2.90 o                         
  -4  12   6        268.68        265.63         7.88 o                         
  -3  12   6        133.61        150.44         5.84 o                         
  -2  12   6         16.39         24.61         3.02 o                         
  -1  12   6          4.78          4.36         2.54 o                         
   0  12   6        276.36        288.37         6.92 o                         
   1  12   6        253.28        252.70         6.99 o                         
   2  12   6         14.07         14.70         1.94 o                         
   3  12   6        163.89        174.41         5.48 o                         
   4  12   6        263.18        256.05         6.93 o                         
   5  12   6          4.02          4.37         2.60 o                         
   6  12   6        115.32        123.25         5.79 o                         
   7  12   6          7.08         13.15         3.05 o                         
 -13  13   6         65.88         79.68         8.28 o                         
 -12  13   6        129.64        140.97         7.93 o                         
 -11  13   6        110.26        124.24         7.61 o                         
 -10  13   6          0.45          2.00         3.52 o                         
  -9  13   6         17.17         23.06         3.98 o                         
  -8  13   6        135.48        148.37         6.46 o                         
  -7  13   6        698.30        623.17        11.32 o                         
  -6  13   6          4.90          3.06         2.58 o                         
  -5  13   6       1183.49       1118.43        16.62 o                         
  -4  13   6        149.47        138.37         6.38 o                         
  -3  13   6         22.20         35.91         3.64 o                         
  -2  13   6        281.91        288.42         7.18 o                         
  -1  13   6        306.10        314.95         7.31 o                         
   0  13   6         39.65         28.80         3.32 o                         
   1  13   6        327.66        345.55         8.17 o                         
   2  13   6         72.50         65.81         2.93 o                         
   3  13   6         94.34        109.06         4.04 o                         
   4  13   6         18.39         18.26         2.97 o                         
   5  13   6         77.03         83.72         4.74 o                         
   6  13   6        251.87        254.74         7.33 o                         
   7  13   6         37.78         40.20         3.92 o                         
 -12  14   6        141.71        126.47         8.94 o                         
 -11  14   6         57.97         76.38         6.14 o                         
 -10  14   6        229.70        229.32         9.78 o                         
  -9  14   6          9.50          7.69         3.53 o                         
  -8  14   6        117.02        139.60         6.38 o                         
  -7  14   6          0.12          0.29         2.46 o                         
  -6  14   6       1606.64       1537.22        19.53 o                         
  -5  14   6        157.39        158.68         7.10 o                         
  -4  14   6        690.61        692.60        11.95 o                         
  -3  14   6       1047.01       1028.87        16.83 o                         
  -2  14   6          0.12          1.43         2.73 o                         
  -1  14   6       1793.28       1768.14        21.72 o                         
   0  14   6        510.22        575.27        11.04 o                         
   1  14   6         21.47         32.81         3.66 o                         
   2  14   6        572.01        553.53        10.07 o                         
   3  14   6        192.44        190.91         5.57 o                         
   4  14   6          1.43          3.33         3.17 o                         
   5  14   6          0.16          2.85         2.84 o                         
   6  14   6         35.26         32.34         3.62 o                         
   7  14   6        226.46        215.63        10.22 o                         
 -12  15   6        104.08        124.64         9.92 o                         
 -11  15   6        300.32        329.43        11.04 o                         
 -10  15   6        320.11        289.44        10.03 o                         
  -9  15   6          1.77          1.41         3.24 o                         
  -8  15   6        229.60        233.44         9.16 o                         
  -7  15   6        557.07        533.35        11.01 o                         
  -6  15   6        361.55        293.09         6.49 o                         
  -5  15   6          0.42          4.69         3.18 o                         
  -4  15   6        481.83        407.06         9.25 o                         
  -3  15   6         63.99         67.45         5.09 o                         
  -2  15   6        519.50        475.68        10.55 o                         
  -1  15   6          2.16          4.56         2.84 o                         
   0  15   6         62.99         77.86         4.88 o                         
   1  15   6        453.75        430.77         9.61 o                         
   2  15   6        497.00        489.19        10.34 o                         
   3  15   6         20.12         28.52         3.42 o                         
   4  15   6         40.73         42.87         3.47 o                         
   5  15   6        161.27        158.61         6.54 o                         
   6  15   6          2.14         -0.06         3.58 o                         
 -11  16   6        182.49        183.13         9.91 o                         
 -10  16   6          3.53          4.21         3.31 o                         
  -9  16   6        110.72        115.36         6.63 o                         
  -8  16   6        278.49        268.95         9.15 o                         
  -7  16   6          7.17         10.57         2.88 o                         
  -6  16   6         30.19         30.77         4.57 o                         
  -5  16   6         63.45         65.44         4.84 o                         
  -4  16   6        770.39        720.78        13.12 o                         
  -3  16   6        405.69        406.98         9.96 o                         
  -2  16   6        549.16        512.20        10.73 o                         
  -1  16   6        930.56        908.31        14.50 o                         
   0  16   6         17.25         26.72         3.72 o                         
   1  16   6        366.32        374.15        10.79 o                         
   2  16   6        174.29        182.12         7.49 o                         
   3  16   6        452.92        452.82        10.23 o                         
   4  16   6        109.56        109.28         3.93 o                         
   5  16   6        309.61        310.90         9.09 o                         
 -10  17   6         97.16        109.43         8.20 o                         
  -9  17   6         19.83         15.92         3.87 o                         
  -8  17   6         47.55         45.06         4.51 o                         
  -7  17   6        171.95        176.91         6.94 o                         
  -6  17   6         62.16         46.21         4.82 o                         
  -5  17   6        331.66        342.47         9.40 o                         
  -4  17   6        172.93        190.31         7.88 o                         
  -3  17   6         36.69         40.84         4.33 o                         
  -2  17   6        151.15        150.93         7.12 o                         
  -1  17   6        930.40        871.26        15.53 o                         
   0  17   6         71.46         59.55         5.73 o                         
   1  17   6        845.63        888.53        19.27 o                         
   2  17   6        412.45        413.24        11.26 o                         
   3  17   6        757.77        737.41        14.11 o                         
   4  17   6        321.44        311.15         8.89 o                         
   5  17   6         62.76         55.67         4.28 o                         
 -10  18   6          5.04          8.30         8.97 o                         
  -9  18   6        337.26        380.93        13.29 o                         
  -8  18   6          6.92          9.33         3.45 o                         
  -7  18   6          5.20          3.35         3.10 o                         
  -6  18   6         77.07         69.93         5.39 o                         
  -5  18   6          2.18         11.29         3.61 o                         
  -4  18   6        228.93        202.92         8.36 o                         
  -3  18   6         38.09         36.88         4.09 o                         
  -2  18   6         30.26         23.50         5.09 o                         
  -1  18   6         45.30         52.46         4.89 o                         
   0  18   6        295.30        295.70        10.66 o                         
   1  18   6        377.06        359.57        10.05 o                         
   2  18   6         95.83         99.64         6.27 o                         
   3  18   6         47.72         56.52         4.73 o                         
   4  18   6          2.13          6.62         4.09 o                         
  -9  19   6        105.33        122.13         8.28 o                         
  -8  19   6         97.63         85.70         5.80 o                         
  -7  19   6          0.22          8.88         4.09 o                         
  -6  19   6          6.46         13.87         3.93 o                         
  -5  19   6          2.20         12.68         4.17 o                         
  -4  19   6        221.97        209.18         8.57 o                         
  -3  19   6         30.14         44.32         4.55 o                         
  -2  19   6         29.24         29.62         4.64 o                         
  -1  19   6        140.51        163.12         7.96 o                         
   0  19   6        290.09        301.85         9.87 o                         
   1  19   6         92.50        104.66         6.66 o                         
   2  19   6         11.09         14.01         3.78 o                         
   3  19   6         22.73         33.40         5.87 o                         
  -7  20   6         12.66         16.82         5.71 o                         
  -6  20   6        130.60        140.03         7.95 o                         
  -5  20   6          6.19          8.53         3.92 o                         
  -4  20   6         43.59         60.20         5.56 o                         
  -3  20   6         35.24         36.82         4.72 o                         
  -2  20   6          1.09         -1.65         3.36 o                         
  -1  20   6          3.61          3.90         4.01 o                         
   0  20   6         11.26         15.09         3.91 o                         
   1  20   6         15.66         23.52         6.46 o                         
   2  20   6         42.97         54.92         6.21 o                         
  -6  21   6         79.34         74.53         8.18 o                         
  -5  21   6        480.05        519.97        12.64 o                         
  -4  21   6        149.66        140.33         8.52 o                         
  -3  21   6          0.36          9.67         4.27 o                         
  -2  21   6         66.71         73.32         8.93 o                         
  -1  21   6         44.27         52.47         6.93 o                         
   0  21   6          3.03         11.70         5.66 o                         
 -15   1   7         23.62          5.04         5.14 o                         
 -14   1   7         67.09         71.37         7.43 o                         
 -13   1   7        104.44        113.07         7.83 o                         
 -12   1   7         97.08        101.96         7.04 o                         
 -11   1   7        124.57        145.02         7.92 o                         
 -10   1   7        402.38        455.33        10.90 o                         
  -9   1   7          0.17         -0.14         3.09 o                         
  -8   1   7        640.35        598.40        10.77 o                         
  -7   1   7        253.91        305.35        11.34 o                         
  -6   1   7         11.16         19.35         2.77 o                         
  -5   1   7        305.21        285.39         5.69 o                         
  -4   1   7        400.77        446.52         8.20 o                         
  -3   1   7        217.44        226.26         5.29 o                         
  -2   1   7         12.63         16.84         1.79 o                         
  -1   1   7        480.51        451.52         9.47 o                         
   0   1   7         74.61         77.34         4.51 o                         
   1   1   7         57.35         43.86         2.13 o                         
   2   1   7         67.30         52.98         2.91 o                         
   3   1   7         70.11         74.79         3.55 o                         
   4   1   7          3.55          2.70         1.19 o                         
   5   1   7        355.99        338.79         7.26 o                         
   6   1   7         17.85         13.12         2.92 o                         
   7   1   7          0.35          0.15         2.84 o                         
   8   1   7         16.29         16.26         6.01 o                         
   9   1   7        162.60        162.10        10.06 o                         
 -15   2   7        383.32        389.10        15.30 o                         
 -14   2   7          0.10          3.51         3.63 o                         
 -13   2   7        576.48        582.27        15.63 o                         
 -12   2   7         44.48         42.19         5.55 o                         
 -11   2   7       1094.91       1045.61        21.64 o                         
 -10   2   7       1013.13        894.49        15.63 o                         
  -9   2   7          0.06          4.05         2.85 o                         
  -8   2   7       1767.24       1711.06        22.84 o                         
  -7   2   7        269.84        240.69         6.46 o                         
  -6   2   7        342.74        315.53         6.81 o                         
  -5   2   7       1372.88       1304.85        14.91 o                         
  -4   2   7        190.37        160.72         5.10 o                         
  -3   2   7       2134.21       2185.27        23.77 o                         
  -2   2   7          3.00         -0.54         1.43 o                         
  -1   2   7          6.05         11.08         2.35 o                         
   0   2   7        947.69        963.70        15.54 o                         
   1   2   7         87.62        104.97         4.63 o                         
   2   2   7        171.94        183.14         5.06 o                         
   3   2   7        427.15        452.11         7.80 o                         
   4   2   7        931.10        921.46        13.24 o                         
   5   2   7        106.44        102.20         4.22 o                         
   6   2   7          2.22         -2.69         2.69 o                         
   7   2   7        615.88        584.43        12.62 o                         
   8   2   7          3.61          3.85         3.26 o                         
 -15   3   7          1.38         -3.42         6.89 o                         
 -14   3   7         45.05         46.93         5.70 o                         
 -13   3   7        103.07        124.34         7.48 o                         
 -12   3   7         71.91         79.42         6.78 o                         
 -11   3   7        100.48         79.88         6.07 o                         
 -10   3   7        586.86        568.56        12.14 o                         
  -9   3   7       1535.57       1463.36        20.57 o                         
  -8   3   7         93.14         93.14         5.35 o                         
  -7   3   7         12.57         14.25         2.71 o                         
  -6   3   7       1162.20       1086.07        14.02 o                         
  -5   3   7          7.77         10.65         2.32 o                         
  -4   3   7         21.12         31.71         2.31 o                         
  -3   3   7        538.96        542.38         8.80 o                         
  -2   3   7         40.75         52.05         2.68 o                         
  -1   3   7        127.88        103.43         5.16 o                         
   0   3   7         45.09         46.89         3.75 o                         
   1   3   7        150.30        153.33         5.71 o                         
   2   3   7         80.75         78.48         3.70 o                         
   3   3   7        210.46        227.46         4.79 o                         
   4   3   7        144.04        143.33         4.27 o                         
   5   3   7        231.61        251.79         6.42 o                         
   6   3   7        490.65        480.37         9.86 o                         
   7   3   7       1524.87       1499.35        25.07 o                         
   8   3   7        211.16        176.76        12.28 o                         
 -15   4   7         82.50         83.10         8.89 o                         
 -14   4   7          2.25         10.26         4.35 o                         
 -13   4   7        602.15        643.28        14.87 o                         
 -12   4   7        607.78        564.71        13.17 o                         
 -11   4   7        673.86        638.53        14.44 o                         
 -10   4   7        706.14        691.88        14.64 o                         
  -9   4   7        233.46        226.47         8.54 o                         
  -8   4   7          1.70         -0.86         2.62 o                         
  -7   4   7        873.87        843.10        12.65 o                         
  -6   4   7          7.89          4.62         2.05 o                         
  -5   4   7          8.68          9.66         2.25 o                         
  -4   4   7          0.91          0.54         1.71 o                         
  -3   4   7        779.64        811.66        10.59 o                         
  -2   4   7        288.54        285.13         4.51 o                         
  -1   4   7        438.36        442.49         9.72 o                         
   0   4   7        383.66        360.56         9.57 o                         
   1   4   7        648.25        643.53        12.38 o                         
   2   4   7          2.30          1.54         1.67 o                         
   3   4   7        479.45        479.93         9.69 o                         
   4   4   7        291.67        305.82        11.02 o                         
   5   4   7        756.12        761.93        13.24 o                         
   6   4   7        331.19        353.68         8.34 o                         
   7   4   7        143.74        146.38         8.87 o                         
   8   4   7        214.28        199.77        13.72 o                         
 -15   5   7         15.39         14.97         5.27 o                         
 -14   5   7          5.73         12.14         4.57 o                         
 -13   5   7        351.78        365.88        14.64 o                         
 -12   5   7         35.40         30.22         4.37 o                         
 -11   5   7          1.10          5.90         3.28 o                         
 -10   5   7        326.05        314.41         9.86 o                         
  -9   5   7         36.33         58.20         4.91 o                         
  -8   5   7        283.55        269.78         8.56 o                         
  -7   5   7         42.38         41.72         3.68 o                         
  -6   5   7        410.35        388.35         7.62 o                         
  -5   5   7         28.81         33.02         3.10 o                         
  -4   5   7        341.14        322.88         6.35 o                         
  -3   5   7        218.99        216.81         4.29 o                         
  -2   5   7       1345.30       1341.78        14.44 o                         
  -1   5   7          4.86          2.55         2.59 o                         
   0   5   7        700.89        754.26        17.22 o                         
   1   5   7          5.30          8.87         2.56 o                         
   2   5   7          6.42          6.74         1.88 o                         
   3   5   7          2.91          2.65         2.38 o                         
   4   5   7         30.25         23.13         3.18 o                         
   5   5   7         67.50         76.81         4.83 o                         
   6   5   7        101.58         95.25         5.79 o                         
   7   5   7         16.11          4.91         3.92 o                         
   8   5   7          2.51         -0.72         6.07 o                         
 -15   6   7        247.11        257.09        22.64 o                         
 -14   6   7         26.08         23.46         4.93 o                         
 -13   6   7        488.99        508.80        14.18 o                         
 -12   6   7         79.59         73.70         5.74 o                         
 -11   6   7          6.23          6.40         3.39 o                         
 -10   6   7         55.40         30.83         4.37 o                         
  -9   6   7       1137.82       1114.15        19.84 o                         
  -8   6   7        248.35        296.15         8.16 o                         
  -7   6   7          0.02          0.39         2.38 o                         
  -6   6   7        799.46        798.61        11.80 o                         
  -5   6   7          7.18         12.34         2.47 o                         
  -4   6   7       1106.52       1125.50        14.61 o                         
  -3   6   7         43.62         44.74         2.59 o                         
  -2   6   7        116.66        150.00         3.38 o                         
  -1   6   7         30.59         36.65         3.57 o                         
   0   6   7         72.60         82.80         4.83 o                         
   1   6   7         26.97         39.29         3.68 o                         
   2   6   7         45.85         58.76         4.31 o                         
   3   6   7         15.05         23.38         3.19 o                         
   4   6   7         96.08         88.62         6.39 o                         
   5   6   7        544.64        537.57        11.38 o                         
   6   6   7        126.19        125.32         5.33 o                         
   7   6   7         72.85         75.95         5.07 o                         
   8   6   7        128.67        138.04        11.30 o                         
 -14   7   7        553.08        586.91        17.31 o                         
 -13   7   7          1.14          8.97         4.16 o                         
 -12   7   7        175.11        185.53         8.95 o                         
 -11   7   7        192.09        207.11        10.67 o                         
 -10   7   7         57.45         60.43         5.06 o                         
  -9   7   7        819.25        805.65        14.41 o                         
  -8   7   7        112.02        103.92         5.69 o                         
  -7   7   7          7.43         20.87         3.02 o                         
  -6   7   7         63.81         60.06         4.05 o                         
  -5   7   7         17.56         20.10         2.59 o                         
  -4   7   7        446.22        398.20         6.47 o                         
  -3   7   7         22.15         17.69         2.02 o                         
  -2   7   7          0.16         -0.79         1.30 o                         
  -1   7   7       1831.52       1802.09        18.12 o                         
   0   7   7          2.09          5.96         2.25 o                         
   1   7   7        118.46        130.53         6.36 o                         
   2   7   7        706.16        732.62        16.27 o                         
   3   7   7        604.80        603.68        12.33 o                         
   4   7   7        424.43        439.19        13.27 o                         
   5   7   7        318.01        289.97        15.68 o                         
   6   7   7        119.77         94.40         5.04 o                         
   7   7   7         99.04        110.58         5.91 o                         
   8   7   7          3.22          4.90         2.81 o                         
 -14   8   7        440.49        422.23        14.65 o                         
 -13   8   7        146.38        144.68         8.48 o                         
 -12   8   7         85.27         94.26         6.54 o                         
 -11   8   7         13.46          8.37         3.49 o                         
 -10   8   7        696.90        666.88        13.25 o                         
  -9   8   7        248.76        312.53         9.41 o                         
  -8   8   7        762.10        693.21        12.58 o                         
  -7   8   7       1888.59       1750.61        20.58 o                         
  -6   8   7        397.64        357.07         8.60 o                         
  -5   8   7          2.54          3.35         2.41 o                         
  -4   8   7       1414.80       1308.58        13.98 o                         
  -3   8   7        243.60        235.56         5.20 o                         
  -2   8   7       1261.62       1218.31        13.61 o                         
  -1   8   7         14.94         22.47         2.45 o                         
   0   8   7        355.87        320.72         7.12 o                         
   1   8   7       1090.60       1048.97        17.82 o                         
   2   8   7        360.17        364.95         8.53 o                         
   3   8   7          2.83         12.33         3.13 o                         
   4   8   7         13.49         25.97         3.54 o                         
   5   8   7        376.02        381.24         8.26 o                         
   6   8   7         32.55         39.89         3.83 o                         
   7   8   7         13.42         16.82         4.15 o                         
   8   8   7         60.12         57.59         4.63 o                         
 -14   9   7        188.29        186.09        12.85 o                         
 -13   9   7         26.59         34.29         5.06 o                         
 -12   9   7         78.12         97.58         7.09 o                         
 -11   9   7        637.59        610.94        13.24 o                         
 -10   9   7       1082.96       1015.77        16.31 o                         
  -9   9   7         39.50         23.29         3.68 o                         
  -8   9   7       1058.76       1004.13        15.63 o                         
  -7   9   7        172.80        140.20         5.98 o                         
  -6   9   7        148.07        189.80         6.81 o                         
  -5   9   7       2640.54       2599.81        25.01 o                         
  -4   9   7         94.35         95.61         3.98 o                         
  -3   9   7        417.08        428.42         7.65 o                         
  -2   9   7        304.02        286.78         5.52 o                         
  -1   9   7       1617.68       1583.11        17.26 o                         
   0   9   7        655.25        645.49         9.95 o                         
   1   9   7       1051.61       1094.57        13.32 o                         
   2   9   7          1.06          1.62         1.63 o                         
   3   9   7         62.41         64.67         3.65 o                         
   4   9   7        347.84        320.29         9.11 o                         
   5   9   7         65.75         68.46         4.45 o                         
   6   9   7         63.34         63.62         4.78 o                         
   7   9   7         24.33         30.98         5.90 o                         
 -14  10   7         19.34         24.50         6.51 o                         
 -13  10   7        486.99        473.29        12.97 o                         
 -12  10   7          0.41         -0.06         3.50 o                         
 -11  10   7        123.65        122.57         7.58 o                         
 -10  10   7         98.75         94.18         5.95 o                         
  -9  10   7          8.20         12.50         3.42 o                         
  -8  10   7          0.14         -0.71         3.19 o                         
  -7  10   7         51.74         59.88         4.57 o                         
  -6  10   7        316.49        306.08         7.77 o                         
  -5  10   7        428.07        389.85         8.16 o                         
  -4  10   7         36.35         35.55         3.32 o                         
  -3  10   7        204.02        204.71         7.17 o                         
  -2  10   7        537.49        530.73         8.50 o                         
  -1  10   7          6.12          4.05         2.27 o                         
   0  10   7       1156.96       1156.00        15.00 o                         
   1  10   7        437.76        417.47         7.50 o                         
   2  10   7         81.10         75.98         4.48 o                         
   3  10   7        656.64        635.26         8.97 o                         
   4  10   7          8.74          8.22         3.33 o                         
   5  10   7         37.62         48.05         3.86 o                         
   6  10   7        202.64        217.77         7.80 o                         
   7  10   7          2.92         -2.41         5.18 o                         
 -13  11   7        120.85        135.37         9.42 o                         
 -12  11   7         94.09         98.61         7.03 o                         
 -11  11   7         36.53         42.13         4.86 o                         
 -10  11   7         94.30         97.11         6.07 o                         
  -9  11   7        200.21        196.07         8.15 o                         
  -8  11   7          0.11         -2.52         2.52 o                         
  -7  11   7        470.64        438.96         9.98 o                         
  -6  11   7         21.67         23.45         3.18 o                         
  -5  11   7        106.21        100.79         4.52 o                         
  -4  11   7        236.96        257.66         7.00 o                         
  -3  11   7         29.12         21.15         2.91 o                         
  -2  11   7         32.06         34.81         3.15 o                         
  -1  11   7         12.40         16.93         2.66 o                         
   0  11   7         85.58         84.47         4.65 o                         
   1  11   7          0.97         -0.95         2.00 o                         
   2  11   7         42.61         45.74         3.49 o                         
   3  11   7        329.42        344.70         7.97 o                         
   4  11   7         16.67         15.33         2.33 o                         
   5  11   7        413.32        421.68         9.00 o                         
   6  11   7        141.35        153.45         6.62 o                         
   7  11   7         24.31         31.11         4.59 o                         
 -13  12   7         59.98         81.29         8.36 o                         
 -12  12   7          7.95         10.80         4.13 o                         
 -11  12   7         48.08         41.98         6.55 o                         
 -10  12   7         66.99         66.98         5.52 o                         
  -9  12   7          0.01         -2.85         2.85 o                         
  -8  12   7        684.97        630.22        12.22 o                         
  -7  12   7        371.07        383.65         9.36 o                         
  -6  12   7         87.48         80.42         4.85 o                         
  -5  12   7          4.38          6.78         2.71 o                         
  -4  12   7        414.28        405.24         9.38 o                         
  -3  12   7         16.14         15.84         2.90 o                         
  -2  12   7         68.33         67.54         4.35 o                         
  -1  12   7        230.49        222.86         6.66 o                         
   0  12   7         65.58         64.30         4.00 o                         
   1  12   7         40.27         36.10         3.61 o                         
   2  12   7        621.03        617.61        10.20 o                         
   3  12   7         32.79         30.88         2.75 o                         
   4  12   7        104.54         91.47         5.20 o                         
   5  12   7        227.63        240.76         8.64 o                         
   6  12   7        254.80        268.62        11.59 o                         
 -12  13   7        107.07        103.95         7.75 o                         
 -11  13   7        488.28        529.70        12.44 o                         
 -10  13   7         33.77         23.74         4.70 o                         
  -9  13   7        105.34        121.78         6.89 o                         
  -8  13   7          3.92         13.25         3.13 o                         
  -7  13   7        243.60        216.35         7.36 o                         
  -6  13   7        151.08        143.89         5.23 o                         
  -5  13   7        395.08        427.51        10.14 o                         
  -4  13   7         10.26         16.30         3.29 o                         
  -3  13   7        786.81        792.66        12.30 o                         
  -2  13   7         40.38         39.67         3.78 o                         
  -1  13   7        844.03        807.29        13.02 o                         
   0  13   7        902.15        867.19        13.61 o                         
   1  13   7         97.44         95.41         5.13 o                         
   2  13   7        775.92        736.35        10.15 o                         
   3  13   7        318.56        342.65         8.34 o                         
   4  13   7         52.02         51.17         3.65 o                         
   5  13   7         54.77         62.03         3.75 o                         
   6  13   7         27.07         28.13         4.68 o                         
 -12  14   7         46.53         48.70         7.63 o                         
 -11  14   7         13.46          8.79         3.60 o                         
 -10  14   7        174.05        134.88         7.57 o                         
  -9  14   7         71.09         78.18         5.41 o                         
  -8  14   7         62.77         65.48         4.78 o                         
  -7  14   7        118.72        131.87         6.04 o                         
  -6  14   7          0.70         -0.48         2.88 o                         
  -5  14   7          4.84          0.39         3.15 o                         
  -4  14   7        567.44        548.07        10.50 o                         
  -3  14   7         51.99         53.46         4.23 o                         
  -2  14   7        428.79        433.11         9.76 o                         
  -1  14   7        200.34        185.41         6.96 o                         
   0  14   7         90.15        104.83         6.14 o                         
   1  14   7         17.02         18.11         3.32 o                         
   2  14   7         27.77         30.28         3.47 o                         
   3  14   7         77.21         78.51         3.58 o                         
   4  14   7        630.50        629.33        10.99 o                         
   5  14   7         59.82         50.52         5.07 o                         
 -11  15   7         13.15         15.30         4.88 o                         
 -10  15   7        171.12        150.70         7.20 o                         
  -9  15   7        273.87        309.52        10.17 o                         
  -8  15   7          0.27         -1.81         2.52 o                         
  -7  15   7         53.60         57.91         4.56 o                         
  -6  15   7        202.66        219.07         8.31 o                         
  -5  15   7        322.93        306.93        10.69 o                         
  -4  15   7          0.67          2.90         2.79 o                         
  -3  15   7          0.03         -2.53         2.53 o                         
  -2  15   7         12.79         17.46         3.69 o                         
  -1  15   7         90.64         92.42         5.58 o                         
   0  15   7          0.83          0.80         3.63 o                         
   1  15   7        865.82        836.93        14.86 o                         
   2  15   7         42.83         40.36         3.97 o                         
   3  15   7          8.83          9.23         2.82 o                         
   4  15   7        803.72        780.52        14.70 o                         
   5  15   7         11.32         13.67         3.57 o                         
 -11  16   7          9.48          5.33         5.95 o                         
 -10  16   7         10.65         10.56         4.89 o                         
  -9  16   7         45.46         45.52         5.88 o                         
  -8  16   7         12.39         24.57         4.51 o                         
  -7  16   7         39.17         48.04         4.87 o                         
  -6  16   7         67.52         58.25         4.87 o                         
  -5  16   7         28.43         25.99         3.90 o                         
  -4  16   7          4.34          7.74         2.97 o                         
  -3  16   7        111.49        103.49         5.70 o                         
  -2  16   7         18.95         18.68         3.83 o                         
  -1  16   7         31.14         40.13         4.45 o                         
   0  16   7        140.79        128.10         6.78 o                         
   1  16   7        160.60        149.80         6.77 o                         
   2  16   7         75.72         74.31         5.59 o                         
   3  16   7          8.05          9.56         3.52 o                         
   4  16   7          2.33          6.45         3.42 o                         
 -10  17   7        138.11        151.37        10.55 o                         
  -9  17   7         48.21         58.88         4.88 o                         
  -8  17   7         67.08         76.31         4.70 o                         
  -7  17   7          1.02          1.74         3.31 o                         
  -6  17   7         58.99         77.95         5.58 o                         
  -5  17   7         45.52         34.94         4.43 o                         
  -4  17   7         37.00         37.83         4.30 o                         
  -3  17   7         27.85         22.10         4.55 o                         
  -2  17   7         10.86          3.94         3.29 o                         
  -1  17   7        381.28        402.00        11.37 o                         
   0  17   7        548.83        538.73        19.34 o                         
   1  17   7          0.07          0.22         3.44 o                         
   2  17   7       1666.77       1639.36        24.18 o                         
   3  17   7         51.59         52.09         5.58 o                         
  -9  18   7        385.17        435.77        13.22 o                         
  -8  18   7        102.05        119.15         7.42 o                         
  -7  18   7        523.52        582.97        12.74 o                         
  -6  18   7         10.56         13.33         4.88 o                         
  -5  18   7        144.91        161.66         7.52 o                         
  -4  18   7         83.20         85.44         5.89 o                         
  -3  18   7        171.93        175.00         7.82 o                         
  -2  18   7        317.85        358.19        10.55 o                         
  -1  18   7          5.17          7.52         3.92 o                         
   0  18   7        255.86        259.14         8.99 o                         
   1  18   7          6.69          2.97         3.60 o                         
   2  18   7        104.60        100.18         6.17 o                         
  -8  19   7         60.75         62.26         9.16 o                         
  -7  19   7         96.55         99.05         9.27 o                         
  -6  19   7        788.14        819.77        15.52 o                         
  -5  19   7        202.76        182.24         8.65 o                         
  -4  19   7         41.36         46.44         4.80 o                         
  -3  19   7        277.23        291.79         9.93 o                         
  -2  19   7          4.69         -1.26         3.46 o                         
  -1  19   7        483.53        508.05        13.26 o                         
   0  19   7        107.84        121.73         7.14 o                         
   1  19   7        856.55        803.70        19.36 o                         
  -6  20   7         87.11         80.52         6.53 o                         
  -5  20   7         26.58         22.44         4.14 o                         
  -4  20   7         37.71         36.59         5.09 o                         
  -3  20   7         39.77         29.04         4.94 o                         
  -2  20   7         74.11         92.61         6.88 o                         
  -1  20   7         30.71         24.07         6.25 o                         
   0  20   7        264.68        273.69        11.99 o                         
 -15   0   8        391.71        442.95        24.88 o                         
 -14   0   8         68.79         55.78         8.99 o                         
 -13   0   8          0.38          1.33         5.63 o                         
 -12   0   8        130.31        148.62        11.80 o                         
 -11   0   8         30.76         26.81         6.04 o                         
 -10   0   8         53.52         32.30         5.92 o                         
  -9   0   8         64.38         61.55         6.58 o                         
  -8   0   8        365.64        356.91        12.70 o                         
  -7   0   8         36.38         50.87         6.18 o                         
  -6   0   8        304.14        308.66         9.05 o                         
  -5   0   8       1410.89       1369.15        25.48 o                         
  -4   0   8       2416.09       2446.74        38.06 o                         
  -3   0   8          2.75         -0.11         2.48 o                         
  -2   0   8       2941.06       2986.93        59.27 o                         
  -1   0   8        787.73        851.62        43.21 o                         
   0   0   8        791.58        804.64        16.15 o                         
   1   0   8        179.71        182.00         7.11 o                         
   2   0   8         12.79         11.84         3.73 o                         
   3   0   8        209.16        204.58        10.52 o                         
   4   0   8        336.16        374.84         8.85 o                         
   5   0   8          0.07          2.53         3.10 o                         
   6   0   8         91.63         77.59         7.54 o                         
   7   0   8         48.38         35.06         8.49 o                         
 -15   1   8         55.90         62.93         7.89 o                         
 -14   1   8         11.75          9.43         4.54 o                         
 -13   1   8        164.54        168.63        12.50 o                         
 -12   1   8          7.31         12.45         4.09 o                         
 -11   1   8        816.60        757.45        14.88 o                         
 -10   1   8        128.10        164.85         7.92 o                         
  -9   1   8         63.14         55.45         4.56 o                         
  -8   1   8       1173.07       1122.27        15.74 o                         
  -7   1   8       1302.12       1306.12        16.57 o                         
  -6   1   8         79.59         70.60         3.38 o                         
  -5   1   8        132.29        107.87         5.10 o                         
  -4   1   8        457.32        446.91         8.40 o                         
  -3   1   8        659.59        713.13        10.31 o                         
  -2   1   8        627.61        628.12        10.21 o                         
  -1   1   8        921.66        957.06        17.68 o                         
   0   1   8        684.32        672.34        11.81 o                         
   1   1   8        640.63        630.77         9.97 o                         
   2   1   8        136.85        126.31         3.48 o                         
   3   1   8        562.27        555.38         9.76 o                         
   4   1   8         12.59         14.12         2.52 o                         
   5   1   8        331.19        324.52         6.08 o                         
   6   1   8        110.40        131.46         5.71 o                         
   7   1   8        324.81        316.39         8.11 o                         
 -15   2   8         59.27         35.35         6.61 o                         
 -14   2   8         23.72         27.17         5.23 o                         
 -13   2   8        110.65        110.23         8.47 o                         
 -12   2   8         11.37          4.34         3.97 o                         
 -11   2   8         25.03         25.11         4.24 o                         
 -10   2   8         89.93         73.50         5.82 o                         
  -9   2   8        355.22        335.96         8.70 o                         
  -8   2   8        301.07        269.14         7.40 o                         
  -7   2   8         70.64         68.37         4.11 o                         
  -6   2   8        135.29        155.61         4.64 o                         
  -5   2   8         18.31         17.60         2.81 o                         
  -4   2   8          1.66          3.20         1.98 o                         
  -3   2   8          0.12          0.59         1.50 o                         
  -2   2   8         88.35         81.74         3.98 o                         
  -1   2   8         15.54         19.13         1.90 o                         
   0   2   8          4.88          1.40         1.96 o                         
   1   2   8         66.32         59.30         3.40 o                         
   2   2   8        111.05        118.78         4.35 o                         
   3   2   8         93.11         99.09         4.20 o                         
   4   2   8          0.57          3.12         2.50 o                         
   5   2   8         16.38         14.47         1.81 o                         
   6   2   8         13.21         13.61         2.86 o                         
   7   2   8         40.78         42.69         3.93 o                         
 -15   3   8        167.56        161.73        11.12 o                         
 -14   3   8         14.29         19.05         4.97 o                         
 -13   3   8          0.01         -0.28         3.74 o                         
 -12   3   8         27.36         33.16         5.10 o                         
 -11   3   8        775.44        726.92        14.49 o                         
 -10   3   8       1375.51       1324.22        20.79 o                         
  -9   3   8        667.15        600.00        11.51 o                         
  -8   3   8       1416.45       1447.95        18.66 o                         
  -7   3   8        572.56        632.23        10.68 o                         
  -6   3   8        694.10        657.09        16.66 o                         
  -5   3   8          0.57         -0.89         1.69 o                         
  -4   3   8        126.90        130.96         5.03 o                         
  -3   3   8        120.48        105.46         3.77 o                         
  -2   3   8        435.11        455.25         8.78 o                         
  -1   3   8          0.50          0.85         2.43 o                         
   0   3   8        409.14        380.02         8.91 o                         
   1   3   8          6.16          4.90         2.38 o                         
   2   3   8        319.96        306.83         7.51 o                         
   3   3   8        284.64        275.02         6.29 o                         
   4   3   8          0.07         -2.64         2.64 o                         
   5   3   8        333.18        348.37         9.21 o                         
   6   3   8        343.12        319.59         6.88 o                         
   7   3   8         69.59         63.10         4.63 o                         
 -15   4   8          4.27         -3.73         7.38 o                         
 -14   4   8          1.21         -2.55         4.63 o                         
 -13   4   8         41.66         36.47         5.98 o                         
 -12   4   8        248.31        253.49        12.93 o                         
 -11   4   8         70.57         66.02         5.71 o                         
 -10   4   8         17.46          0.99         3.23 o                         
  -9   4   8         52.60         67.73         6.52 o                         
  -8   4   8        473.70        509.64        11.09 o                         
  -7   4   8        222.15        222.88         6.43 o                         
  -6   4   8        256.75        253.85         7.49 o                         
  -5   4   8        238.31        209.94         5.46 o                         
  -4   4   8        540.49        522.86         9.36 o                         
  -3   4   8       1231.59       1276.47        14.37 o                         
  -2   4   8        122.01        118.44         5.01 o                         
  -1   4   8        327.76        339.43         9.79 o                         
   0   4   8        221.10        231.64         7.41 o                         
   1   4   8          1.23          1.79         2.73 o                         
   2   4   8        214.14        226.65         5.57 o                         
   3   4   8        361.64        371.96         9.35 o                         
   4   4   8        204.06        203.87         6.83 o                         
   5   4   8          1.28         10.34         3.06 o                         
   6   4   8        106.49        101.78         4.68 o                         
   7   4   8          0.59          9.15         3.21 o                         
 -14   5   8          0.01          4.67         4.14 o                         
 -13   5   8        340.49        338.45        11.83 o                         
 -12   5   8        176.19        164.88         8.48 o                         
 -11   5   8        839.00        750.02        14.42 o                         
 -10   5   8        477.84        523.18        12.11 o                         
  -9   5   8        491.83        443.41        11.30 o                         
  -8   5   8       2809.23       2682.58        30.93 o                         
  -7   5   8         97.49        109.38         5.48 o                         
  -6   5   8        305.99        303.97         7.52 o                         
  -5   5   8        758.25        746.84        11.52 o                         
  -4   5   8        379.43        393.04         6.49 o                         
  -3   5   8        370.12        345.75         6.35 o                         
  -2   5   8        205.70        190.00         9.17 o                         
  -1   5   8        102.67        107.81         6.65 o                         
   0   5   8        429.67        435.28         9.70 o                         
   1   5   8         73.44         65.91         4.60 o                         
   2   5   8        136.44        131.66         7.57 o                         
   3   5   8        663.28        686.98        14.20 o                         
   4   5   8         16.32         23.54         3.67 o                         
   5   5   8       1501.98       1428.91        22.87 o                         
   6   5   8         37.03         32.22         4.29 o                         
   7   5   8          4.48          1.59         3.15 o                         
 -14   6   8          0.13          5.36         4.47 o                         
 -13   6   8          6.29         13.28         4.59 o                         
 -12   6   8         20.70         30.76         5.01 o                         
 -11   6   8        144.93        163.36         8.12 o                         
 -10   6   8        396.93        350.94        10.03 o                         
  -9   6   8        603.60        616.99        11.93 o                         
  -8   6   8         97.95         84.16         5.29 o                         
  -7   6   8        949.63        922.93        14.01 o                         
  -6   6   8       2480.85       2510.40        27.01 o                         
  -5   6   8       1396.86       1354.73        16.79 o                         
  -4   6   8          0.51          2.44         1.70 o                         
  -3   6   8        922.08        938.31        11.99 o                         
  -2   6   8        136.22        141.44         5.22 o                         
  -1   6   8        554.30        550.22        10.03 o                         
   0   6   8         12.98         11.66         3.03 o                         
   1   6   8        885.30        855.02        14.74 o                         
   2   6   8       1234.95       1227.35        16.95 o                         
   3   6   8        436.95        469.66        11.15 o                         
   4   6   8        570.31        565.09        14.29 o                         
   5   6   8        220.12        225.93         8.96 o                         
   6   6   8          0.01          8.57         4.51 o                         
   7   6   8        179.89        183.40        11.11 o                         
 -14   7   8         76.58         79.80         9.58 o                         
 -13   7   8        261.74        252.03        10.79 o                         
 -12   7   8        355.70        358.93        10.79 o                         
 -11   7   8        316.94        309.58        10.10 o                         
 -10   7   8       1209.37       1150.26        17.84 o                         
  -9   7   8         50.91         66.47         5.08 o                         
  -8   7   8        544.03        487.67        12.62 o                         
  -7   7   8       1336.80       1236.93        17.12 o                         
  -6   7   8       2776.90       2710.88        27.53 o                         
  -5   7   8       2954.90       2708.86        25.13 o                         
  -4   7   8        190.22        194.29         5.01 o                         
  -3   7   8        547.38        552.02         7.96 o                         
  -2   7   8         49.77         61.49         2.33 o                         
  -1   7   8         12.57         12.62         3.05 o                         
   0   7   8        815.96        785.68        15.81 o                         
   1   7   8         64.09         70.49         6.77 o                         
   2   7   8         22.31         20.59         3.10 o                         
   3   7   8         83.23         88.87         6.21 o                         
   4   7   8         22.72         21.42         3.85 o                         
   5   7   8          2.38         -3.20         4.28 o                         
   6   7   8         40.81         55.33         7.49 o                         
   7   7   8          7.19          7.55         3.80 o                         
 -14   8   8          0.85          3.11         5.56 o                         
 -13   8   8         21.67         11.60         4.64 o                         
 -12   8   8        100.54         87.57         7.67 o                         
 -11   8   8          9.31          7.32         3.37 o                         
 -10   8   8         47.57         45.14         4.54 o                         
  -9   8   8          4.79          0.20         2.76 o                         
  -8   8   8         59.40         65.83         4.77 o                         
  -7   8   8         43.74         42.62         4.05 o                         
  -6   8   8         58.20         61.44         4.04 o                         
  -5   8   8        948.39        964.93        12.11 o                         
  -4   8   8         11.53         11.14         2.24 o                         
  -3   8   8        608.13        604.16         8.49 o                         
  -2   8   8        647.81        657.72         8.16 o                         
  -1   8   8         18.34         10.31         2.69 o                         
   0   8   8        472.65        502.93        13.86 o                         
   1   8   8        117.00        115.95         5.59 o                         
   2   8   8        406.33        389.64        12.71 o                         
   3   8   8         14.71         20.72         4.96 o                         
   4   8   8         25.31         22.02         4.48 o                         
   5   8   8          8.13          9.16         3.84 o                         
   6   8   8         99.81         99.43         7.28 o                         
 -14   9   8         23.17         40.95        10.01 o                         
 -13   9   8          0.16         -2.83         3.60 o                         
 -12   9   8         79.21         68.61         7.26 o                         
 -11   9   8         40.22         42.62         4.66 o                         
 -10   9   8          3.12          3.57         3.11 o                         
  -9   9   8          8.38          9.20         3.23 o                         
  -8   9   8        182.75        180.63         6.97 o                         
  -7   9   8          1.23         -2.47         2.47 o                         
  -6   9   8        488.38        459.65         9.59 o                         
  -5   9   8        193.26        190.58         5.76 o                         
  -4   9   8       1337.23       1320.57        16.34 o                         
  -3   9   8        926.80        914.83        11.65 o                         
  -2   9   8          0.46          0.83         1.66 o                         
  -1   9   8         40.86         40.64         3.02 o                         
   0   9   8          7.96         10.86         3.43 o                         
   1   9   8        102.15        106.75         5.91 o                         
   2   9   8         54.91         65.81         4.54 o                         
   3   9   8        157.85        146.16         7.81 o                         
   4   9   8         20.85         14.09         4.02 o                         
   5   9   8         35.15         31.49         5.15 o                         
   6   9   8          4.77         11.50         4.91 o                         
 -13  10   8         16.96          2.52         4.81 o                         
 -12  10   8         36.01         44.43         4.98 o                         
 -11  10   8        336.91        391.59        16.74 o                         
 -10  10   8        184.13        194.04         8.07 o                         
  -9  10   8        698.65        734.79        13.25 o                         
  -8  10   8          6.35          6.50         3.10 o                         
  -7  10   8        760.44        768.28        13.27 o                         
  -6  10   8        105.14        124.23         5.20 o                         
  -5  10   8        520.35        509.54        10.49 o                         
  -4  10   8       1269.07       1244.79        16.71 o                         
  -3  10   8          2.91          8.05         2.47 o                         
  -2  10   8         23.28         26.91         2.77 o                         
  -1  10   8         13.27         17.73         1.97 o                         
   0  10   8          0.98         -0.83         1.94 o                         
   1  10   8         65.52         62.43         4.89 o                         
   2  10   8        563.42        541.74        13.70 o                         
   3  10   8         15.24          4.00         3.49 o                         
   4  10   8        251.84        269.33        10.31 o                         
   5  10   8        109.71         97.52         7.17 o                         
   6  10   8         13.47         18.28         5.22 o                         
 -13  11   8         53.21         49.73        10.58 o                         
 -12  11   8          0.02         -3.52         3.69 o                         
 -11  11   8        161.86        137.34         7.72 o                         
 -10  11   8        170.63        162.18         7.40 o                         
  -9  11   8          5.09          5.54         3.25 o                         
  -8  11   8        409.31        366.29         9.75 o                         
  -7  11   8        281.21        275.55         8.22 o                         
  -6  11   8         79.24         62.96         3.94 o                         
  -5  11   8       3237.83       3056.50        30.44 o                         
  -4  11   8         87.18         77.96         4.51 o                         
  -3  11   8         31.24         43.95         3.61 o                         
  -2  11   8        325.07        302.20         7.00 o                         
  -1  11   8         14.92         22.81         2.87 o                         
   0  11   8          0.38          0.75         1.61 o                         
   1  11   8         15.49         14.80         2.96 o                         
   2  11   8        315.50        303.60        10.24 o                         
   3  11   8        174.17        196.29         7.92 o                         
   4  11   8         98.68         95.81         6.96 o                         
   5  11   8         30.22         17.18         5.21 o                         
 -12  12   8        476.32        515.52        14.62 o                         
 -11  12   8         33.20         48.62         5.06 o                         
 -10  12   8        159.83        150.87         8.80 o                         
  -9  12   8        218.00        244.02         8.55 o                         
  -8  12   8         39.35         34.67         4.08 o                         
  -7  12   8        157.62        161.46         6.36 o                         
  -6  12   8        281.50        268.64         6.87 o                         
  -5  12   8         59.50         65.81         4.38 o                         
  -4  12   8        356.52        358.87         8.08 o                         
  -3  12   8         65.61         54.41         3.92 o                         
  -2  12   8        221.38        225.01         6.42 o                         
  -1  12   8         27.41         26.16         3.17 o                         
   0  12   8        119.82        115.21         4.82 o                         
   1  12   8          4.36          2.51         1.51 o                         
   2  12   8         99.22         88.40         4.09 o                         
   3  12   8          5.37         11.36         2.67 o                         
   4  12   8         32.09         38.43         4.63 o                         
   5  12   8         48.52         36.74         5.54 o                         
 -12  13   8        112.52        124.82        10.50 o                         
 -11  13   8         13.83         24.38         4.28 o                         
 -10  13   8          3.37         -1.25         3.14 o                         
  -9  13   8         62.70         62.32         5.05 o                         
  -8  13   8          3.35         10.36         3.08 o                         
  -7  13   8         10.14         17.79         3.13 o                         
  -6  13   8        364.36        365.16         9.06 o                         
  -5  13   8        133.68        136.30         6.21 o                         
  -4  13   8        213.09        213.83         7.64 o                         
  -3  13   8         43.30         41.03         3.74 o                         
  -2  13   8          7.31         12.19         3.07 o                         
  -1  13   8         86.53        100.30         5.33 o                         
   0  13   8         15.40         21.63         3.04 o                         
   1  13   8        358.20        341.51         8.85 o                         
   2  13   8         62.30         51.21         2.81 o                         
   3  13   8        104.13        108.58         4.59 o                         
   4  13   8         41.62         44.98         5.39 o                         
 -11  14   8          0.71         -2.08         4.35 o                         
 -10  14   8         64.28         59.65         4.95 o                         
  -9  14   8          5.39         16.03         3.61 o                         
  -8  14   8         12.93         19.16         3.39 o                         
  -7  14   8         29.95         41.86         3.97 o                         
  -6  14   8         11.59         25.13         3.59 o                         
  -5  14   8        338.09        329.50         8.81 o                         
  -4  14   8        142.66        143.31         7.21 o                         
  -3  14   8        329.75        334.08         9.81 o                         
  -2  14   8        184.29        177.13         7.08 o                         
  -1  14   8        127.38        120.49         6.27 o                         
   0  14   8        491.47        475.02        13.15 o                         
   1  14   8          6.41          4.35         2.81 o                         
   2  14   8         47.37         41.12         5.22 o                         
   3  14   8         57.31         54.71         3.04 o                         
   4  14   8         30.38         21.47         3.54 o                         
 -11  15   8          1.07          5.89         4.26 o                         
 -10  15   8        325.32        348.80        11.30 o                         
  -9  15   8         34.34         43.96         4.45 o                         
  -8  15   8        324.56        339.69        10.91 o                         
  -7  15   8        185.41        191.98         8.47 o                         
  -6  15   8         44.54         52.54         4.61 o                         
  -5  15   8        972.97        875.95        14.92 o                         
  -4  15   8         53.55         65.22         4.79 o                         
  -3  15   8        218.72        192.13         7.38 o                         
  -2  15   8          0.39         -1.13         3.07 o                         
  -1  15   8         20.54         21.91         3.47 o                         
   0  15   8          8.54          4.88         4.04 o                         
   1  15   8        103.68         90.79         6.35 o                         
   2  15   8        124.35        132.53        10.78 o                         
   3  15   8        381.10        363.52        13.31 o                         
 -10  16   8          6.36         19.28         4.83 o                         
  -9  16   8         69.21         61.90         4.94 o                         
  -8  16   8        139.71        165.37         7.94 o                         
  -7  16   8         18.34         22.27         4.36 o                         
  -6  16   8       1223.86       1190.77        19.30 o                         
  -5  16   8        150.65        154.89         7.30 o                         
  -4  16   8        676.80        723.20        14.32 o                         
  -3  16   8        566.58        561.66        11.85 o                         
  -2  16   8         30.87         44.63         4.64 o                         
  -1  16   8        444.38        433.31        10.16 o                         
   0  16   8        221.66        232.59         9.21 o                         
   1  16   8        105.88         96.53         5.97 o                         
   2  16   8        258.46        270.43        14.66 o                         
   3  16   8          2.47          0.75         4.10 o                         
  -9  17   8          0.65         -2.34         4.06 o                         
  -8  17   8        523.14        545.53        13.86 o                         
  -7  17   8          4.65         -0.64         3.17 o                         
  -6  17   8         11.77         13.91         4.41 o                         
  -5  17   8          6.40         -2.77         3.85 o                         
  -4  17   8         19.05         23.66         4.09 o                         
  -3  17   8         33.57         35.80         4.48 o                         
  -2  17   8         24.40         25.09         4.41 o                         
  -1  17   8         13.10         16.61         3.47 o                         
   0  17   8          2.27          7.56         3.52 o                         
   1  17   8         20.35         17.00         6.97 o                         
   2  17   8         59.43         61.96         5.17 o                         
  -8  18   8        118.97        151.24         9.51 o                         
  -7  18   8        221.89        241.78        10.51 o                         
  -6  18   8        157.48        161.80         9.04 o                         
  -5  18   8         30.19         34.40         4.45 o                         
  -4  18   8        136.12        137.59         7.14 o                         
  -3  18   8         99.45        104.33         6.26 o                         
  -2  18   8         13.25          9.07         3.65 o                         
  -1  18   8         41.31         48.59         5.11 o                         
   0  18   8         93.00         79.27         6.22 o                         
  -6  19   8          5.95          2.41         4.13 o                         
  -5  19   8         43.69         60.00         6.17 o                         
  -4  19   8         89.07         91.32         6.74 o                         
  -3  19   8        181.78        168.74         8.75 o                         
  -2  19   8         13.82         23.85         5.23 o                         
  -1  19   8          0.56          0.77         4.52 o                         
 -14   1   9         80.52         83.01         6.78 o                         
 -13   1   9         59.85         63.52         8.18 o                         
 -12   1   9        137.64        144.50         8.08 o                         
 -11   1   9         14.64          7.53         3.50 o                         
 -10   1   9          0.45         -2.95         2.95 o                         
  -9   1   9         28.29         37.87         3.83 o                         
  -8   1   9        451.56        403.37         9.85 o                         
  -7   1   9          1.43         -1.37         1.77 o                         
  -6   1   9        312.22        307.54         8.74 o                         
  -5   1   9        606.65        618.54        11.13 o                         
  -4   1   9         71.66         61.28         4.01 o                         
  -3   1   9          7.13          4.47         1.45 o                         
  -2   1   9         92.54         88.78         4.75 o                         
  -1   1   9        844.11        836.89        24.34 o                         
   0   1   9        673.33        660.95        10.68 o                         
   1   1   9       1156.50       1112.95        15.62 o                         
   2   1   9          1.77         -1.94         2.69 o                         
   3   1   9         51.58         56.27         6.05 o                         
   4   1   9          0.05         -2.01         4.11 o                         
   5   1   9         18.85         14.11         5.23 o                         
   6   1   9          9.94         18.43         4.37 o                         
 -14   2   9          9.10          8.13         4.63 o                         
 -13   2   9         49.08         57.11         6.43 o                         
 -12   2   9         33.13         34.64         4.72 o                         
 -11   2   9         21.39         29.40         4.45 o                         
 -10   2   9        120.33        132.01         6.51 o                         
  -9   2   9        714.31        630.51        11.74 o                         
  -8   2   9       1093.01       1026.50        17.04 o                         
  -7   2   9       1376.70       1314.16        17.72 o                         
  -6   2   9        560.57        541.04        16.43 o                         
  -5   2   9       3607.73       3493.12        37.37 o                         
  -4   2   9        896.11        895.65        14.97 o                         
  -3   2   9        242.28        225.71         5.56 o                         
  -2   2   9       1377.40       1392.08        20.31 o                         
  -1   2   9         66.05         77.57         3.66 o                         
   0   2   9        177.13        165.81         3.73 o                         
   1   2   9          8.04         13.85         2.41 o                         
   2   2   9          9.10          7.59         1.97 o                         
   3   2   9         14.81         18.18         2.54 o                         
   4   2   9        146.33        148.33         5.27 o                         
   5   2   9        115.01        120.87         5.44 o                         
   6   2   9        273.03        277.12         9.66 o                         
 -14   3   9         71.09         77.71         6.70 o                         
 -13   3   9         10.70          8.67         6.10 o                         
 -12   3   9        221.57        223.48         9.55 o                         
 -11   3   9        240.30        241.38         9.78 o                         
 -10   3   9        439.24        392.93         9.85 o                         
  -9   3   9          0.54          5.67         2.83 o                         
  -8   3   9         29.04         34.76         3.90 o                         
  -7   3   9        488.47        494.52        10.39 o                         
  -6   3   9          0.12          0.24         2.02 o                         
  -5   3   9         16.60         23.99         3.30 o                         
  -4   3   9        466.89        503.99         8.97 o                         
  -3   3   9          5.03         10.60         2.06 o                         
  -2   3   9        124.42        111.57         5.06 o                         
  -1   3   9        578.31        542.88        10.01 o                         
   0   3   9         39.31         44.94         3.78 o                         
   1   3   9        381.64        374.41         8.29 o                         
   2   3   9         12.35         12.09         2.54 o                         
   3   3   9         52.10         65.55         2.70 o                         
   4   3   9          3.31          5.50         2.76 o                         
   5   3   9          0.45         -0.44         2.55 o                         
   6   3   9         56.80         76.39         6.53 o                         
 -14   4   9          2.55         10.07         4.96 o                         
 -13   4   9         37.13         34.21         5.15 o                         
 -12   4   9        123.33        138.44         7.72 o                         
 -11   4   9          1.44          3.68         3.68 o                         
 -10   4   9        490.09        448.89        10.78 o                         
  -9   4   9        186.47        185.52         7.30 o                         
  -8   4   9       1618.94       1575.56        21.18 o                         
  -7   4   9        164.45        156.35         6.43 o                         
  -6   4   9         59.29         50.68         3.67 o                         
  -5   4   9        255.07        246.90         7.03 o                         
  -4   4   9         48.33         52.35         3.36 o                         
  -3   4   9        396.94        416.12         7.86 o                         
  -2   4   9        263.62        281.34         7.17 o                         
  -1   4   9         61.70         62.97         3.56 o                         
   0   4   9        311.30        292.23         8.39 o                         
   1   4   9        173.01        168.03         7.18 o                         
   2   4   9          9.46         12.78         2.47 o                         
   3   4   9          5.34          0.82         2.51 o                         
   4   4   9         35.70         33.68         3.86 o                         
   5   4   9         32.76         24.93         3.64 o                         
   6   4   9         60.16         62.29         6.01 o                         
 -14   5   9         47.68         38.96         8.10 o                         
 -13   5   9         72.52         77.81         6.17 o                         
 -12   5   9        123.29        121.90         7.77 o                         
 -11   5   9        218.08        234.33         9.52 o                         
 -10   5   9        173.07        192.92         9.94 o                         
  -9   5   9         92.27         70.00         4.89 o                         
  -8   5   9         18.84         18.73         3.11 o                         
  -7   5   9        256.43        269.21         8.86 o                         
  -6   5   9       1027.74       1068.89        15.23 o                         
  -5   5   9        368.38        353.75         7.76 o                         
  -4   5   9         27.90         24.08         2.62 o                         
  -3   5   9          1.31          3.31         2.22 o                         
  -2   5   9          0.10          0.57         2.16 o                         
  -1   5   9         12.78         11.04         2.69 o                         
   0   5   9         51.69         58.68         4.88 o                         
   1   5   9          0.06          3.29         2.56 o                         
   2   5   9         50.42         58.89         3.20 o                         
   3   5   9        124.25        138.91         6.46 o                         
   4   5   9         54.12         45.89         4.60 o                         
   5   5   9         27.86         31.05         4.33 o                         
   6   5   9        115.39        100.11         7.65 o                         
 -14   6   9        165.68        164.40        14.99 o                         
 -13   6   9          8.26          6.12         4.32 o                         
 -12   6   9        222.25        217.99        11.78 o                         
 -11   6   9         27.77         33.99         4.86 o                         
 -10   6   9        101.90         86.74         5.64 o                         
  -9   6   9         33.14         30.27         4.17 o                         
  -8   6   9          0.13          3.61         2.84 o                         
  -7   6   9          2.53          3.68         2.82 o                         
  -6   6   9        185.49        241.87         7.08 o                         
  -5   6   9       3205.69       3118.22        30.23 o                         
  -4   6   9         15.07         12.04         2.42 o                         
  -3   6   9        768.94        783.85        12.40 o                         
  -2   6   9         14.36         17.38         3.24 o                         
  -1   6   9        166.91        159.20         7.08 o                         
   0   6   9         13.14         17.35         3.34 o                         
   1   6   9         50.78         51.81         3.42 o                         
   2   6   9         43.19         54.59         3.47 o                         
   3   6   9          8.66          6.69         3.13 o                         
   4   6   9        120.29        124.39         7.18 o                         
   5   6   9         88.39         99.50         6.90 o                         
   6   6   9         80.31         65.81         7.19 o                         
 -14   7   9        200.43        203.28        15.35 o                         
 -13   7   9         72.95         80.23         6.33 o                         
 -12   7   9          5.19          4.66         3.69 o                         
 -11   7   9          5.64         11.70         3.80 o                         
 -10   7   9        157.33        160.36         7.72 o                         
  -9   7   9         80.48         84.71         5.15 o                         
  -8   7   9        469.12        503.68        10.84 o                         
  -7   7   9       1690.13       1742.59        19.86 o                         
  -6   7   9        391.70        371.86         7.99 o                         
  -5   7   9        474.49        461.39         7.49 o                         
  -4   7   9        126.64        144.18         6.27 o                         
  -3   7   9       1056.55       1048.57        13.03 o                         
  -2   7   9        234.40        243.08         8.60 o                         
  -1   7   9        124.06        126.28         6.93 o                         
   0   7   9         23.30         20.76         3.88 o                         
   1   7   9         28.72         34.69         3.38 o                         
   2   7   9         52.96         57.25         4.22 o                         
   3   7   9         36.02         35.16         5.24 o                         
   4   7   9        216.45        188.66         8.36 o                         
   5   7   9        271.02        283.42        11.63 o                         
 -13   8   9        275.59        291.43        12.98 o                         
 -12   8   9          0.83          3.72         3.87 o                         
 -11   8   9         44.78         45.24         4.99 o                         
 -10   8   9        355.01        355.37         9.74 o                         
  -9   8   9         14.23         16.95         3.51 o                         
  -8   8   9        940.04        891.98        14.72 o                         
  -7   8   9        153.93        136.59         6.05 o                         
  -6   8   9          6.92         10.23         3.19 o                         
  -5   8   9        144.84        136.92         5.36 o                         
  -4   8   9          3.28         11.30         2.35 o                         
  -3   8   9        749.29        732.77        11.50 o                         
  -2   8   9       1958.55       1912.01        25.72 o                         
  -1   8   9        419.18        401.93         9.82 o                         
   0   8   9       1400.98       1347.76        22.68 o                         
   1   8   9        137.97        125.48         7.06 o                         
   2   8   9        141.80        155.43         7.35 o                         
   3   8   9         50.71         53.47         6.01 o                         
   4   8   9         70.20         55.41         6.16 o                         
   5   8   9        205.07        238.25        16.48 o                         
 -13   9   9         64.52         84.47         7.55 o                         
 -12   9   9          2.24         11.44         4.29 o                         
 -11   9   9         35.43         17.18         5.91 o                         
 -10   9   9         40.83         53.35         4.59 o                         
  -9   9   9         11.00         22.44         3.52 o                         
  -8   9   9        257.12        219.97         8.01 o                         
  -7   9   9        187.28        194.65         7.29 o                         
  -6   9   9        250.34        283.44         7.25 o                         
  -5   9   9        426.20        380.83         7.74 o                         
  -4   9   9       1404.27       1390.05        16.52 o                         
  -3   9   9         56.26         79.95         3.51 o                         
  -2   9   9         28.59         32.17         3.77 o                         
  -1   9   9         66.26         83.03         5.40 o                         
   0   9   9        157.80        169.42         8.50 o                         
   1   9   9          0.03          1.55         3.01 o                         
   2   9   9        424.94        422.82        11.42 o                         
   3   9   9         76.38         82.62         8.40 o                         
   4   9   9          0.74          4.29         3.88 o                         
   5   9   9         26.81         26.40         6.62 o                         
 -13  10   9         43.72         47.49         9.80 o                         
 -12  10   9         39.04         53.58         6.43 o                         
 -11  10   9          1.72         -2.54         3.36 o                         
 -10  10   9         61.75         55.72         4.97 o                         
  -9  10   9          4.59          6.94         3.11 o                         
  -8  10   9        470.72        426.64        11.04 o                         
  -7  10   9         88.46         84.44         4.64 o                         
  -6  10   9         18.49         22.99         3.31 o                         
  -5  10   9          2.63          0.50         2.23 o                         
  -4  10   9         74.19         63.45         3.78 o                         
  -3  10   9        136.27        139.16         5.06 o                         
  -2  10   9        474.30        477.86        10.52 o                         
  -1  10   9          0.17          2.24         2.35 o                         
   0  10   9         32.57         32.65         3.96 o                         
   1  10   9        229.05        219.52         8.14 o                         
   2  10   9          4.83          8.37         2.94 o                         
   3  10   9          2.37          3.62         3.37 o                         
   4  10   9        378.47        385.57        13.51 o                         
 -12  11   9         88.06        104.48         7.73 o                         
 -11  11   9        161.81        171.29         8.32 o                         
 -10  11   9          1.90          7.96         3.90 o                         
  -9  11   9         10.10         11.69         3.48 o                         
  -8  11   9         10.85         11.85         3.38 o                         
  -7  11   9          3.68          4.18         2.55 o                         
  -6  11   9          1.74          2.49         3.02 o                         
  -5  11   9          4.93          3.07         2.43 o                         
  -4  11   9         80.91         94.26         4.59 o                         
  -3  11   9        106.85         98.28         5.16 o                         
  -2  11   9        323.46        343.27         7.06 o                         
  -1  11   9        119.51        101.77         4.71 o                         
   0  11   9          7.44          9.43         3.08 o                         
   1  11   9        140.77        135.17         6.84 o                         
   2  11   9         27.61         28.44         3.73 o                         
   3  11   9        185.90        181.22         8.91 o                         
   4  11   9        182.21        172.50         8.40 o                         
 -12  12   9          6.89         10.12         5.08 o                         
 -11  12   9        225.83        189.71         8.95 o                         
 -10  12   9        117.30        122.87         6.73 o                         
  -9  12   9        156.79        156.31         7.53 o                         
  -8  12   9         56.61         55.68         4.71 o                         
  -7  12   9         75.88         66.46         4.33 o                         
  -6  12   9        516.64        479.31        10.86 o                         
  -5  12   9         46.88         41.26         4.23 o                         
  -4  12   9          2.43          1.28         2.41 o                         
  -3  12   9        288.55        293.33         7.70 o                         
  -2  12   9        294.00        310.54         7.70 o                         
  -1  12   9         11.66         12.18         2.46 o                         
   0  12   9        372.48        369.56        11.42 o                         
   1  12   9        297.77        313.53         8.33 o                         
   2  12   9         47.80         44.37         4.84 o                         
   3  12   9        510.58        524.45        17.71 o                         
 -11  13   9          6.72          9.80         5.20 o                         
 -10  13   9          0.82          2.56         3.52 o                         
  -9  13   9        236.99        249.10         8.95 o                         
  -8  13   9         16.37         27.61         3.72 o                         
  -7  13   9        345.56        340.34         9.11 o                         
  -6  13   9          6.00          7.76         3.17 o                         
  -5  13   9         43.18         46.23         4.07 o                         
  -4  13   9        598.80        621.48        10.89 o                         
  -3  13   9         10.62         11.16         2.90 o                         
  -2  13   9        150.19        161.31         6.37 o                         
  -1  13   9         57.17         64.76         5.71 o                         
   0  13   9          6.17          5.64         2.96 o                         
   1  13   9         43.93         39.56         5.38 o                         
   2  13   9          2.18          2.23         3.14 o                         
   3  13   9        331.80        340.41        11.72 o                         
 -11  14   9        323.71        365.26        13.27 o                         
 -10  14   9         11.51         14.69         4.78 o                         
  -9  14   9         87.63        102.36         5.79 o                         
  -8  14   9        154.19        147.85         7.65 o                         
  -7  14   9         31.82         33.80         4.08 o                         
  -6  14   9         25.17         28.70         4.08 o                         
  -5  14   9        512.33        497.99        10.92 o                         
  -4  14   9         89.78         81.50         4.88 o                         
  -3  14   9          1.81         11.74         3.22 o                         
  -2  14   9         28.40         36.84         3.66 o                         
  -1  14   9         11.67         15.60         3.05 o                         
   0  14   9        125.50        113.94         4.45 o                         
   1  14   9          4.83         -0.43         2.47 o                         
   2  14   9         16.19         18.96         5.76 o                         
 -10  15   9          0.16          2.13         5.35 o                         
  -9  15   9        150.91        144.90         7.20 o                         
  -8  15   9         13.72         24.06         4.40 o                         
  -7  15   9         10.89         14.05         3.62 o                         
  -6  15   9          6.45          9.60         4.04 o                         
  -5  15   9         23.09         29.72         4.38 o                         
  -4  15   9        255.34        235.67         8.22 o                         
  -3  15   9        208.20        214.89         8.60 o                         
  -2  15   9         71.55         67.95         4.90 o                         
  -1  15   9        248.13        243.02         7.77 o                         
   0  15   9         44.21         46.41         5.39 o                         
   1  15   9         46.48         43.17         6.27 o                         
   2  15   9        402.44        397.87        23.70 o                         
  -9  16   9         41.42         46.13         5.26 o                         
  -8  16   9         27.66         28.51         6.36 o                         
  -7  16   9        170.51        183.84         7.84 o                         
  -6  16   9         98.93        108.53         6.23 o                         
  -5  16   9         88.12        103.64         5.90 o                         
  -4  16   9         42.64         63.51         5.98 o                         
  -3  16   9        142.90        141.56         6.88 o                         
  -2  16   9          5.43          4.84         3.22 o                         
  -1  16   9          0.48          5.25         3.41 o                         
   0  16   9        115.91        111.42         5.63 o                         
   1  16   9         12.99          6.59         7.00 o                         
  -8  17   9         21.92         23.65         5.14 o                         
  -7  17   9         29.35         42.61         5.59 o                         
  -6  17   9         51.44         58.83         5.25 o                         
  -5  17   9        187.05        217.87        11.45 o                         
  -4  17   9          0.17         -1.18         3.31 o                         
  -3  17   9         65.92         70.02         6.03 o                         
  -2  17   9          0.87          3.34         4.56 o                         
  -1  17   9        161.91        170.63         8.70 o                         
  -6  18   9         11.64         13.34         4.85 o                         
  -5  18   9        390.66        390.49        15.61 o                         
  -4  18   9         33.89         35.03         5.13 o                         
  -3  18   9         23.66         26.20         4.96 o                         
 -14   0  10        150.90        153.61        14.33 o                         
 -13   0  10         15.21         28.58         6.82 o                         
 -12   0  10        285.35        296.72        15.86 o                         
 -11   0  10         15.20         24.83         5.70 o                         
 -10   0  10        210.45        234.13        12.63 o                         
  -9   0  10        100.35        109.15         8.68 o                         
  -8   0  10         20.06         28.95         3.15 o                         
  -7   0  10       2819.29       2794.83        57.88 o                         
  -6   0  10        504.64        498.94        16.68 o                         
  -5   0  10       1944.26       2001.07        37.38 o                         
  -4   0  10       1903.68       1889.31        32.00 o                         
  -3   0  10          7.29          2.50         5.60 o                         
  -2   0  10        991.44       1001.91        27.13 o                         
  -1   0  10        193.56        216.94        10.94 o                         
   0   0  10       1100.71       1109.86        22.89 o                         
   1   0  10         56.47         72.37         7.39 o                         
   2   0  10          0.04         -5.01         6.89 o                         
   3   0  10          8.59          6.72         7.04 o                         
   4   0  10         55.23         70.94        11.03 o                         
   5   0  10         13.27         18.35         7.72 o                         
 -14   1  10        177.68        173.74        12.69 o                         
 -13   1  10          0.10          2.32         3.67 o                         
 -12   1  10          0.08          0.90         4.31 o                         
 -11   1  10        114.06         99.38         6.09 o                         
 -10   1  10         58.39         49.58         4.78 o                         
  -9   1  10        158.78        148.00         7.67 o                         
  -8   1  10        158.57        164.68         6.61 o                         
  -7   1  10          0.94          7.79         3.59 o                         
  -6   1  10        520.78        512.28        11.39 o                         
  -5   1  10          5.24          1.72         2.62 o                         
  -4   1  10        262.20        230.83         5.82 o                         
  -3   1  10        148.39        151.54         6.33 o                         
  -2   1  10          1.52          3.15         1.52 o                         
  -1   1  10         63.56         65.35         4.75 o                         
   0   1  10         12.61         15.89         2.16 o                         
   1   1  10        568.55        543.76        13.82 o                         
   2   1  10        164.45        155.47         7.04 o                         
   3   1  10         92.91        108.65         5.77 o                         
   4   1  10         48.48         50.29         5.99 o                         
   5   1  10          1.64          0.02         4.72 o                         
 -14   2  10          5.09         -5.82         5.82 o                         
 -13   2  10          4.69          1.84         5.30 o                         
 -12   2  10        146.72        166.84         9.02 o                         
 -11   2  10          1.56          0.76         4.15 o                         
 -10   2  10        188.45        203.28         8.11 o                         
  -9   2  10         54.57         50.65         4.38 o                         
  -8   2  10         71.49         60.36         4.72 o                         
  -7   2  10        876.47        810.99        14.63 o                         
  -6   2  10         74.69         74.05         5.36 o                         
  -5   2  10         79.42         68.63         4.69 o                         
  -4   2  10         28.80         28.25         3.46 o                         
  -3   2  10        191.57        203.78         7.04 o                         
  -2   2  10          7.47         10.11         2.87 o                         
  -1   2  10          0.02         -0.88         2.11 o                         
   0   2  10         51.84         64.63         4.50 o                         
   1   2  10        169.48        162.71         9.99 o                         
   2   2  10         13.35         14.58         2.80 o                         
   3   2  10        190.67        192.32         7.94 o                         
   4   2  10          2.23         -5.35         5.48 o                         
   5   2  10          2.88          0.85         3.80 o                         
 -14   3  10          0.60         -6.55         9.76 o                         
 -13   3  10         20.26         24.29         7.19 o                         
 -12   3  10        201.79        181.53         8.86 o                         
 -11   3  10         10.96          6.21         3.31 o                         
 -10   3  10        137.54        115.09         6.17 o                         
  -9   3  10         45.85         29.39         3.53 o                         
  -8   3  10        151.47        127.34         7.37 o                         
  -7   3  10        137.82        151.61         7.07 o                         
  -6   3  10        240.75        213.01         7.35 o                         
  -5   3  10        466.54        475.23         9.70 o                         
  -4   3  10         72.18         82.35         4.57 o                         
  -3   3  10          1.80          3.27         2.65 o                         
  -2   3  10         10.71         10.19         2.64 o                         
  -1   3  10        226.26        242.98         9.06 o                         
   0   3  10         52.43         54.01         3.73 o                         
   1   3  10        101.46         92.05         5.97 o                         
   2   3  10        124.78        126.56         5.96 o                         
   3   3  10         72.58         61.90         5.96 o                         
   4   3  10          5.38          2.97         6.33 o                         
   5   3  10          2.07         -2.21         5.83 o                         
 -14   4  10         83.86         55.18         9.77 o                         
 -13   4  10         36.99         46.39         5.57 o                         
 -12   4  10        556.83        586.48        14.70 o                         
 -11   4  10        248.77        263.70        10.37 o                         
 -10   4  10        340.34        336.77        10.28 o                         
  -9   4  10          1.14          1.44         2.48 o                         
  -8   4  10         32.15         27.29         3.41 o                         
  -7   4  10        114.71        117.64         5.13 o                         
  -6   4  10          9.81         11.29         3.84 o                         
  -5   4  10         34.55         28.24         3.19 o                         
  -4   4  10        589.26        591.53        11.28 o                         
  -3   4  10         49.01         61.46         7.67 o                         
  -2   4  10         45.10         50.54         4.22 o                         
  -1   4  10         24.37         22.35         2.73 o                         
   0   4  10          4.61          4.86         2.51 o                         
   1   4  10         26.81         34.76         4.41 o                         
   2   4  10        301.44        305.63         6.36 o                         
   3   4  10        152.00        151.17         6.66 o                         
   4   4  10        119.21        127.30        11.01 o                         
 -14   5  10         46.31         37.41        25.05 o                         
 -13   5  10        313.20        313.28        12.12 o                         
 -12   5  10        202.98        204.01         9.30 o                         
 -11   5  10        318.60        371.02        10.68 o                         
 -10   5  10        307.85        300.64         9.32 o                         
  -9   5  10          5.22          8.97         2.91 o                         
  -8   5  10         31.21         35.74         3.66 o                         
  -7   5  10        573.89        550.95         9.74 o                         
  -6   5  10         85.34         82.26         4.95 o                         
  -5   5  10        742.58        753.73        13.46 o                         
  -4   5  10         15.24         14.33         2.39 o                         
  -3   5  10        419.47        431.44         9.94 o                         
  -2   5  10        406.72        395.06        11.65 o                         
  -1   5  10         92.12         99.20         5.97 o                         
   0   5  10        185.49        209.74         7.87 o                         
   1   5  10        241.85        248.52         5.89 o                         
   2   5  10          2.25          0.34         3.82 o                         
   3   5  10        299.90        314.22        12.06 o                         
   4   5  10        148.20        153.68         7.97 o                         
 -13   6  10        115.71        107.22         9.43 o                         
 -12   6  10        185.96        155.57         8.21 o                         
 -11   6  10        324.56        327.40        11.44 o                         
 -10   6  10         58.09         49.21         4.85 o                         
  -9   6  10        264.07        256.79         9.52 o                         
  -8   6  10         31.44         32.17         3.64 o                         
  -7   6  10         69.15         83.28         4.84 o                         
  -6   6  10       1111.42       1112.69        15.76 o                         
  -5   6  10        114.69        120.78         4.98 o                         
  -4   6  10          7.59          9.19         2.11 o                         
  -3   6  10          0.33          2.82         2.75 o                         
  -2   6  10         67.89         71.24         5.74 o                         
  -1   6  10        564.09        545.60        14.14 o                         
   0   6  10        313.93        313.76        16.54 o                         
   1   6  10        287.20        280.55         7.12 o                         
   2   6  10        921.21        923.78        15.62 o                         
   3   6  10          4.29          3.90         2.83 o                         
   4   6  10        514.32        538.28        13.10 o                         
 -13   7  10         62.98         72.52         8.19 o                         
 -12   7  10         21.55         18.76         4.17 o                         
 -11   7  10          1.16          7.97         3.87 o                         
 -10   7  10        584.91        585.67        12.06 o                         
  -9   7  10        460.57        410.52        10.16 o                         
  -8   7  10         22.54         28.28         3.94 o                         
  -7   7  10        401.45        363.44         7.77 o                         
  -6   7  10        655.48        621.59        10.91 o                         
  -5   7  10       4520.94       4451.88        41.34 o                         
  -4   7  10        208.50        200.90         4.88 o                         
  -3   7  10       1495.09       1454.97        21.29 o                         
  -2   7  10        199.69        220.78         7.88 o                         
  -1   7  10       1139.18       1190.72        23.28 o                         
   0   7  10        165.67        159.40        10.43 o                         
   1   7  10        155.74        137.81         5.74 o                         
   2   7  10          7.35          3.14         2.88 o                         
   3   7  10         18.06         11.49         4.34 o                         
   4   7  10         35.39         52.63         5.11 o                         
 -13   8  10          2.02         -3.57         5.36 o                         
 -12   8  10         11.12         17.15         4.04 o                         
 -11   8  10          5.57          6.92         3.42 o                         
 -10   8  10         41.56         58.44         5.02 o                         
  -9   8  10         18.20         15.59         3.60 o                         
  -8   8  10          0.06         -0.86         2.82 o                         
  -7   8  10         25.43         26.72         3.30 o                         
  -6   8  10          3.16          6.85         2.42 o                         
  -5   8  10        587.42        593.88        10.15 o                         
  -4   8  10        202.64        225.82         5.70 o                         
  -3   8  10          5.48          7.56         3.28 o                         
  -2   8  10        304.95        323.48        14.94 o                         
  -1   8  10       1505.23       1458.00        22.57 o                         
   0   8  10         68.31         81.48         6.35 o                         
   1   8  10         49.77         47.23         6.11 o                         
   2   8  10        176.59        187.10         9.22 o                         
   3   8  10        141.12        135.16         7.65 o                         
 -12   9  10         36.82         38.60         6.80 o                         
 -11   9  10         17.90         19.98         3.60 o                         
 -10   9  10         73.97         81.53         5.96 o                         
  -9   9  10         13.41         14.68         3.72 o                         
  -8   9  10         74.17         80.02         6.39 o                         
  -7   9  10         16.54         13.25         2.70 o                         
  -6   9  10        100.60        103.85         4.66 o                         
  -5   9  10          7.18          4.53         2.09 o                         
  -4   9  10        117.88        139.46         5.23 o                         
  -3   9  10        658.23        650.66        14.69 o                         
  -2   9  10        186.86        169.40         7.49 o                         
  -1   9  10          5.80         16.01         3.25 o                         
   0   9  10         82.48         91.04         5.80 o                         
   1   9  10         42.61         43.80         4.70 o                         
   2   9  10          2.94          7.15         2.89 o                         
   3   9  10        296.33        295.49        13.22 o                         
 -12  10  10        244.41        239.40        11.73 o                         
 -11  10  10        107.62         98.26         6.39 o                         
 -10  10  10          0.13         17.73         3.76 o                         
  -9  10  10         70.32         80.63         5.81 o                         
  -8  10  10          0.27          0.05         2.75 o                         
  -7  10  10          3.86          7.48         2.55 o                         
  -6  10  10          5.06          9.88         2.81 o                         
  -5  10  10         71.88         81.55         4.45 o                         
  -4  10  10       1033.33       1003.31        13.50 o                         
  -3  10  10        168.19        160.35         7.01 o                         
  -2  10  10        668.94        680.29        13.46 o                         
  -1  10  10       1119.17       1130.83        19.60 o                         
   0  10  10          2.47          6.33         3.07 o                         
   1  10  10        499.01        494.49        12.06 o                         
   2  10  10          1.07         -0.84         1.76 o                         
   3  10  10         13.37         20.87         7.34 o                         
 -12  11  10          6.24          8.55         6.20 o                         
 -11  11  10        185.25        175.47        10.45 o                         
 -10  11  10         65.56         63.48         5.46 o                         
  -9  11  10          0.13         -1.20         3.84 o                         
  -8  11  10          4.88          4.25         2.81 o                         
  -7  11  10         65.07         51.06         3.94 o                         
  -6  11  10         17.45         28.35         3.94 o                         
  -5  11  10        161.76        182.24         6.17 o                         
  -4  11  10        129.38        117.97         5.47 o                         
  -3  11  10         20.39         27.30         4.11 o                         
  -2  11  10         37.84         47.29         5.32 o                         
  -1  11  10          1.25          4.15         3.87 o                         
   0  11  10          3.32          8.12         2.96 o                         
   1  11  10         24.13         31.18         4.09 o                         
   2  11  10          0.07         -4.28         4.39 o                         
 -11  12  10        323.45        340.61        25.30 o                         
 -10  12  10          5.98         10.05         4.29 o                         
  -9  12  10        185.90        201.73         7.49 o                         
  -8  12  10         16.04         20.94         3.36 o                         
  -7  12  10         60.04         56.91         4.74 o                         
  -6  12  10          5.03          5.63         3.30 o                         
  -5  12  10         47.72         38.17         4.81 o                         
  -4  12  10        830.17        826.24        13.43 o                         
  -3  12  10         58.91         67.43         4.23 o                         
  -2  12  10        415.27        426.57        12.79 o                         
  -1  12  10        140.33        145.59         8.66 o                         
   0  12  10         31.58         25.25         4.28 o                         
   1  12  10         23.03         23.99         3.71 o                         
   2  12  10         55.94         61.86         6.37 o                         
 -10  13  10         24.52         31.45         5.21 o                         
  -9  13  10         37.68         27.03         4.40 o                         
  -8  13  10          8.44          9.84         2.85 o                         
  -7  13  10        237.17        235.32         8.39 o                         
  -6  13  10         51.04         48.67         4.29 o                         
  -5  13  10        243.09        249.02         8.67 o                         
  -4  13  10         62.04         59.80         4.14 o                         
  -3  13  10          4.81          6.31         4.72 o                         
  -2  13  10         93.78        111.38         7.61 o                         
  -1  13  10         10.18         11.45         4.31 o                         
   0  13  10         53.95         53.74         6.15 o                         
   1  13  10        139.50        148.77         8.50 o                         
  -9  14  10          0.00         -2.28         4.83 o                         
  -8  14  10         11.87         16.24         4.03 o                         
  -7  14  10         58.24         59.50         4.74 o                         
  -6  14  10         98.05        112.12         6.00 o                         
  -5  14  10          0.31         -0.86         3.00 o                         
  -4  14  10         11.57         13.61         4.10 o                         
  -3  14  10          1.54         -3.15         3.62 o                         
  -2  14  10         17.70         17.86         2.56 o                         
  -1  14  10        399.00        395.21        14.36 o                         
   0  14  10        176.78        169.42         9.54 o                         
  -8  15  10        354.24        379.54        12.72 o                         
  -7  15  10         27.52         36.15         5.25 o                         
  -6  15  10         29.86         34.77         4.70 o                         
  -5  15  10        264.48        291.64         8.62 o                         
  -4  15  10         26.53         16.28         3.81 o                         
  -3  15  10          9.19         16.60         3.73 o                         
  -2  15  10        169.05        149.51         6.88 o                         
  -1  15  10         55.97         50.44         5.20 o                         
  -7  16  10          3.00          7.60         4.33 o                         
  -6  16  10        139.61        119.37         7.38 o                         
  -5  16  10        137.75        128.93         7.35 o                         
  -4  16  10        541.50        543.33        15.46 o                         
  -3  16  10        116.32        120.14         7.63 o                         
  -2  16  10         35.86         37.00         5.27 o                         
 -13   1  11          1.90         12.18         6.37 o                         
 -12   1  11         58.55         48.68         7.51 o                         
 -11   1  11        181.75        190.64         8.01 o                         
 -10   1  11         84.94         81.96         5.66 o                         
  -9   1  11         34.91         34.24         4.39 o                         
  -8   1  11          3.24          3.14         3.28 o                         
  -7   1  11        225.61        229.04         7.79 o                         
  -6   1  11         99.85         99.86         5.81 o                         
  -5   1  11        263.98        252.37         6.63 o                         
  -4   1  11        351.66        341.24         6.76 o                         
  -3   1  11         10.67         11.37         2.35 o                         
  -2   1  11        129.62        159.34         7.75 o                         
  -1   1  11        919.19        934.23        21.11 o                         
   0   1  11        148.21        146.77         9.24 o                         
   1   1  11         25.93         20.18         4.12 o                         
   2   1  11        349.54        312.21        10.77 o                         
   3   1  11         20.66         19.62         2.86 o                         
 -13   2  11         24.00         11.27         5.30 o                         
 -12   2  11         88.35         81.80         6.11 o                         
 -11   2  11        524.79        552.39        12.91 o                         
 -10   2  11         93.75         98.19         5.88 o                         
  -9   2  11          0.11          0.52         2.41 o                         
  -8   2  11         15.49         27.18         4.09 o                         
  -7   2  11       1010.18        975.44        17.30 o                         
  -6   2  11         11.86          8.23         2.98 o                         
  -5   2  11        389.75        379.19         7.91 o                         
  -4   2  11        128.39        124.33         5.07 o                         
  -3   2  11        103.14         92.92         5.08 o                         
  -2   2  11         50.96         58.20         5.08 o                         
  -1   2  11          4.23         10.48         3.50 o                         
   0   2  11         11.00         16.29         3.54 o                         
   1   2  11         73.88         71.86         4.89 o                         
   2   2  11        245.50        268.83        17.27 o                         
   3   2  11         13.12          6.04         3.78 o                         
 -13   3  11         73.33         78.07         8.17 o                         
 -12   3  11        144.12        204.55         9.44 o                         
 -11   3  11         70.43         69.46         5.17 o                         
 -10   3  11          4.00         17.33         4.12 o                         
  -9   3  11        376.08        332.60         8.05 o                         
  -8   3  11         54.43         58.19         4.83 o                         
  -7   3  11        259.31        259.81         8.74 o                         
  -6   3  11         12.87          6.90         3.09 o                         
  -5   3  11         58.70         70.72         5.59 o                         
  -4   3  11        217.01        236.96         7.64 o                         
  -3   3  11          4.87          4.27         2.78 o                         
  -2   3  11        516.65        553.18        10.97 o                         
  -1   3  11        513.79        506.75        12.38 o                         
   0   3  11         45.20         46.75         5.41 o                         
   1   3  11        166.99        167.05         9.38 o                         
   2   3  11        124.49        122.75         6.13 o                         
   3   3  11         52.77         61.83         7.21 o                         
 -13   4  11        158.39        125.04        10.51 o                         
 -12   4  11          0.65          7.70         3.90 o                         
 -11   4  11        149.19        139.57         8.39 o                         
 -10   4  11          0.25         -0.17         3.31 o                         
  -9   4  11         59.97         57.98         5.61 o                         
  -8   4  11         14.28         14.53         4.08 o                         
  -7   4  11        167.47        176.28         7.87 o                         
  -6   4  11        109.18        117.91         6.42 o                         
  -5   4  11          0.50         -1.81         1.81 o                         
  -4   4  11        228.69        210.33         7.45 o                         
  -3   4  11         35.03         28.11         3.89 o                         
  -2   4  11        804.80        818.51        16.84 o                         
  -1   4  11        114.20        121.04         5.04 o                         
   0   4  11        221.26        238.98         9.07 o                         
   1   4  11        116.42        112.28         8.00 o                         
   2   4  11         19.57         17.05         3.62 o                         
   3   4  11          4.70          5.26         8.50 o                         
 -13   5  11          6.88         -2.29         5.48 o                         
 -12   5  11          4.17          8.46         3.90 o                         
 -11   5  11          1.90         -3.88         3.88 o                         
 -10   5  11         14.57         26.06         4.24 o                         
  -9   5  11         94.24         83.97         5.19 o                         
  -8   5  11         65.23         51.69         4.24 o                         
  -7   5  11        538.11        549.45        12.73 o                         
  -6   5  11         38.18         43.51         3.79 o                         
  -5   5  11         39.38         40.11         2.99 o                         
  -4   5  11        529.94        555.49        13.12 o                         
  -3   5  11        223.43        228.87         8.58 o                         
  -2   5  11          5.33          5.60         3.18 o                         
  -1   5  11        356.15        329.30         7.97 o                         
   0   5  11        472.09        478.68        11.96 o                         
   1   5  11         42.62         41.32         4.58 o                         
   2   5  11          1.67          2.18         4.44 o                         
 -12   6  11        103.47        106.94         8.48 o                         
 -11   6  11          3.60          5.92         3.71 o                         
 -10   6  11         42.73         36.64         4.88 o                         
  -9   6  11          9.39         11.14         3.63 o                         
  -8   6  11         87.76         99.76         4.82 o                         
  -7   6  11        285.21        258.53         9.69 o                         
  -6   6  11        156.54        166.49         6.06 o                         
  -5   6  11         29.46         35.07         3.05 o                         
  -4   6  11       1226.76       1204.27        21.16 o                         
  -3   6  11         72.14         77.60         5.29 o                         
  -2   6  11        181.10        174.99         7.13 o                         
  -1   6  11        140.42        147.06         6.39 o                         
   0   6  11         23.12         24.03         4.56 o                         
   1   6  11          3.53          8.21         2.66 o                         
   2   6  11         32.03         31.60         4.17 o                         
 -12   7  11         41.58         31.94         6.08 o                         
 -11   7  11          0.49          2.05         3.60 o                         
 -10   7  11         56.57         59.52         5.12 o                         
  -9   7  11         63.80         62.38         5.06 o                         
  -8   7  11        243.76        218.62         7.97 o                         
  -7   7  11         30.50         37.54         4.03 o                         
  -6   7  11        568.49        592.07        10.51 o                         
  -5   7  11         26.75         23.15         2.59 o                         
  -4   7  11        322.06        342.10         9.52 o                         
  -3   7  11        288.88        301.88        14.31 o                         
  -2   7  11        223.50        218.65         8.59 o                         
  -1   7  11        368.25        399.65        15.96 o                         
   0   7  11         25.65         15.65         2.82 o                         
   1   7  11        790.44        795.51        13.31 o                         
   2   7  11          1.58          4.19         4.23 o                         
 -12   8  11          2.75         -2.11         4.58 o                         
 -11   8  11        290.92        320.80        12.46 o                         
 -10   8  11         58.89         61.04         5.48 o                         
  -9   8  11         14.73         22.34         3.70 o                         
  -8   8  11        517.11        524.13        10.34 o                         
  -7   8  11        150.91        131.82         5.25 o                         
  -6   8  11         20.71         30.53         3.41 o                         
  -5   8  11          0.26          0.65         2.61 o                         
  -4   8  11          0.25         -2.88         2.88 o                         
  -3   8  11         69.67         60.96         4.78 o                         
  -2   8  11         56.36         55.60         5.73 o                         
  -1   8  11         76.37         60.35         4.87 o                         
   0   8  11         22.19         31.14         4.57 o                         
   1   8  11         90.89         83.32         4.67 o                         
   2   8  11        248.28        256.56        12.79 o                         
 -11   9  11         38.92         44.52         6.77 o                         
 -10   9  11         27.39         24.04         4.08 o                         
  -9   9  11        901.21        921.92        14.96 o                         
  -8   9  11          2.03          6.02         2.93 o                         
  -7   9  11       1459.53       1357.96        18.37 o                         
  -6   9  11        331.50        354.17         8.55 o                         
  -5   9  11         10.76          9.44         2.56 o                         
  -4   9  11        320.12        325.04         9.98 o                         
  -3   9  11         25.87         25.48         6.41 o                         
  -2   9  11          0.90          4.39         3.55 o                         
  -1   9  11         56.39         56.31         5.04 o                         
   0   9  11        621.40        621.17        14.24 o                         
   1   9  11         16.56         25.33         3.37 o                         
 -11  10  11         12.22         12.00         5.37 o                         
 -10  10  11          4.50          2.03         4.46 o                         
  -9  10  11          0.97          5.99         4.29 o                         
  -8  10  11        346.51        353.71         9.04 o                         
  -7  10  11        113.32         97.99         5.20 o                         
  -6  10  11         81.12         84.76         4.37 o                         
  -5  10  11         46.95         48.86         3.80 o                         
  -4  10  11          2.09          6.19         3.43 o                         
  -3  10  11         97.01         91.45         5.80 o                         
  -2  10  11        107.75        108.95         7.13 o                         
  -1  10  11        201.10        186.66         8.25 o                         
   0  10  11         79.75         81.61         5.29 o                         
   1  10  11         50.51         44.56         4.05 o                         
 -10  11  11        224.34        253.82        11.43 o                         
  -9  11  11         85.22        113.16         7.64 o                         
  -8  11  11          5.46          3.19         3.07 o                         
  -7  11  11          3.34          8.20         3.37 o                         
  -6  11  11        114.93        115.56         5.37 o                         
  -5  11  11          0.20          1.90         3.46 o                         
  -4  11  11         94.88         94.92         7.21 o                         
  -3  11  11         18.90         20.03         4.18 o                         
  -2  11  11         15.66         22.99         4.56 o                         
  -1  11  11          0.41         -1.99         2.78 o                         
   0  11  11         14.19          7.02         5.04 o                         
 -10  12  11          5.13          6.08        11.26 o                         
  -9  12  11        274.05        300.93        10.05 o                         
  -8  12  11        129.26        119.54         7.43 o                         
  -7  12  11         42.40         38.58         4.43 o                         
  -6  12  11         41.38         54.96         4.02 o                         
  -5  12  11         55.91         47.89         4.00 o                         
  -4  12  11          3.87         10.45         3.31 o                         
  -3  12  11         55.07         70.52         6.03 o                         
  -2  12  11         14.82         13.75         8.51 o                         
  -1  12  11          0.04         11.91         4.78 o                         
  -9  13  11         18.91         23.95         6.57 o                         
  -8  13  11          9.08         22.63         4.36 o                         
  -7  13  11         24.66         23.68         4.63 o                         
  -6  13  11        136.33        140.43         7.85 o                         
  -5  13  11          0.14         -2.07         3.59 o                         
  -4  13  11        188.72        183.41         8.11 o                         
  -3  13  11         24.31         39.50         5.55 o                         
  -2  13  11          1.84          4.76         6.29 o                         
  -7  14  11         73.33         72.45         5.73 o                         
  -6  14  11        256.81        280.79        14.61 o                         
  -5  14  11        325.79        334.54        11.03 o                         
  -4  14  11          6.89          3.74         4.23 o                         
  -3  14  11        144.67        151.68        10.58 o                         
 -12   0  12         45.74         38.08         6.83 o                         
 -11   0  12        474.98        493.33        26.06 o                         
 -10   0  12          1.12          5.05         5.20 o                         
  -9   0  12        213.11        212.08        15.39 o                         
  -8   0  12          3.20          4.19         4.60 o                         
  -7   0  12        557.25        567.38        17.28 o                         
  -6   0  12        429.62        425.47        13.50 o                         
  -5   0  12          4.92          2.41         2.52 o                         
  -4   0  12       1728.04       1736.75        52.06 o                         
  -3   0  12         32.72         33.73        15.62 o                         
  -2   0  12        280.63        270.88        14.19 o                         
  -1   0  12        347.13        337.90        16.59 o                         
   0   0  12         11.59         40.39         9.67 o                         
   1   0  12        397.85        452.69        58.86 o                         
 -12   1  12         49.36         51.33         5.46 o                         
 -11   1  12        242.88        233.68        10.85 o                         
 -10   1  12          0.05          6.23         3.60 o                         
  -9   1  12        511.68        512.57        12.57 o                         
  -8   1  12        301.86        318.22         9.85 o                         
  -7   1  12         18.64         21.50         3.81 o                         
  -6   1  12        657.04        640.66        11.47 o                         
  -5   1  12        189.07        180.20         5.72 o                         
  -4   1  12         15.03         14.78         4.12 o                         
  -3   1  12         33.09         27.66         4.99 o                         
  -2   1  12          1.50          6.70         3.61 o                         
  -1   1  12         11.93         10.96         3.49 o                         
   0   1  12         33.06         36.43         8.05 o                         
   1   1  12        153.24        149.47        10.55 o                         
 -12   2  12         14.51          3.55         5.73 o                         
 -11   2  12          0.28          0.51         4.26 o                         
 -10   2  12        117.38        139.58         7.93 o                         
  -9   2  12        109.71        123.04         7.93 o                         
  -8   2  12         26.70         30.16         4.64 o                         
  -7   2  12          4.38          8.15         3.12 o                         
  -6   2  12        164.80        132.13         5.99 o                         
  -5   2  12         69.94         65.31         3.81 o                         
  -4   2  12        152.37        148.93         7.21 o                         
  -3   2  12         34.81         42.84         8.37 o                         
  -2   2  12        453.29        453.35        12.77 o                         
  -1   2  12         25.26         28.77         4.09 o                         
   0   2  12        100.04        116.74        10.33 o                         
   1   2  12        270.94        276.59        13.46 o                         
 -12   3  12         31.58         49.26         8.13 o                         
 -11   3  12          0.01         -4.14         5.17 o                         
 -10   3  12        131.49        135.84         9.53 o                         
  -9   3  12        237.27        262.24         9.73 o                         
  -8   3  12         47.43         27.42         4.33 o                         
  -7   3  12          7.25         13.63         3.38 o                         
  -6   3  12          0.13         -3.30         3.36 o                         
  -5   3  12         81.04         81.53         4.03 o                         
  -4   3  12         12.96         14.87         3.78 o                         
  -3   3  12         82.05         83.09         4.87 o                         
  -2   3  12        195.47        186.71         9.02 o                         
  -1   3  12          0.05          3.24         3.01 o                         
   0   3  12         12.08         14.69         5.98 o                         
   1   3  12         25.70         42.42         8.32 o                         
 -12   4  12         17.80         17.40         5.24 o                         
 -11   4  12        925.49        983.99        30.88 o                         
 -10   4  12         63.54         64.45         5.50 o                         
  -9   4  12         45.95         52.83         5.05 o                         
  -8   4  12          3.26          2.53         3.21 o                         
  -7   4  12         39.35         40.65         4.13 o                         
  -6   4  12        309.42        294.40         8.73 o                         
  -5   4  12        210.39        220.64         9.71 o                         
  -4   4  12        201.04        197.70         8.39 o                         
  -3   4  12         47.76         54.14         4.52 o                         
  -2   4  12        226.87        230.60         7.80 o                         
  -1   4  12          2.75         -0.71         2.45 o                         
   0   4  12         14.41         14.78         5.02 o                         
   1   4  12         18.57         16.44         6.28 o                         
 -11   5  12         74.25         93.70         8.76 o                         
 -10   5  12         99.08         90.73         6.86 o                         
  -9   5  12        143.37        173.23        10.21 o                         
  -8   5  12        122.27        139.72         7.41 o                         
  -7   5  12         36.35         34.06         4.59 o                         
  -6   5  12        178.22        211.37         6.83 o                         
  -5   5  12        533.12        543.36        13.67 o                         
  -4   5  12        354.99        365.95        11.12 o                         
  -3   5  12        828.18        869.72        16.79 o                         
  -2   5  12         59.62         66.56         4.78 o                         
  -1   5  12        107.08         93.86         7.22 o                         
   0   5  12         14.25         14.29         4.62 o                         
 -11   6  12         67.43         60.46         8.35 o                         
 -10   6  12        168.15        216.82        13.28 o                         
  -9   6  12          0.94         -4.47         4.47 o                         
  -8   6  12         61.16         65.70         4.81 o                         
  -7   6  12         84.35        106.03         6.33 o                         
  -6   6  12         40.89         55.06         3.99 o                         
  -5   6  12        166.45        168.40         9.39 o                         
  -4   6  12        516.19        548.83        18.70 o                         
  -3   6  12          0.81          3.04         3.69 o                         
  -2   6  12        141.11        149.77         8.15 o                         
  -1   6  12        310.21        306.02        13.25 o                         
   0   6  12         24.93         37.87         9.89 o                         
 -11   7  12         41.52         18.09         5.19 o                         
 -10   7  12        144.24        171.03         8.97 o                         
  -9   7  12        112.82        119.22         5.51 o                         
  -8   7  12         52.85         75.63         5.56 o                         
  -7   7  12          6.74         14.29         3.46 o                         
  -6   7  12          9.71          5.50         2.76 o                         
  -5   7  12        118.52         99.34         6.31 o                         
  -4   7  12        492.26        465.84        11.97 o                         
  -3   7  12         16.83         21.24         4.90 o                         
  -2   7  12        150.47        160.18         8.65 o                         
  -1   7  12          0.01          2.67         5.85 o                         
   0   7  12        733.62        710.35        25.25 o                         
 -10   8  12          3.92          9.03         3.94 o                         
  -9   8  12         85.87         77.01         6.54 o                         
  -8   8  12          5.13         11.92         3.47 o                         
  -7   8  12        114.74        115.41         6.03 o                         
  -6   8  12          6.59          7.27         2.86 o                         
  -5   8  12        100.23         98.10         6.27 o                         
  -4   8  12        423.61        413.49        13.90 o                         
  -3   8  12        140.62        141.43         7.14 o                         
  -2   8  12          3.99          3.36         4.67 o                         
  -1   8  12        238.73        224.80         7.92 o                         
 -10   9  12          4.84         10.08         4.91 o                         
  -9   9  12         25.76         21.40         4.11 o                         
  -8   9  12        105.92        101.52         6.23 o                         
  -7   9  12          0.45          3.52         2.87 o                         
  -6   9  12        221.01        219.16         9.19 o                         
  -5   9  12         56.50         53.95         5.21 o                         
  -4   9  12         32.86         39.94         5.07 o                         
  -3   9  12        349.43        341.16        13.16 o                         
  -2   9  12        582.72        584.58        22.90 o                         
  -1   9  12         33.17         30.73         6.75 o                         
  -9  10  12         24.65         15.95         3.61 o                         
  -8  10  12        216.75        217.67         8.33 o                         
  -7  10  12          1.82          7.14         3.26 o                         
  -6  10  12         17.81         23.02         3.72 o                         
  -5  10  12          0.04         -2.85         4.55 o                         
  -4  10  12        224.54        211.98        10.63 o                         
  -3  10  12        216.04        184.60        10.08 o                         
  -2  10  12         23.49         36.46         6.05 o
[truncated: 5,106 more chars]
