# Supplementary material for: Synthesis, and spectroscopic and structural characterization of three new styryl­quinoline–benzimidazole hybrids
Source: Acta Crystallogr C Struct Chem. 2022 Oct 25;78(Pt 11):671–80. doi: 10.1107/S2053229622010063 (PMC9635590; doi:10.1107/S2053229622010063)
Supplement: Supplementary file 3 [file c-78-00671-IIIbsup3.hkl]

data_IIIb                                                                       
_shelx_title '  45cg'                                                           
_shelx_refln_list_code          4                                               
_shelx_F_calc_maximum      226.96                                               
_exptl_crystal_F_000       944.00                                               
_reflns_d_resolution_high  0.7691                                               
                                                                                
loop_                                                                           
 _space_group_symop_operation_xyz                                               
 'x, y, z'                                                                      
 '-x+1/2, y+1/2, -z+1/2'                                                        
 '-x, -y, -z'                                                                   
 'x-1/2, -y-1/2, z-1/2'                                                         
                                                                                
_cell_length_a    15.8086                                                       
_cell_length_b     6.9536                                                       
_cell_length_c    20.4101                                                       
_cell_angle_alpha  90.000                                                       
_cell_angle_beta   94.330                                                       
_cell_angle_gamma  90.000                                                       
                                                                                
_shelx_F_squared_multiplier     1.000                                           
                                                                                
loop_                                                                           
 _refln_index_h                                                                 
 _refln_index_k                                                                 
 _refln_index_l                                                                 
 _refln_F_squared_calc                                                          
 _refln_F_squared_meas                                                          
 _refln_F_squared_sigma                                                         
 _refln_observed_status                                                         
   2   0   0       9609.95       8030.00       251.94 o                         
   4   0   0         28.45         41.65        11.28 o                         
   6   0   0       2418.79       2386.19        85.47 o                         
   8   0   0        631.74        577.86        33.03 o                         
  10   0   0       2608.27       2975.90       154.34 o                         
  12   0   0        503.05        371.22        57.08 o                         
  14   0   0         69.31        108.82        18.59 o                         
  16   0   0         20.75         16.39        14.40 o                         
  18   0   0        181.63        255.39        36.69 o                         
  20   0   0        223.83        350.44        71.69 o                         
   1   1   0        607.45        530.00        10.92 o                         
   2   1   0        145.44        164.84        12.94 o                         
   3   1   0       2772.72       2605.42        61.33 o                         
   4   1   0       1157.66       1092.07        29.83 o                         
   5   1   0       3963.32       3820.49       104.57 o                         
   6   1   0          0.05         -0.49         9.00 o                         
   7   1   0        387.15        404.09        20.82 o                         
   8   1   0          3.72          9.89        10.10 o                         
   9   1   0        317.24        353.13        24.09 o                         
  10   1   0        147.89        155.94        16.18 o                         
  11   1   0        388.14        390.16        22.95 o                         
  12   1   0         16.80         37.24        11.51 o                         
  13   1   0         26.79         23.47        11.47 o                         
  14   1   0         13.15         -3.63         9.77 o                         
  15   1   0        270.90        319.93        27.34 o                         
  16   1   0          0.97         -0.17        10.29 o                         
  17   1   0          1.76         11.30        14.17 o                         
  18   1   0          8.80         12.24        12.27 o                         
  19   1   0          1.42          5.07        13.75 o                         
  20   1   0        146.09        152.37        33.79 o                         
   0   2   0      22075.71      21249.19       501.01 o                         
   1   2   0      35947.57      34045.00       864.44 o                         
   2   2   0         48.45         70.59         5.97 o                         
   3   2   0       2826.01       2635.37        51.45 o                         
   4   2   0         18.39         18.70         5.83 o                         
   5   2   0       2937.32       3034.46        62.59 o                         
   6   2   0       1474.23       1397.85        36.91 o                         
   7   2   0        152.94        159.09        11.23 o                         
   8   2   0         64.43         63.01         7.85 o                         
   9   2   0          1.85         -2.79         6.24 o                         
  10   2   0          0.62         -1.71         6.09 o                         
  11   2   0        151.90        165.26        13.56 o                         
  12   2   0        180.17        200.72        15.86 o                         
  13   2   0        362.99        382.46        25.12 o                         
  14   2   0          0.41          2.41        11.33 o                         
  15   2   0        458.44        467.66        27.86 o                         
  16   2   0         12.71         12.10        12.92 o                         
  17   2   0          6.03         22.70        13.75 o                         
  18   2   0         72.61         96.70        19.76 o                         
  19   2   0         15.65         78.05        19.02 o                         
   1   3   0       2185.00       2195.06        39.43 o                         
   2   3   0        524.07        553.47        15.15 o                         
   3   3   0        225.82        272.67        14.58 o                         
   4   3   0          3.14         16.31         5.69 o                         
   5   3   0        455.77        471.50        16.10 o                         
   6   3   0        153.33        172.17        11.32 o                         
   7   3   0        462.63        501.50        17.37 o                         
   8   3   0          3.97         -3.36         6.02 o                         
   9   3   0          6.73          7.92         8.18 o                         
  10   3   0          1.91         -1.51        10.94 o                         
  11   3   0        422.91        423.29        22.74 o                         
  12   3   0         89.46         95.98        13.56 o                         
  13   3   0        267.45        317.24        27.73 o                         
  14   3   0         11.01         22.11        12.62 o                         
  15   3   0        568.85        566.95        39.07 o                         
  16   3   0         55.14         73.53        17.47 o                         
  17   3   0         17.94         24.05        14.09 o                         
  18   3   0          3.18         26.55        14.86 o                         
  19   3   0          2.84          5.55        17.63 o                         
   0   4   0       7773.65       7846.13       190.83 o                         
   1   4   0       4394.22       4562.95        87.87 o                         
   2   4   0          2.44          8.50         5.58 o                         
   3   4   0        639.78        652.66        18.79 o                         
   4   4   0        289.87        333.07        14.49 o                         
   5   4   0          1.14          1.83         5.78 o                         
   6   4   0        159.02        173.90        13.71 o                         
   7   4   0        213.78        242.52        17.13 o                         
   8   4   0        205.93        249.08        16.56 o                         
   9   4   0        128.25        116.91        12.83 o                         
  10   4   0        520.95        507.86        24.91 o                         
  11   4   0          7.52          0.07         9.08 o                         
  12   4   0        315.80        302.40        28.24 o                         
  13   4   0         89.32         92.72        14.84 o                         
  14   4   0         38.03         25.60        11.68 o                         
  15   4   0        118.95         96.66        17.61 o                         
  16   4   0         70.38         62.49        15.76 o                         
  17   4   0          2.77         -8.47        13.77 o                         
  18   4   0        153.31        149.11        21.50 o                         
   1   5   0        209.35        252.39        13.49 o                         
   2   5   0        327.42        378.11        19.26 o                         
   3   5   0         35.00         63.73         8.85 o                         
   4   5   0         57.07         73.29         8.97 o                         
   5   5   0         23.73         39.21         7.90 o                         
   6   5   0        134.27        141.57        12.30 o                         
   7   5   0        329.84        367.11        17.13 o                         
   8   5   0         21.80         33.96         7.91 o                         
   9   5   0          0.76          8.44         8.45 o                         
  10   5   0          6.90          0.68         8.49 o                         
  11   5   0        436.65        437.26        22.47 o                         
  12   5   0         34.63         52.47        11.71 o                         
  13   5   0          0.01         14.93        15.01 o                         
  14   5   0        111.23         96.05        17.00 o                         
  15   5   0         74.95         70.61        21.07 o                         
  16   5   0          5.52         14.29        49.60 o                         
  17   5   0          0.17        -15.66        15.66 o                         
   0   6   0      19641.34      19775.02       629.74 o                         
   1   6   0        360.74        411.09        23.05 o                         
   2   6   0        214.73        325.79        20.03 o                         
   3   6   0        150.40        269.71        17.22 o                         
   4   6   0         84.50         90.09        11.37 o                         
   5   6   0        123.33        110.30        12.06 o                         
   6   6   0         37.73         23.02         8.86 o                         
   7   6   0          6.14          9.96         9.88 o                         
   8   6   0         20.70         46.75        14.11 o                         
   9   6   0        236.52        239.70        22.96 o                         
  10   6   0        150.00        143.83        14.84 o                         
  11   6   0        116.76        114.11        15.97 o                         
  12   6   0          6.40         10.40        15.52 o                         
  13   6   0        128.74        133.39        15.19 o                         
  14   6   0          8.99          9.19        12.11 o                         
  15   6   0         24.42          8.25        13.19 o                         
   1   7   0         18.16         40.13        14.59 o                         
   2   7   0          8.67         13.01        10.60 o                         
   3   7   0        451.25        479.01        23.94 o                         
   4   7   0         13.61         12.10         9.23 o                         
   5   7   0         32.80         23.37        11.06 o                         
   6   7   0         21.36         18.11         9.88 o                         
   7   7   0         12.53         -9.43        10.79 o                         
   8   7   0        267.47        199.91        20.93 o                         
   9   7   0          0.37         -9.83         9.83 o                         
  10   7   0        283.44        286.15        23.72 o                         
  11   7   0          0.33         22.84        13.34 o                         
  12   7   0         84.46        116.54        21.26 o                         
   0   8   0        415.97        533.41        52.14 o                         
   1   8   0        985.17       1015.05        47.40 o                         
   2   8   0          9.07         20.98        11.93 o                         
   3   8   0        327.79        346.23        28.64 o                         
   4   8   0          3.45         23.73        14.75 o                         
   5   8   0        847.86        902.44        42.78 o                         
   6   8   0          1.05         15.44        12.84 o                         
   7   8   0        121.01        167.55        23.17 o                         
   8   8   0        183.05        128.44        20.20 o                         
   9   8   0         12.78          5.68        15.05 o                         
   1   9   0        360.88        289.24        33.94 o                         
 -19   0   1         73.21        136.23        27.62 o                         
 -17   0   1        405.10        421.88        38.28 o                         
 -15   0   1        432.95        473.54        35.18 o                         
 -13   0   1         29.57         22.27        13.30 o                         
 -11   0   1       1677.97       1750.00        66.14 o                         
  -9   0   1       1267.98       1446.16        89.75 o                         
  -7   0   1       5040.89       4761.67       162.46 o                         
  -5   0   1         29.45         29.40        12.19 o                         
  -3   0   1       2342.76       1937.60        58.38 o                         
   3   0   1      10852.30       9847.57       310.81 o                         
   5   0   1         11.06         11.98        11.28 o                         
   7   0   1       3452.26       3706.91       129.56 o                         
   9   0   1       1495.52       1460.78        62.18 o                         
  11   0   1       3602.48       3765.06       200.28 o                         
  13   0   1        362.98        391.70        38.76 o                         
  15   0   1         73.56         39.16        16.79 o                         
  17   0   1        182.90        187.44        25.48 o                         
  19   0   1        174.92        160.85        29.36 o                         
 -20   1   1         70.70        110.48        22.26 o                         
 -19   1   1         65.14         41.01        14.48 o                         
 -18   1   1          6.95         28.42        19.14 o                         
 -17   1   1         47.84         29.20        12.72 o                         
 -16   1   1         59.25         76.47        16.35 o                         
 -15   1   1         68.16         66.28        14.21 o                         
 -14   1   1         10.56         11.23         9.62 o                         
 -13   1   1         86.94         88.91        12.76 o                         
 -12   1   1        296.16        300.70        26.02 o                         
 -11   1   1         11.91         13.68         8.75 o                         
 -10   1   1        246.27        271.95        19.62 o                         
  -9   1   1       1229.68       1181.61        37.26 o                         
  -8   1   1        335.53        384.74        20.00 o                         
  -7   1   1       7594.32       7597.48       202.91 o                         
  -6   1   1        204.59        219.37        24.00 o                         
  -5   1   1        110.83        131.42        10.71 o                         
  -4   1   1      13351.68      12182.09       271.69 o                         
  -3   1   1         44.82         60.86         7.79 o                         
  -2   1   1        469.23        491.36        12.17 o                         
  -1   1   1        329.62        306.85         8.65 o                         
   0   1   1      11581.18      10577.21       190.58 o                         
   1   1   1         14.52         17.47         3.94 o                         
   2   1   1       1830.11       1696.80        36.31 o                         
   3   1   1      17652.64      15818.76       404.99 o                         
   4   1   1         24.65         11.09         6.55 o                         
   5   1   1         78.20         81.81         9.75 o                         
   6   1   1         30.23         27.46         9.66 o                         
   7   1   1       3110.18       3100.90        82.71 o                         
   8   1   1        541.89        608.99        24.51 o                         
   9   1   1       1282.72       1280.14        40.27 o                         
  10   1   1        606.13        560.77        25.35 o                         
  11   1   1          0.62         -8.25         8.25 o                         
  12   1   1        167.19        217.35        19.66 o                         
  13   1   1        436.23        392.78        25.52 o                         
  14   1   1        175.14        132.26        18.74 o                         
  15   1   1        226.89        222.63        24.47 o                         
  16   1   1          0.00         -5.34         9.22 o                         
  17   1   1          9.80         -9.65        10.99 o                         
  18   1   1          1.50         19.19        16.02 o                         
  19   1   1          0.35          1.40        12.17 o                         
  20   1   1         35.09         27.05        15.82 o                         
 -20   2   1        236.91        426.30        63.20 o                         
 -19   2   1        203.43        195.26        24.81 o                         
 -18   2   1          2.22         22.20        13.77 o                         
 -17   2   1         15.68         28.98        16.39 o                         
 -16   2   1        281.60        289.95        56.17 o                         
 -15   2   1         16.12         31.98        13.03 o                         
 -14   2   1          0.86         -8.88        10.34 o                         
 -13   2   1        254.75        254.41        27.30 o                         
 -12   2   1       1304.14       1226.49        59.22 o                         
 -11   2   1        245.88        230.04        17.66 o                         
 -10   2   1        302.96        354.54        25.66 o                         
  -9   2   1        274.61        239.67        17.09 o                         
  -8   2   1        267.36        275.67        15.94 o                         
  -7   2   1        977.18        915.42        28.54 o                         
  -6   2   1        556.86        494.07        19.19 o                         
  -5   2   1          5.31          4.92         7.55 o                         
  -4   2   1       2026.59       2103.27        46.78 o                         
  -3   2   1         44.61         45.11         5.87 o                         
  -2   2   1       4910.64       5076.01       103.40 o                         
  -1   2   1        297.80        303.42         9.52 o                         
   0   2   1      51511.47      49124.48      3053.10 o                         
   1   2   1      14105.59      13644.75       237.20 o                         
   2   2   1       3996.15       3890.30        70.47 o                         
   3   2   1          1.66          4.75         5.28 o                         
   4   2   1        494.89        505.04        15.75 o                         
   5   2   1        132.46        151.71        10.16 o                         
   6   2   1         11.44         23.72         8.23 o                         
   7   2   1        559.66        615.48        22.79 o                         
   8   2   1       1255.14       1225.07        37.01 o                         
   9   2   1        441.52        414.62        19.93 o                         
  10   2   1         20.60         25.54        11.33 o                         
  11   2   1         62.06        111.29        13.02 o                         
  12   2   1         40.40         28.86        10.28 o                         
  13   2   1          0.43          0.34        12.38 o                         
  14   2   1        387.72        393.05        23.45 o                         
  15   2   1          0.45          0.82        11.92 o                         
  16   2   1         52.78         65.92        11.97 o                         
  17   2   1          2.27         19.45        10.28 o                         
  18   2   1        169.55        195.86        18.77 o                         
  19   2   1         82.38         60.88        22.43 o                         
 -19   3   1         25.88         35.43        19.12 o                         
 -18   3   1         34.86         40.55        18.06 o                         
 -17   3   1          0.04          7.67        13.42 o                         
 -16   3   1          0.37          4.92        11.56 o                         
 -15   3   1         41.06         42.27        14.01 o                         
 -14   3   1        446.50        489.73        29.33 o                         
 -13   3   1          0.00         -0.22        10.61 o                         
 -12   3   1       2047.86       1937.90        56.06 o                         
 -11   3   1         62.32         69.07        12.81 o                         
 -10   3   1        212.10        250.26        18.03 o                         
  -9   3   1        977.14        971.60        30.22 o                         
  -8   3   1         11.84         10.24         7.89 o                         
  -7   3   1          0.87          4.85         8.32 o                         
  -6   3   1        175.48        177.16        12.07 o                         
  -5   3   1         88.65         98.28         9.21 o                         
  -4   3   1       1015.03        979.75        24.83 o                         
  -3   3   1        167.76        232.18        14.06 o                         
  -2   3   1          3.33          1.59         5.77 o                         
  -1   3   1         24.56         30.55         5.85 o                         
   0   3   1        158.01        239.45        10.52 o                         
   1   3   1          0.73          8.05         5.00 o                         
   2   3   1        544.85        576.32        14.75 o                         
   3   3   1         64.42        103.15         7.07 o                         
   4   3   1         14.17         15.06         5.54 o                         
   5   3   1          3.81         10.36         6.40 o                         
   6   3   1        206.60        217.34        12.59 o                         
   7   3   1        111.48         99.79        10.01 o                         
   8   3   1       2262.79       2220.06        53.15 o                         
   9   3   1        537.37        513.95        19.18 o                         
  10   3   1       1573.13       1416.84        37.44 o                         
  11   3   1         15.55         18.04         9.36 o                         
  12   3   1        195.29        229.55        18.91 o                         
  13   3   1        198.54        221.81        20.83 o                         
  14   3   1        411.53        413.35        37.77 o                         
  15   3   1         46.17         52.03        14.06 o                         
  16   3   1        134.83        129.86        18.40 o                         
  17   3   1         13.72         62.67        18.15 o                         
  18   3   1          0.58          3.14        14.72 o                         
  19   3   1         35.10        100.22        20.73 o                         
 -18   4   1          0.91         10.05        17.03 o                         
 -17   4   1         19.43         19.53        13.49 o                         
 -16   4   1         73.35         83.46        16.77 o                         
 -15   4   1         19.42         19.46        13.43 o                         
 -14   4   1         22.28         31.40        12.68 o                         
 -13   4   1         94.40        128.90        16.95 o                         
 -12   4   1         77.72         89.29        13.67 o                         
 -11   4   1         56.24         55.21        11.69 o                         
 -10   4   1        495.40        502.84        23.27 o                         
  -9   4   1         60.38         69.02        12.11 o                         
  -8   4   1         68.68         77.98        10.01 o                         
  -7   4   1         36.79         48.03         8.25 o                         
  -6   4   1          0.61          2.06         6.46 o                         
  -5   4   1         57.05         70.13         8.39 o                         
  -4   4   1          0.00         -2.27         5.80 o                         
  -3   4   1          1.33          0.90         5.17 o                         
  -2   4   1       1504.04       1519.74        31.43 o                         
  -1   4   1        869.98        918.73        21.37 o                         
   0   4   1      10843.47      11090.52       189.03 o                         
   1   4   1       7661.00       7913.39       136.65 o                         
   2   4   1       2339.45       2432.47        48.13 o                         
   3   4   1        907.14        877.21        20.67 o                         
   4   4   1         23.73         16.32         5.68 o                         
   5   4   1         13.83         14.66         5.30 o                         
   6   4   1        164.57        208.42        13.35 o                         
   7   4   1        123.40        143.79        10.47 o                         
   8   4   1         45.00         59.84        10.32 o                         
   9   4   1         91.69         98.84        10.92 o                         
  10   4   1        392.06        399.34        22.30 o                         
  11   4   1         20.62         12.69        12.97 o                         
  12   4   1         88.28         85.22        14.72 o                         
  13   4   1        255.91        220.35        18.91 o                         
  14   4   1         23.28         18.81        12.31 o                         
  15   4   1         59.14         32.36        14.01 o                         
  16   4   1         61.83         51.86        14.60 o                         
  17   4   1          0.01         12.44        14.35 o                         
  18   4   1         17.78         49.56        18.93 o                         
 -17   5   1          6.92        -18.29        18.29 o                         
 -16   5   1          0.99         -5.31        15.62 o                         
 -15   5   1         98.17        107.62        17.46 o                         
 -14   5   1          2.30          9.85        12.25 o                         
 -13   5   1          3.01         18.67        11.02 o                         
 -12   5   1         84.97        101.92        12.70 o                         
 -11   5   1          9.27          8.95        10.34 o                         
 -10   5   1        129.56        141.92        15.36 o                         
  -9   5   1         58.39         63.98        10.73 o                         
  -8   5   1        343.16        302.87        16.53 o                         
  -7   5   1        413.77        400.35        17.28 o                         
  -6   5   1         33.98         42.00         8.57 o                         
  -5   5   1        501.98        491.24        19.08 o                         
  -4   5   1         78.36         92.75         9.58 o                         
  -3   5   1         23.47         30.27         7.16 o                         
  -2   5   1         21.82         32.70         7.04 o                         
  -1   5   1        667.55        648.81        19.11 o                         
   0   5   1       1630.78       1588.85        37.65 o                         
   1   5   1        461.30        448.30        14.34 o                         
   2   5   1        321.20        334.03        15.29 o                         
   3   5   1         93.43        105.39        10.42 o                         
   4   5   1          0.14          6.47         7.62 o                         
   5   5   1        185.76        179.36        12.06 o                         
   6   5   1         27.85         21.35         7.92 o                         
   7   5   1        423.32        427.75        24.23 o                         
   8   5   1        587.61        578.23        24.87 o                         
   9   5   1        153.24        153.82        16.88 o                         
  10   5   1        126.20        126.50        15.03 o                         
  11   5   1         75.03         90.57        12.24 o                         
  12   5   1          3.72         12.88        10.77 o                         
  13   5   1        210.06        181.86        19.31 o                         
  14   5   1         18.14         46.70        13.46 o                         
  15   5   1          0.30          6.30        12.01 o                         
  16   5   1          0.00          6.54        18.62 o                         
 -15   6   1         32.90         13.73        13.11 o                         
 -14   6   1          2.26         -6.72        11.33 o                         
 -13   6   1          0.71         -1.21        11.72 o                         
 -12   6   1        362.71        376.15        21.73 o                         
 -11   6   1        189.36        161.28        15.96 o                         
 -10   6   1          0.15         -2.08         9.17 o                         
  -9   6   1        164.02        178.10        13.42 o                         
  -8   6   1         15.64         13.32        13.02 o                         
  -7   6   1        135.05        123.68        13.10 o                         
  -6   6   1         88.82        103.86        13.64 o                         
  -5   6   1          6.11          2.11         7.67 o                         
  -4   6   1         88.21         79.52        12.70 o                         
  -3   6   1          4.76          9.21         8.52 o                         
  -2   6   1        916.81        901.21        28.70 o                         
  -1   6   1        342.32        414.57        20.32 o                         
   0   6   1          4.15         52.86        11.23 o                         
   1   6   1       3711.64       3780.65       109.34 o                         
   2   6   1        623.18        620.36        22.96 o                         
   3   6   1        238.37        284.68        16.23 o                         
   4   6   1        568.64        541.41        20.73 o                         
   5   6   1          0.50         10.07         7.50 o                         
   6   6   1         36.47         53.27        11.29 o                         
   7   6   1        286.99        304.84        20.19 o                         
   8   6   1        178.12        154.94        22.79 o                         
   9   6   1        155.35        161.63        15.47 o                         
  10   6   1        336.85        351.32        32.20 o                         
  11   6   1        708.52        653.75        35.91 o                         
  12   6   1         46.36         35.24        14.05 o                         
  13   6   1        129.26        107.61        18.88 o                         
  14   6   1        104.32         43.61        19.96 o                         
  15   6   1         90.77        105.22        22.36 o                         
 -13   7   1         17.81         28.50        40.78 o                         
 -12   7   1         40.54         34.56        19.86 o                         
 -11   7   1         33.85         30.32        13.58 o                         
 -10   7   1         35.78         40.03        18.73 o                         
  -9   7   1         56.40         74.37        17.76 o                         
  -8   7   1         31.90         42.49        11.35 o                         
  -7   7   1        430.96        385.48        24.59 o                         
  -6   7   1          0.18          1.94         9.61 o                         
  -5   7   1          0.19         13.70         8.86 o                         
  -4   7   1        167.80        191.28        16.56 o                         
  -3   7   1          0.76         18.64        13.74 o                         
  -2   7   1        137.18        171.55        16.63 o                         
  -1   7   1       1134.97       1115.72        42.74 o                         
   0   7   1        644.36        601.31        32.09 o                         
   1   7   1       1054.79       1023.86        45.45 o                         
   2   7   1        145.17        162.01        20.41 o                         
   3   7   1        311.16        369.32        30.26 o                         
   4   7   1        301.18        344.48        22.46 o                         
   5   7   1         20.53         20.55         9.45 o                         
   6   7   1          0.82          3.26        11.11 o                         
   7   7   1        359.46        332.30        26.99 o                         
   8   7   1          5.72         17.98        10.28 o                         
   9   7   1         89.56        108.02        14.40 o                         
  10   7   1         11.42          9.30        13.10 o                         
  11   7   1        658.65        504.86        32.21 o                         
  12   7   1         74.74         99.93        28.31 o                         
  -9   8   1         11.06         11.22        19.80 o                         
  -8   8   1         42.54          1.86        16.04 o                         
  -7   8   1         46.65        104.50        19.56 o                         
  -6   8   1          3.28          3.60        11.01 o                         
  -5   8   1         32.54         33.05        12.01 o                         
  -4   8   1        242.35        324.91        29.65 o                         
  -3   8   1          9.71         16.18        12.05 o                         
  -2   8   1        461.20        445.27        30.08 o                         
  -1   8   1        472.14        441.74        36.02 o                         
   0   8   1       2126.43       2066.16        86.72 o                         
   1   8   1        366.95        380.52        29.73 o                         
   2   8   1        266.70        298.26        27.73 o                         
   3   8   1          1.92         24.71        19.57 o                         
   4   8   1        126.24        153.28        23.83 o                         
   5   8   1         21.88         13.72        16.44 o                         
   6   8   1          2.90         21.44        13.83 o                         
   7   8   1          3.73         16.81        14.11 o                         
   8   8   1        255.99        294.24        41.94 o                         
   9   8   1          9.87         12.70        14.93 o                         
  -1   9   1          0.09         14.16        16.93 o                         
   0   9   1        332.47        325.84        85.58 o                         
   1   9   1         23.12         29.71        26.95 o                         
 -20   0   2         22.76         16.24        20.99 o                         
 -18   0   2         44.34         99.02        38.84 o                         
 -16   0   2        569.40        607.35        46.31 o                         
 -14   0   2       1209.47       1151.93        68.85 o                         
 -12   0   2          0.26         -8.98        11.00 o                         
 -10   0   2        385.38        354.36        24.87 o                         
  -8   0   2         41.91         52.85        14.92 o                         
  -6   0   2       1357.70       1346.58        46.41 o                         
  -4   0   2       7168.30       6933.57       197.83 o                         
  -2   0   2       7688.70       6791.45       174.07 o                         
   2   0   2      13753.29      11426.15       359.02 o                         
   4   0   2       5643.32       5334.51       199.32 o                         
   6   0   2       2999.98       3138.05       109.96 o                         
   8   0   2       3084.11       3174.95       114.49 o                         
  10   0   2          2.80          2.09        13.26 o                         
  12   0   2       1653.44       1574.74        71.37 o                         
  14   0   2         90.93         60.74        20.85 o                         
  16   0   2        293.28        343.80        51.68 o                         
  18   0   2         29.75         53.14        22.70 o                         
  20   0   2        168.45        116.60        28.84 o                         
 -20   1   2         13.71         14.44        18.38 o                         
 -19   1   2         71.32         81.60        16.49 o                         
 -18   1   2          3.20         14.64        14.06 o                         
 -17   1   2          1.53         20.88        13.55 o                         
 -16   1   2          7.31         18.73        12.29 o                         
 -15   1   2          7.25         24.79         9.83 o                         
 -14   1   2       1743.02       1800.63        50.36 o                         
 -13   1   2        152.13        171.72        16.23 o                         
 -12   1   2        926.74        921.68        29.96 o                         
 -11   1   2         66.04         77.70        19.51 o                         
 -10   1   2         45.48         41.50         8.81 o                         
  -9   1   2        388.11        425.82        17.27 o                         
  -8   1   2          0.30         -2.26         6.56 o                         
  -7   1   2        489.94        474.88        16.83 o                         
  -6   1   2       2804.64       2611.32        65.41 o                         
  -5   1   2        152.04        158.63        10.96 o                         
  -4   1   2      18251.97      16997.26       377.42 o                         
  -3   1   2       7881.14       7283.78       154.46 o                         
  -2   1   2        844.77        784.35        19.07 o                         
  -1   1   2       2806.99       2601.62        59.46 o                         
   0   1   2       7044.11       6586.70       138.52 o                         
   1   1   2       2005.40       1860.68        39.78 o                         
   2   1   2       1389.45       1235.65        29.99 o                         
   3   1   2        183.77        165.67         8.63 o                         
   4   1   2       5557.90       5137.07       111.63 o                         
   5   1   2         23.01         30.96         8.02 o                         
   6   1   2          0.35          0.54         7.51 o                         
   7   1   2        699.21        771.74        28.41 o                         
   8   1   2       3137.01       3176.51        80.92 o                         
   9   1   2          0.42         11.30         8.64 o                         
  10   1   2        453.43        414.17        29.43 o                         
  11   1   2        259.04        303.19        20.89 o                         
  12   1   2         15.08         26.91        11.44 o                         
  13   1   2        196.23        260.41        22.34 o                         
  14   1   2         12.51         46.11        13.50 o                         
  15   1   2         40.36         29.39        14.65 o                         
  16   1   2          1.93         -1.93        11.80 o                         
  17   1   2          0.45          1.74        12.38 o                         
  18   1   2         45.45         34.11        14.29 o                         
  19   1   2          9.40         18.05        13.85 o                         
  20   1   2          3.61        -12.65        12.65 o                         
 -20   2   2         46.70         70.31        22.48 o                         
 -19   2   2        326.53        514.85        38.75 o                         
 -18   2   2         42.81         54.00        15.96 o                         
 -17   2   2         19.65          2.70        13.54 o                         
 -16   2   2         24.56         59.00        15.37 o                         
 -15   2   2         49.07         44.45        12.87 o                         
 -14   2   2         46.18         38.51        12.46 o                         
 -13   2   2       1439.90       1365.40        45.28 o                         
 -12   2   2        813.07        741.00        29.25 o                         
 -11   2   2         32.93         40.87        11.30 o                         
 -10   2   2          0.33          0.09         8.12 o                         
  -9   2   2         29.49         32.36         9.38 o                         
  -8   2   2       2894.74       2831.64        68.69 o                         
  -7   2   2          5.98         10.07         8.03 o                         
  -6   2   2       2142.37       2054.76        54.32 o                         
  -5   2   2         64.91        106.76        10.81 o                         
  -4   2   2        572.46        546.28        16.09 o                         
  -3   2   2        593.25        516.58        14.05 o                         
  -2   2   2        824.55        842.79        18.78 o                         
  -1   2   2      13897.55      13603.30       270.20 o                         
   0   2   2       4786.78       4717.40        84.47 o                         
   1   2   2      30608.42      29949.02       561.44 o                         
   2   2   2       3072.14       3045.14        61.29 o                         
   3   2   2        620.02        620.05        18.03 o                         
   4   2   2        403.01        442.24        17.41 o                         
   5   2   2        142.68        179.12        11.98 o                         
   6   2   2       2479.05       2503.99        63.53 o                         
   7   2   2       3123.75       3206.94        94.08 o                         
   8   2   2        206.16        209.51        15.54 o                         
   9   2   2       1341.19       1288.55        39.94 o                         
  10   2   2        143.18        137.31        14.42 o                         
  11   2   2         17.85         26.02        10.67 o                         
  12   2   2         51.51         67.78        12.42 o                         
  13   2   2        482.65        487.39        27.44 o                         
  14   2   2         87.06         73.58        13.02 o                         
  15   2   2         92.77         65.30        13.42 o                         
  16   2   2          5.03          6.60        11.78 o                         
  17   2   2         27.21         25.36        14.00 o                         
  18   2   2          0.29         10.99        10.67 o                         
  19   2   2         56.90         98.20        20.01 o                         
 -19   3   2        343.16        413.15        62.46 o                         
 -18   3   2          0.54         19.36        16.73 o                         
 -17   3   2         40.42         44.53        14.38 o                         
 -16   3   2         17.78         13.90        12.74 o                         
 -15   3   2         61.62         54.47        16.95 o                         
 -14   3   2        102.30        108.79        16.80 o                         
 -13   3   2         12.01         -0.92        10.86 o                         
 -12   3   2          0.98          2.69         8.91 o                         
 -11   3   2        646.62        657.64        26.76 o                         
 -10   3   2         20.75         22.87         9.87 o                         
  -9   3   2       1171.22       1121.49        33.19 o                         
  -8   3   2        135.55        172.52        15.71 o                         
  -7   3   2          4.04         -1.92         7.34 o                         
  -6   3   2          0.04         10.58         8.29 o                         
  -5   3   2        131.00        137.63         9.35 o                         
  -4   3   2         74.68         78.93         7.54 o                         
  -3   3   2        260.35        322.28        13.12 o                         
  -2   3   2        318.12        321.90        10.88 o                         
  -1   3   2       2267.52       2180.97        39.76 o                         
   0   3   2         25.75         37.15         6.30 o                         
   1   3   2       2843.13       2820.17        55.46 o                         
   2   3   2       5373.25       5291.79        95.85 o                         
   3   3   2       3860.78       3951.86        74.01 o                         
   4   3   2        327.29        365.91        13.81 o                         
   5   3   2       1164.57       1242.54        32.47 o                         
   6   3   2         20.88         34.60         7.93 o                         
   7   3   2        259.39        259.98        22.21 o                         
   8   3   2        627.51        607.98        22.79 o                         
   9   3   2       1344.86       1319.71        36.66 o                         
  10   3   2         49.62         51.31         9.50 o                         
  11   3   2        176.59        199.53        15.14 o                         
  12   3   2        507.25        522.54        22.40 o                         
  13   3   2        249.09        240.84        16.83 o                         
  14   3   2        116.26        105.37        17.40 o                         
  15   3   2         56.06         66.10        18.93 o                         
  16   3   2          2.55         -6.98        15.10 o                         
  17   3   2        175.96        146.33        29.34 o                         
  18   3   2         18.57         42.71        17.95 o                         
  19   3   2        613.91        630.26        44.39 o                         
 -18   4   2          8.33        -16.90        16.90 o                         
 -17   4   2         21.29         11.26        14.50 o                         
 -16   4   2          1.54         34.93        15.50 o                         
 -15   4   2        130.93        147.14        18.03 o                         
 -14   4   2          7.26         -5.72        10.32 o                         
 -13   4   2        365.68        377.42        25.08 o                         
 -12   4   2         18.92         29.57        10.65 o                         
 -11   4   2         43.80         37.22        10.87 o                         
 -10   4   2        214.55        261.09        19.37 o                         
  -9   4   2        381.09        401.75        24.80 o                         
  -8   4   2        814.39        759.51        25.79 o                         
  -7   4   2        729.39        719.97        21.82 o                         
  -6   4   2          3.11         -0.44         5.53 o                         
  -5   4   2         59.45         49.39         8.50 o                         
  -4   4   2          9.45          2.74         6.24 o                         
  -3   4   2         83.22         86.92         8.41 o                         
  -2   4   2        156.26        237.98        11.28 o                         
  -1   4   2        660.04        642.38        16.93 o                         
   0   4   2        492.20        569.40        16.44 o                         
   1   4   2      15333.75      15646.73       313.66 o                         
   2   4   2       2980.14       3026.04        58.31 o                         
   3   4   2         49.89         51.18         6.44 o                         
   4   4   2        657.02        646.81        17.67 o                         
   5   4   2        362.16        389.29        15.41 o                         
   6   4   2       1150.89       1160.27        28.56 o                         
   7   4   2        835.03        874.52        26.09 o                         
   8   4   2         56.41         74.28        11.75 o                         
   9   4   2        623.62        607.53        23.12 o                         
  10   4   2         96.17         99.24        10.86 o                         
  11   4   2        165.30        180.93        23.62 o                         
  12   4   2        469.42        474.13        38.08 o                         
  13   4   2         82.97         97.88        19.04 o                         
  14   4   2         45.96         66.18        13.04 o                         
  15   4   2         63.09         77.47        22.58 o                         
  16   4   2          7.54         21.15        13.73 o                         
  17   4   2         63.73        100.59        20.70 o                         
  18   4   2         33.28         61.80        21.90 o                         
 -17   5   2         11.77        -12.40        20.46 o                         
 -16   5   2         11.08         33.76        17.82 o                         
 -15   5   2         68.43         74.13        14.86 o                         
 -14   5   2        834.19        775.90        37.07 o                         
 -13   5   2         19.15         15.24        10.58 o                         
 -12   5   2        466.95        432.24        22.06 o                         
 -11   5   2        211.09        239.03        17.08 o                         
 -10   5   2         37.02         47.00        10.24 o                         
  -9   5   2         50.32         22.82        10.29 o                         
  -8   5   2        201.97        208.31        14.15 o                         
  -7   5   2          0.43         -7.27         7.27 o                         
  -6   5   2        449.36        417.99        18.81 o                         
  -5   5   2        140.80        136.36        11.46 o                         
  -4   5   2        373.27        391.41        15.98 o                         
  -3   5   2        606.46        567.76        17.83 o                         
  -2   5   2          1.48          4.09         6.09 o                         
  -1   5   2        300.02        337.70        14.72 o                         
   0   5   2         97.33        147.20        11.46 o                         
   1   5   2       1114.38       1109.71        30.79 o                         
   2   5   2        230.43        278.67        14.08 o                         
   3   5   2        356.98        395.47        15.63 o                         
   4   5   2         56.43         46.75         8.47 o                         
   5   5   2         48.70         68.74         8.55 o                         
   6   5   2        523.88        473.88        17.56 o                         
   7   5   2        829.47        749.80        23.75 o                         
   8   5   2        403.78        408.39        22.72 o                         
   9   5   2        523.76        530.73        22.95 o                         
  10   5   2         34.03         57.80        11.44 o                         
  11   5   2         55.58         61.71        14.93 o                         
  12   5   2         14.48         11.13        14.67 o                         
  13   5   2        123.01        127.97        18.21 o                         
  14   5   2        153.11        126.82        16.32 o                         
  15   5   2        156.13        108.24        17.83 o                         
  16   5   2          9.71          7.04        14.27 o                         
 -15   6   2        248.09        234.91        28.81 o                         
 -14   6   2         89.22         90.75        16.48 o                         
 -13   6   2          0.20         18.36        12.17 o                         
 -12   6   2          6.48         14.98        10.80 o                         
 -11   6   2        273.21        253.64        18.27 o                         
 -10   6   2         55.35         67.73        11.62 o                         
  -9   6   2        239.54        236.45        18.69 o                         
  -8   6   2          1.09          4.03         9.55 o                         
  -7   6   2          4.51         -0.59         8.27 o                         
  -6   6   2        375.65        374.68        28.52 o                         
  -5   6   2         56.72         82.23        12.31 o                         
  -4   6   2        428.21        446.26        20.47 o                         
  -3   6   2         93.67        107.74        12.33 o                         
  -2   6   2          0.56          3.87         7.97 o                         
  -1   6   2         18.77         32.28         9.49 o                         
   0   6   2       1145.92       1113.65        34.93 o                         
   1   6   2        412.29        463.45        21.18 o                         
   2   6   2        247.61        334.04        20.15 o                         
   3   6   2        549.73        543.09        20.34 o                         
   4   6   2         19.47         36.56         8.45 o                         
   5   6   2         11.16         13.19         9.67 o                         
   6   6   2       1000.82        960.78        32.81 o                         
   7   6   2         65.33        102.17        15.15 o                         
   8   6   2        569.88        557.20        22.72 o                         
   9   6   2         89.82        127.09        13.59 o                         
  10   6   2         94.59         93.68        17.34 o                         
  11   6   2          1.01        -13.10        13.10 o                         
  12   6   2        138.24        142.00        26.98 o                         
  13   6   2         11.04          0.68        13.88 o                         
  14   6   2         58.67         40.78        19.98 o                         
  15   6   2          3.83        -17.50        17.50 o                         
 -12   7   2        312.22        269.95        38.95 o                         
 -11   7   2         36.38         36.25        13.42 o                         
 -10   7   2          8.84         14.55        11.38 o                         
  -9   7   2         11.26         14.69        11.34 o                         
  -8   7   2        107.67        112.74        22.69 o                         
  -7   7   2          1.00          3.73        10.47 o                         
  -6   7   2         35.68         35.37        11.09 o                         
  -5   7   2         24.91         35.46        11.02 o                         
  -4   7   2        301.11        354.73        22.97 o                         
  -3   7   2          1.84         16.32         9.49 o                         
  -2   7   2         50.46         63.63        13.08 o                         
  -1   7   2        391.88        404.50        30.03 o                         
   0   7   2        831.69        876.07        35.49 o                         
   1   7   2       1557.03       1480.09        58.14 o                         
   2   7   2         62.91         70.57        16.24 o                         
   3   7   2         77.49        114.32        21.73 o                         
   4   7   2        589.12        622.78        32.22 o                         
   5   7   2        165.71        154.55        17.77 o                         
   6   7   2          0.14         24.08        11.25 o                         
   7   7   2         10.91          5.40        10.68 o                         
   8   7   2        235.99        217.88        23.07 o                         
   9   7   2         15.50         -9.88        14.49 o                         
  10   7   2         46.26         56.84        13.70 o                         
  11   7   2         69.61         54.44        18.73 o                         
  12   7   2         26.14         34.81        16.67 o                         
  -9   8   2        116.33        145.80        21.62 o                         
  -8   8   2         25.18         33.78        13.69 o                         
  -7   8   2         80.34         48.30        13.76 o                         
  -6   8   2          0.11         12.14        12.39 o                         
  -5   8   2         87.83         98.12        21.29 o                         
  -4   8   2         53.82         55.72        13.11 o                         
  -3   8   2          1.11         10.91        13.36 o                         
  -2   8   2         21.64         63.71        16.48 o                         
  -1   8   2        354.46        365.20        33.75 o                         
   0   8   2        442.15        468.13        35.34 o                         
   1   8   2        652.82        617.22        38.36 o                         
   2   8   2          6.15          8.35        13.66 o                         
   3   8   2          0.42         30.93        16.64 o                         
   4   8   2        440.36        447.43        40.94 o                         
   5   8   2         23.92          7.64        17.68 o                         
   6   8   2         35.31         21.75        17.50 o                         
   7   8   2        485.96        520.03        41.00 o                         
   8   8   2         68.03         81.66        18.35 o                         
   9   8   2         67.39         82.38        21.35 o                         
   0   9   2          3.02         38.29        20.92 o                         
 -19   0   3        144.77        186.89        28.97 o                         
 -17   0   3        236.34        274.63        30.70 o                         
 -15   0   3        384.39        457.30        36.55 o                         
 -13   0   3        396.38        409.86        29.73 o                         
 -11   0   3        756.90        730.32        38.91 o                         
  -9   0   3        300.39        304.41        24.47 o                         
  -7   0   3       3248.79       3372.25       103.59 o                         
  -5   0   3       2009.42       1811.99        56.47 o                         
  -3   0   3      14079.17      12703.79       324.61 o                         
  -1   0   3       2355.37       2056.04        78.08 o                         
   1   0   3       4076.49       3361.01       109.33 o                         
   5   0   3        670.00        579.81        31.20 o                         
   7   0   3      12777.03      13644.06       716.77 o                         
   9   0   3          0.67         34.48        13.86 o                         
  11   0   3         60.94         68.49        16.86 o                         
  13   0   3       1442.03       1273.31        64.08 o                         
  15   0   3        457.92        489.16        66.91 o                         
  17   0   3        127.47        116.04        25.15 o                         
  19   0   3          0.63         22.95        18.64 o                         
 -20   1   3         77.10         77.07        19.78 o                         
 -19   1   3        119.45        127.26        19.18 o                         
 -18   1   3        114.22        106.27        15.68 o                         
 -17   1   3        287.69        270.33        19.98 o                         
 -16   1   3        166.60        181.36        25.57 o                         
 -15   1   3        113.77        131.46        14.90 o                         
 -14   1   3       1422.83       1394.98        41.88 o                         
 -13   1   3       1555.41       1520.71        45.39 o                         
 -12   1   3         29.45         42.39         9.26 o                         
 -11   1   3        117.69        103.92        11.06 o                         
 -10   1   3         67.06         65.18         9.27 o                         
  -9   1   3       1186.46       1224.21        33.05 o                         
  -8   1   3        859.91        912.85        30.68 o                         
  -7   1   3          9.15          2.77         8.32 o                         
  -6   1   3        507.74        449.84        17.64 o                         
  -5   1   3         20.73         13.93         7.11 o                         
  -4   1   3       6887.35       6395.04       130.38 o                         
  -3   1   3       8863.27       8312.14       198.60 o                         
  -2   1   3       1760.87       1639.15        34.21 o                         
  -1   1   3        724.82        710.65        17.94 o                         
   0   1   3       3767.29       3426.80        74.79 o                         
   1   1   3        359.87        321.57        12.63 o                         
   2   1   3       7665.74       6686.44       160.75 o                         
   3   1   3       1895.24       1709.56        40.93 o                         
   4   1   3        520.18        494.24        16.97 o                         
   5   1   3         91.78         98.61         9.90 o                         
   6   1   3         61.79         82.31        11.10 o                         
   7   1   3       1743.16       1751.08        49.02 o                         
   8   1   3          4.49          4.28         8.34 o                         
   9   1   3         11.11         11.99         8.63 o                         
  10   1   3         99.31         80.44        12.45 o                         
  11   1   3        504.76        437.46        40.99 o                         
  12   1   3         88.78        108.38        15.37 o                         
  13   1   3          1.85         -1.88        11.00 o                         
  14   1   3          1.24         12.98        12.51 o                         
  15   1   3          0.41         31.61        23.39 o                         
  16   1   3        173.36        190.76        22.62 o                         
  17   1   3         47.46         81.38        21.14 o                         
  18   1   3          6.77         16.07        18.63 o                         
  19   1   3         48.19         46.41        14.76 o                         
  20   1   3          0.24        -12.17        13.96 o                         
 -20   2   3        274.30        290.77        36.94 o                         
 -19   2   3         70.75         96.78        18.14 o                         
 -18   2   3          4.61         28.38        15.33 o                         
 -17   2   3          4.63         14.31        12.24 o                         
 -16   2   3          8.99         13.91        16.27 o                         
 -15   2   3         61.32         64.66        14.87 o                         
 -14   2   3          7.82         13.64        14.27 o                         
 -13   2   3        431.14        467.63        33.39 o                         
 -12   2   3        868.42        859.93        37.62 o                         
 -11   2   3        346.65        373.89        27.89 o                         
 -10   2   3        468.79        495.10        23.40 o                         
  -9   2   3        881.72        871.07        29.23 o                         
  -8   2   3       8660.60       8471.00       195.96 o                         
  -7   2   3          3.96         -2.08         7.67 o                         
  -6   2   3       1291.02       1212.54        38.53 o                         
  -5   2   3        898.06        913.87        24.42 o                         
  -4   2   3        137.47        152.31         9.30 o                         
  -3   2   3        403.66        441.25        13.61 o                         
  -2   2   3         60.00         82.36         7.18 o                         
  -1   2   3        455.91        455.64        13.70 o                         
   0   2   3        204.04        225.38        10.42 o                         
   1   2   3       6280.09       5999.43       116.29 o                         
   2   2   3       2624.97       2639.05        57.15 o                         
   3   2   3        138.20        187.59         9.86 o                         
   4   2   3         40.26         40.67         8.68 o                         
   5   2   3       1589.97       1625.85        39.02 o                         
   6   2   3          1.24          3.85         6.61 o                         
   7   2   3         79.71         58.81        10.80 o                         
   8   2   3       1572.80       1569.92        45.88 o                         
   9   2   3         91.29        112.58        14.69 o                         
  10   2   3        672.58        626.17        26.35 o                         
  11   2   3       1077.60       1079.22        38.25 o                         
  12   2   3        513.93        509.90        25.22 o                         
  13   2   3        423.67        440.96        49.50 o                         
  14   2   3        435.29        448.41        32.36 o                         
  15   2   3         74.33         93.21        16.52 o                         
  16   2   3         12.41          6.23        16.84 o                         
  17   2   3         31.92         48.14        16.14 o                         
  18   2   3         26.08         48.52        16.75 o                         
  19   2   3        130.86        122.97        18.58 o                         
 -19   3   3          0.00         33.21        22.49 o                         
 -18   3   3          0.17         20.57        15.15 o                         
 -17   3   3         40.07         26.77        14.13 o                         
 -16   3   3        216.77        236.47        24.67 o                         
 -15   3   3          0.62          4.79        13.93 o                         
 -14   3   3        990.23        924.07        38.16 o                         
 -13   3   3        359.42        443.09        30.86 o                         
 -12   3   3         17.86         49.28        11.16 o                         
 -11   3   3        325.06        317.37        23.77 o                         
 -10   3   3        156.47        144.35        15.07 o                         
  -9   3   3          3.03         -0.87         7.99 o                         
  -8   3   3        684.24        677.31        25.38 o                         
  -7   3   3          0.01          6.34         8.43 o                         
  -6   3   3       3475.51       3442.13        75.51 o                         
  -5   3   3         39.02         39.80         7.81 o                         
  -4   3   3         75.44         74.17         7.67 o                         
  -3   3   3        429.55        446.46        14.53 o                         
  -2   3   3        807.49        847.01        21.12 o                         
  -1   3   3         19.18         25.22         6.22 o                         
   0   3   3       1228.27       1375.00        29.20 o                         
   1   3   3       2141.28       2095.73        40.09 o                         
   2   3   3       2749.71       2845.85        59.93 o                         
   3   3   3        373.91        352.54        12.69 o                         
   4   3   3        397.96        455.81        15.61 o                         
   5   3   3        152.66        197.78        13.10 o                         
   6   3   3         78.86        110.27        11.04 o                         
   7   3   3         38.44         41.35        11.05 o                         
   8   3   3       1755.87       1844.43        51.29 o                         
   9   3   3         48.90        111.84        11.63 o                         
  10   3   3        180.25        178.17        15.93 o                         
  11   3   3        221.41        225.44        17.25 o                         
  12   3   3       1411.86       1352.17        42.46 o                         
  13   3   3          2.73          4.16        11.20 o                         
  14   3   3         46.11         52.42        11.35 o                         
  15   3   3         39.94         32.28        11.77 o                         
  16   3   3         14.95         16.01        13.85 o                         
  17   3   3          7.36          6.64        14.07 o                         
  18   3   3         25.16         37.72        18.11 o                         
  19   3   3          3.72         50.93        31.80 o                         
 -18   4   3         95.49        136.05        19.98 o                         
 -17   4   3          1.76          5.44        17.82 o                         
 -16   4   3         13.90         29.65        13.86 o                         
 -15   4   3        755.11        756.84        50.85 o                         
 -14   4   3         39.51         54.01        12.33 o                         
 -13   4   3        115.13        172.21        18.69 o                         
 -12   4   3        826.50        932.87        34.22 o                         
 -11   4   3        267.13        283.14        21.81 o                         
 -10   4   3        170.18        201.35        16.86 o                         
  -9   4   3        219.43        256.52        20.44 o                         
  -8   4   3       2005.11       2000.66        52.72 o                         
  -7   4   3        134.30        164.52        11.26 o                         
  -6   4   3         34.87         46.13         8.23 o                         
  -5   4   3        505.74        520.27        19.00 o                         
  -4   4   3         15.19         21.52         7.82 o                         
  -3   4   3         44.27         59.41         7.63 o                         
  -2   4   3        835.10        833.71        21.14 o                         
  -1   4   3        920.19        925.80        21.76 o                         
   0   4   3        416.48        380.66        13.49 o                         
   1   4   3         17.62         12.98         6.29 o                         
   2   4   3        766.25        791.04        20.70 o                         
   3   4   3        170.82        210.84        12.71 o                         
   4   4   3        169.06        230.64        12.14 o                         
   5   4   3         21.80         16.91         6.57 o                         
   6   4   3         97.80         99.79         9.00 o                         
   7   4   3        120.15        142.42        13.84 o                         
   8   4   3        448.11        483.98        22.48 o                         
   9   4   3          6.67          6.27         9.17 o                         
  10   4   3       1378.93       1350.01        40.13 o                         
  11   4   3         17.76         31.05        11.43 o                         
  12   4   3        128.68        147.34        17.53 o                         
  13   4   3        474.79        471.86        22.80 o                         
  14   4   3        460.30        499.21        48.99 o                         
  15   4   3        302.94        275.12        24.52 o                         
  16   4   3          0.02         16.16        12.87 o                         
  17   4   3          9.17         31.72        14.81 o                         
  18   4   3        101.23        115.31        21.73 o                         
 -17   5   3        172.69        179.35        31.35 o                         
 -16   5   3         17.72         41.09        32.23 o                         
 -15   5   3          8.04         33.81        13.88 o                         
 -14   5   3        396.79        378.22        25.63 o                         
 -13   5   3        322.95        331.50        34.63 o                         
 -12   5   3          0.05          8.38        10.07 o                         
 -11   5   3         31.54         71.17        13.14 o                         
 -10   5   3         14.37          0.65         9.73 o                         
  -9   5   3         95.00        115.82        15.99 o                         
  -8   5   3        562.92        501.23        21.54 o                         
  -7   5   3        195.68        216.27        15.95 o                         
  -6   5   3         77.24         78.53        11.68 o                         
  -5   5   3        561.63        551.63        20.21 o                         
  -4   5   3         78.88         90.14        10.29 o                         
  -3   5   3        790.75        730.68        21.90 o                         
  -2   5   3         46.48         57.31         7.83 o                         
  -1   5   3         99.13        117.51        10.76 o                         
   0   5   3        347.47        371.43        14.94 o                         
   1   5   3          0.67         14.26         7.56 o                         
   2   5   3        146.43        182.56        13.18 o                         
   3   5   3          2.41          9.34         6.72 o                         
   4   5   3         26.10         20.66         7.75 o                         
   5   5   3         12.44          8.54         6.98 o                         
   6   5   3         42.61         27.06         9.48 o                         
   7   5   3        503.54        516.58        20.03 o                         
   8   5   3        211.80        189.42        14.91 o                         
   9   5   3         18.29         21.12         9.70 o                         
  10   5   3        159.90        132.87        14.69 o                         
  11   5   3        218.05        168.51        17.03 o                         
  12   5   3        292.50        278.21        24.05 o                         
  13   5   3          0.01          8.36        14.86 o                         
  14   5   3         30.41         38.72        16.46 o                         
  15   5   3         16.64         25.98        17.62 o                         
  16   5   3         13.27          2.52        14.19 o                         
 -15   6   3        162.96        206.54        24.66 o                         
 -14   6   3         41.35         60.99        13.88 o                         
 -13   6   3        173.70        142.15        17.04 o                         
 -12   6   3         64.51         65.60        15.36 o                         
 -11   6   3         79.98        120.27        17.08 o                         
 -10   6   3        222.71        225.55        17.21 o                         
  -9   6   3        183.72        172.15        19.37 o                         
  -8   6   3        189.62        179.37        19.44 o                         
  -7   6   3         48.48         43.79        11.29 o                         
  -6   6   3        282.27        367.73        27.81 o                         
  -5   6   3        469.38        469.83        31.74 o                         
  -4   6   3          1.39         10.33         8.36 o                         
  -3   6   3       1486.96       1423.48        40.87 o                         
  -2   6   3         14.62         24.75         9.57 o                         
  -1   6   3        525.84        548.08        21.10 o                         
   0   6   3       1663.19       1798.77        50.42 o                         
   1   6   3         72.37         96.74        12.82 o                         
   2   6   3        126.13        138.76        13.74 o                         
   3   6   3         24.75         64.76         9.09 o                         
   4   6   3        112.81        114.03        13.94 o                         
   5   6   3         62.96         56.43         9.58 o                         
   6   6   3          5.18         17.93         9.06 o                         
   7   6   3       1908.61       1836.22        48.18 o                         
   8   6   3         10.37         21.13         9.31 o                         
   9   6   3          0.54          4.82         9.64 o                         
  10   6   3          0.06         -9.50        11.28 o                         
  11   6   3          0.13         13.45        14.05 o                         
  12   6   3        132.70        182.46        20.59 o                         
  13   6   3        596.93        582.12        38.76 o                         
  14   6   3         63.47         38.86        17.93 o                         
 -12   7   3         59.76         56.03        15.29 o                         
 -11   7   3        142.33        154.25        17.10 o                         
 -10   7   3          1.57         10.50        11.90 o                         
  -9   7   3        132.79        147.33        17.76 o                         
  -8   7   3          1.09         -1.26        11.76 o                         
  -7   7   3         14.34         15.41        10.38 o                         
  -6   7   3         89.13         95.88        14.89 o                         
  -5   7   3        108.51        114.53        15.02 o                         
  -4   7   3        247.30        272.36        19.03 o                         
  -3   7   3         33.01         35.69        10.18 o                         
  -2   7   3         89.44        100.54        23.85 o                         
  -1   7   3         16.81         23.20        10.83 o                         
   0   7   3         90.45        130.62        16.39 o                         
   1   7   3          0.76         15.59        10.47 o                         
   2   7   3         74.39        113.41        18.82 o                         
   3   7   3        114.80        124.65        20.31 o                         
   4   7   3         15.58         28.18        15.02 o                         
   5   7   3        100.25        110.24        16.30 o                         
   6   7   3        140.75        163.55        17.47 o                         
   7   7   3        173.56        191.92        21.21 o                         
   8   7   3          3.63         13.79        12.07 o                         
   9   7   3         75.62         91.94        18.36 o                         
  10   7   3         61.66         68.89        18.23 o                         
  11   7   3          0.05        -13.28        13.28 o                         
  12   7   3         63.87         46.04        16.85 o                         
  -9   8   3         32.57         19.16        15.25 o                         
  -8   8   3        421.41        442.62        26.36 o                         
  -7   8   3         18.47         11.57        12.46 o                         
  -6   8   3        173.85        199.06        19.38 o                         
  -5   8   3         15.82          2.24        11.34 o                         
  -4   8   3          2.52        -10.65        11.19 o                         
  -3   8   3         80.13         87.61        16.54 o                         
  -2   8   3         34.84         46.87        14.62 o                         
  -1   8   3          8.45         47.33        12.99 o                         
   0   8   3        130.17        158.03        21.87 o                         
   1   8   3        540.63        564.73        40.40 o                         
   2   8   3        449.22        513.59        42.50 o                         
   3   8   3         70.42        114.33        21.91 o                         
   4   8   3         87.87         88.03        20.98 o                         
   5   8   3         44.61         60.02        21.04 o                         
   6   8   3         97.88        106.80        17.34 o                         
   7   8   3        256.44        219.71        29.36 o                         
   8   8   3        219.12        176.54        21.01 o                         
   9   8   3         97.97         84.62        19.18 o                         
 -20   0   4        402.16        508.19        90.96 o                         
 -18   0   4          1.98         -1.35        18.51 o                         
 -16   0   4         67.55         81.27        18.53 o                         
 -14   0   4       2003.71       1851.61        96.24 o                         
 -12   0   4       2034.95       1958.57        83.44 o                         
 -10   0   4       1588.34       1581.70        63.86 o                         
  -8   0   4       1037.20       1201.19        44.86 o                         
  -6   0   4        342.48        336.85        17.14 o                         
  -4   0   4        115.91        144.76        10.64 o                         
  -2   0   4       1516.89       1359.09        47.40 o                         
   0   0   4      22959.88      20165.51       784.09 o                         
   2   0   4       2887.79       2544.17        98.73 o                         
   4   0   4         78.19        121.45        19.36 o                         
   6   0   4        216.35        210.15        27.94 o                         
   8   0   4         54.51        148.49        21.26 o                         
  10   0   4        107.97        127.02        21.84 o                         
  12   0   4        194.40        198.04        26.11 o                         
  14   0   4       2000.92       1772.25        99.27 o                         
  16   0   4         38.09         22.99        22.15 o                         
  18   0   4        111.44        190.86        42.55 o                         
  20   0   4         76.04         83.67        30.40 o                         
 -20   1   4         10.90         18.07        18.28 o                         
 -19   1   4          0.29          4.36        16.34 o                         
 -18   1   4         79.18         62.18        17.07 o                         
 -17   1   4          2.42         19.46        12.13 o                         
 -16   1   4        139.64        158.87        18.44 o                         
 -15   1   4         92.03        107.80        13.20 o                         
 -14   1   4       1971.84       1854.70        50.35 o                         
 -13   1   4       1512.33       1435.64        40.52 o                         
 -12   1   4        145.39        167.31        13.61 o                         
 -11   1   4        303.31        310.90        16.96 o                         
 -10   1   4        524.21        529.43        24.60 o                         
  -9   1   4        548.52        560.18        20.27 o                         
  -8   1   4        171.01        199.47        15.07 o                         
  -7   1   4         46.45         37.01         7.82 o                         
  -6   1   4        637.12        668.81        25.44 o                         
  -5   1   4       1637.21       1665.64        36.21 o                         
  -4   1   4        239.87        236.27        10.71 o                         
  -3   1   4        554.45        545.50        16.71 o                         
  -2   1   4        301.02        262.39        10.77 o                         
  -1   1   4          1.47          9.15         6.78 o                         
   0   1   4       2021.90       1885.56        47.69 o                         
   1   1   4       4194.23       3826.63        84.41 o                         
   2   1   4       5072.52       4525.85        99.14 o                         
   3   1   4        339.76        308.47        13.86 o                         
   4   1   4        228.60        223.81        20.14 o                         
   5   1   4        785.47        846.21        25.80 o                         
   6   1   4        906.96        946.34        29.94 o                         
   7   1   4       1007.85       1041.45        33.78 o                         
   8   1   4          0.81         -8.68         8.68 o                         
   9   1   4        313.62        353.12        20.94 o                         
  10   1   4         10.95          8.82         9.39 o                         
  11   1   4         11.20          5.01         9.75 o                         
  12   1   4        161.70        169.24        18.20 o                         
  13   1   4         48.27         64.81        26.32 o                         
  14   1   4        135.38        111.31        17.57 o                         
  15   1   4          9.00         11.57        13.64 o                         
  16   1   4          3.36         12.43        14.32 o                         
  17   1   4          1.57         32.07        15.87 o                         
  18   1   4         13.59         15.54        19.01 o                         
  19   1   4         83.44         35.89        17.16 o                         
 -19   2   4         42.54         71.67        22.44 o                         
 -18   2   4         28.34         15.20        16.87 o                         
 -17   2   4         16.24         35.74        13.23 o                         
 -16   2   4          8.08         10.88        11.70 o                         
 -15   2   4         40.94         46.98        14.00 o                         
 -14   2   4          8.51          5.76        11.05 o                         
 -13   2   4         37.27         53.44        12.57 o                         
 -12   2   4       1230.32       1271.56        42.98 o                         
 -11   2   4         43.40         39.98        10.64 o                         
 -10   2   4        549.35        589.86        23.92 o                         
  -9   2   4         30.17         47.31        10.06 o                         
  -8   2   4        691.50        633.27        23.38 o                         
  -7   2   4        152.58        164.30        14.02 o                         
  -6   2   4        234.73        247.42        13.55 o                         
  -5   2   4       1373.21       1360.26        34.34 o                         
  -4   2   4        614.32        618.73        17.29 o                         
  -3   2   4          1.69          6.97         6.38 o                         
  -2   2   4        200.36        207.90        11.92 o                         
  -1   2   4       1083.71       1096.97        24.45 o                         
   0   2   4        137.70        171.72         9.62 o                         
   1   2   4         53.99         54.92         8.51 o                         
   2   2   4          2.50         -1.65         5.93 o                         
   3   2   4       1258.33       1201.98        33.59 o                         
   4   2   4       2509.96       2419.99        54.72 o                         
   5   2   4       1117.30       1161.77        32.39 o                         
   6   2   4         98.99         99.29         9.06 o                         
   7   2   4       1814.10       1857.86        47.85 o                         
   8   2   4       1749.48       1870.00        49.22 o                         
   9   2   4        235.91        277.45        18.58 o                         
  10   2   4       1040.98       1100.09        34.57 o                         
  11   2   4        164.13        186.68        16.61 o                         
  12   2   4        707.69        708.43        31.68 o                         
  13   2   4       2117.69       1973.89        65.92 o                         
  14   2   4        984.10        969.26        39.09 o                         
  15   2   4        249.21        246.57        22.68 o                         
  16   2   4         10.96        -13.30        13.30 o                         
  17   2   4         14.00         -1.89        13.45 o                         
  18   2   4          0.90         -7.42        13.56 o                         
  19   2   4         32.56          9.09        14.75 o                         
 -19   3   4         10.99         16.97        16.50 o                         
 -18   3   4          6.07         30.30        16.21 o                         
 -17   3   4         10.89          6.57        13.26 o                         
 -16   3   4        167.87        177.74        18.39 o                         
 -15   3   4        215.96        228.12        28.92 o                         
 -14   3   4          0.52         38.66        14.46 o                         
 -13   3   4       3601.88       3587.08        99.26 o                         
 -12   3   4        442.49        444.75        22.88 o                         
 -11   3   4        215.58        214.24        17.71 o                         
 -10   3   4        263.50        297.88        19.52 o                         
  -9   3   4        438.52        411.02        20.76 o                         
  -8   3   4        132.88        132.33        13.84 o                         
  -7   3   4         61.76         55.35        10.51 o                         
  -6   3   4        123.27        125.36        10.49 o                         
  -5   3   4        845.63        901.75        23.17 o                         
  -4   3   4        219.49        246.93        23.14 o                         
  -3   3   4       1758.76       1796.96        43.01 o                         
  -2   3   4        419.59        461.00        18.24 o                         
  -1   3   4        396.15        425.70        13.95 o                         
   0   3   4         26.79         28.83         6.35 o                         
   1   3   4        203.86        271.92        13.45 o                         
   2   3   4          7.64         11.80         6.61 o                         
   3   3   4        708.53        804.00        23.52 o                         
   4   3   4        129.35        175.18        11.64 o                         
   5   3   4       5784.80       5823.70       129.47 o                         
   6   3   4        297.00        324.45        17.21 o                         
   7   3   4        286.77        309.47        20.64 o                         
   8   3   4         10.74          8.32         8.91 o                         
   9   3   4        213.27        235.27        18.32 o                         
  10   3   4          0.10         -2.26        10.21 o                         
  11   3   4       2468.15       2375.30        63.08 o                         
  12   3   4         18.31         32.62        11.51 o                         
  13   3   4        139.71        146.36        16.98 o                         
  14   3   4          2.48         -2.56        10.26 o                         
  15   3   4         53.85         43.75        12.22 o                         
  16   3   4         18.49         11.42        11.26 o                         
  17   3   4         64.04         73.84        16.19 o                         
  18   3   4          0.55         -9.48        14.16 o                         
 -18   4   4         26.48         49.78        25.69 o                         
 -17   4   4         76.36         79.85        15.63 o                         
 -16   4   4         25.95         29.03        12.76 o                         
 -15   4   4        144.82        138.31        17.90 o                         
 -14   4   4         53.98         74.02        14.85 o                         
 -13   4   4        241.07        257.36        21.60 o                         
 -12   4   4       3110.29       3107.37       111.03 o                         
 -11   4   4        113.48        137.78        15.34 o                         
 -10   4   4        362.52        375.60        30.19 o                         
  -9   4   4         81.06         98.92        16.36 o                         
  -8   4   4          1.75          6.47         9.17 o                         
  -7   4   4        591.71        536.22        22.43 o                         
  -6   4   4        122.91        148.94        14.17 o                         
  -5   4   4        879.75        874.82        27.99 o                         
  -4   4   4        284.23        316.96        15.71 o                         
  -3   4   4        851.50        778.40        22.29 o                         
  -2   4   4         94.26        136.07        10.26 o                         
  -1   4   4         30.68         26.68         6.01 o                         
   0   4   4       1315.04       1369.36        30.42 o                         
   1   4   4        838.70        855.53        22.14 o                         
   2   4   4        270.37        292.06        14.82 o                         
   3   4   4        504.73        527.26        19.17 o                         
   4   4   4        132.44        153.60        11.07 o                         
   5   4   4       2060.51       2082.21        46.16 o                         
   6   4   4          4.56         13.48         7.50 o                         
   7   4   4        642.10        672.97        23.89 o                         
   8   4   4        279.87        310.10        24.04 o                         
   9   4   4        905.81        896.03        33.65 o                         
  10   4   4         70.77         75.87        12.69 o                         
  11   4   4          6.54         -5.90         9.73 o                         
  12   4   4         69.45         82.69        11.70 o                         
  13   4   4       2058.40       1949.67        53.87 o                         
  14   4   4        593.69        585.53        29.05 o                         
  15   4   4         81.90         45.71        14.69 o                         
  16   4   4         57.11         31.56        15.31 o                         
  17   4   4         20.61         25.87        16.76 o                         
 -17   5   4          0.00         16.67        23.94 o                         
 -16   5   4        268.07        236.95        30.38 o                         
 -15   5   4        145.78        158.38        21.56 o                         
 -14   5   4        693.03        705.81        45.70 o                         
 -13   5   4       1185.73       1155.70        41.17 o                         
 -12   5   4        134.19        139.26        16.34 o                         
 -11   5   4          1.20         18.48        11.17 o                         
 -10   5   4         26.69         34.53        12.15 o                         
  -9   5   4         28.62         36.72        12.04 o                         
  -8   5   4          9.54         15.78        11.41 o                         
  -7   5   4        284.22        266.34        18.64 o                         
  -6   5   4         25.23         45.55        11.79 o                         
  -5   5   4        368.01        380.41        19.16 o                         
  -4   5   4        554.03        575.99        20.25 o                         
  -3   5   4         75.93         85.97         9.76 o                         
  -2   5   4        590.88        597.56        17.67 o                         
  -1   5   4         23.66         34.91         6.75 o                         
   0   5   4          0.77          1.09         6.12 o                         
   1   5   4        613.67        580.91        21.49 o                         
   2   5   4        685.28        692.99        22.01 o                         
   3   5   4        690.01        668.11        22.91 o                         
   4   5   4        500.07        518.68        19.25 o                         
   5   5   4         62.35         76.63         9.76 o                         
   6   5   4         11.94         -6.00         7.24 o                         
   7   5   4        664.73        600.34        20.91 o                         
   8   5   4         57.14         91.65        11.31 o                         
   9   5   4         74.29         66.21        16.01 o                         
  10   5   4          0.00          5.31         9.58 o                         
  11   5   4         60.67         47.66        13.94 o                         
  12   5   4        136.97        128.61        15.93 o                         
  13   5   4          6.89          1.09        11.67 o                         
  14   5   4        137.05         93.84        18.75 o                         
  15   5   4         15.38         27.24        15.36 o                         
  16   5   4          0.36          1.97        20.41 o                         
 -15   6   4          0.16          8.96        19.24 o                         
 -14   6   4        412.13        540.99        33.79 o                         
 -13   6   4        153.56        160.06        16.04 o                         
 -12   6   4        933.24        849.47        31.77 o                         
 -11   6   4          1.94          8.30        11.54 o                         
 -10   6   4        370.14        355.55        47.04 o                         
  -9   6   4        113.48        109.05        19.32 o                         
  -8   6   4        104.85        107.16        14.14 o                         
  -7   6   4         50.99         45.02        11.72 o                         
  -6   6   4        222.73        234.62        19.50 o                         
  -5   6   4        122.50        134.89        17.20 o                         
  -4   6   4          6.31         -8.00         8.00 o                         
  -3   6   4        505.40        474.94        21.29 o                         
  -2   6   4        508.09        496.95        19.98 o                         
  -1   6   4         60.50         75.79        10.41 o                         
   0   6   4       1547.94       1548.44        42.97 o                         
   1   6   4        128.58        173.94        14.74 o                         
   2   6   4        965.24        969.28        32.89 o                         
   3   6   4          0.21          2.26        10.31 o                         
   4   6   4         13.96         19.29         9.72 o                         
   5   6   4          2.12          5.73         8.68 o                         
   6   6   4         49.87         50.33        10.23 o                         
   7   6   4         56.73         55.36        11.29 o                         
   8   6   4          5.33         -7.87         8.47 o                         
   9   6   4         28.39         36.44        10.84 o                         
  10   6   4         36.94         32.48        13.00 o                         
  11   6   4          5.14         10.87        10.38 o                         
  12   6   4          0.84         11.48        13.24 o                         
  13   6   4         28.08         19.73        17.70 o                         
  14   6   4        315.07        232.56        34.16 o                         
 -12   7   4         26.15         38.92        14.31 o                         
 -11   7   4         38.39         43.91        22.28 o                         
 -10   7   4          5.21         36.45        15.07 o                         
  -9   7   4         42.90         31.04        14.94 o                         
  -8   7   4         19.15         22.19        13.25 o                         
  -7   7   4         59.89         89.48        14.05 o                         
  -6   7   4          6.75         10.43        12.08 o                         
  -5   7   4         16.48         26.16        11.06 o                         
  -4   7   4        176.95        223.78        19.54 o                         
  -3   7   4          5.76          2.25         9.12 o                         
  -2   7   4        151.06        201.63        17.04 o                         
  -1   7   4         36.67         51.27        12.53 o                         
   0   7   4          2.33         -5.58         9.71 o                         
   1   7   4          2.40         12.14        11.32 o                         
   2   7   4          8.48         28.93        10.27 o                         
   3   7   4        498.96        535.95        34.31 o                         
   4   7   4         53.73         52.04        17.11 o                         
   5   7   4        306.86        328.12        33.94 o                         
   6   7   4         14.34         17.54        15.40 o                         
   7   7   4         66.91         86.90        16.64 o                         
   8   7   4         19.92         34.39        14.56 o                         
   9   7   4         46.96         24.70        11.94 o                         
  10   7   4          0.13          1.01        12.24 o                         
  11   7   4          0.16         -6.70        14.54 o                         
  12   7   4         57.43         47.04        17.90 o                         
  -9   8   4          3.89          0.20        13.91 o                         
  -8   8   4         11.68        -10.48        11.32 o                         
  -7   8   4          1.79        -15.19        15.30 o                         
  -6   8   4         18.51         25.64        11.37 o                         
  -5   8   4          2.08          8.44        13.53 o                         
  -4   8   4         47.91         46.40        12.55 o                         
  -3   8   4          0.59          5.61        12.95 o                         
  -2   8   4         36.88         60.42        14.56 o                         
  -1   8   4         17.77         24.56        12.30 o                         
   0   8   4         78.37        135.29        20.58 o                         
   1   8   4          0.03         10.82        15.78 o                         
   2   8   4        399.45        382.98        49.21 o                         
   3   8   4         15.44          8.41        16.73 o                         
   4   8   4         17.89         -4.15        27.66 o                         
   5   8   4         74.80         89.15        28.76 o                         
   6   8   4         17.46          5.84        13.73 o                         
   7   8   4        202.67        252.51        33.10 o                         
   8   8   4          0.11         12.45        14.12 o                         
 -19   0   5          7.77         -5.54        15.37 o                         
 -17   0   5         39.48         54.09        17.60 o                         
 -15   0   5          7.34         20.51        23.03 o                         
 -13   0   5        628.63        533.83        62.03 o                         
 -11   0   5       1196.86       1154.11        46.93 o                         
  -9   0   5        289.11        354.76        23.04 o                         
  -7   0   5       2696.13       2694.04        76.90 o                         
  -5   0   5        203.80        281.73        14.75 o                         
  -3   0   5       1268.94       1211.73        33.75 o                         
  -1   0   5       9012.83       7769.08       247.08 o                         
   1   0   5       6794.50       5853.88       217.13 o                         
   3   0   5        208.41        198.04        23.32 o                         
   5   0   5        397.00        481.48        30.29 o                         
   7   0   5        121.96         99.68        17.62 o                         
   9   0   5         42.87         23.52        15.68 o                         
  11   0   5        992.62       1137.67        57.00 o                         
  13   0   5       1156.51       1057.23        57.30 o                         
  15   0   5        971.81        791.87        53.14 o                         
  17   0   5         13.74         18.19        22.69 o                         
  19   0   5        218.20        274.72        42.89 o                         
 -20   1   5         56.90         26.77        18.35 o                         
 -19   1   5         35.89         21.67        14.58 o                         
 -18   1   5         78.24         66.77        17.04 o                         
 -17   1   5          6.10         24.08        16.36 o                         
 -16   1   5        164.25        156.93        19.30 o                         
 -15   1   5        312.55        277.57        32.94 o                         
 -14   1   5        158.90        189.18        16.73 o                         
 -13   1   5       3608.80       3497.20        81.92 o                         
 -12   1   5         65.69         75.07        11.50 o                         
 -11   1   5        585.12        617.92        30.64 o                         
 -10   1   5        128.86        130.54        11.02 o                         
  -9   1   5       1585.41       1613.84        40.59 o                         
  -8   1   5        409.74        434.40        15.56 o                         
  -7   1   5       3252.52       3423.88        74.17 o                         
  -6   1   5         60.54         78.43         6.82 o                         
  -5   1   5       1387.56       1326.32        33.14 o                         
  -4   1   5          2.31         -0.21         5.65 o                         
  -3   1   5       1033.26        995.21        23.24 o                         
  -2   1   5        273.76        273.45        17.45 o                         
  -1   1   5        514.42        573.57        18.75 o                         
   0   1   5         14.41          6.88         7.77 o                         
   1   1   5        257.65        273.90        18.50 o                         
   2   1   5        711.41        655.83        21.88 o                         
   3   1   5       1745.43       1747.09        46.39 o                         
   4   1   5        585.75        564.54        20.02 o                         
   5   1   5        201.50        215.70        13.23 o                         
   6   1   5        262.22        303.39        15.83 o                         
   7   1   5          1.23          8.51         8.17 o                         
   8   1   5        212.26        207.33        20.86 o                         
   9   1   5       1534.33       1526.06        46.84 o                         
  10   1   5        227.57        232.32        18.70 o                         
  11   1   5         84.54        108.55        15.44 o                         
  12   1   5        208.59        275.89        26.46 o                         
  13   1   5        631.37        667.79        35.02 o                         
  14   1   5        110.84         96.04        17.87 o                         
  15   1   5        332.90        264.33        29.75 o                         
  16   1   5         30.97         18.47        14.04 o                         
  17   1   5         28.92        101.82        40.04 o                         
  18   1   5         11.96         28.17        14.83 o                         
  19   1   5         87.25         92.34        18.81 o                         
 -19   2   5          0.02         35.62        22.33 o                         
 -18   2   5          1.93         25.15        19.62 o                         
 -17   2   5          5.25          3.06        12.77 o                         
 -16   2   5        113.62         99.45        17.68 o                         
 -15   2   5         50.61         73.39        14.68 o                         
 -14   2   5       1588.09       1517.57        52.18 o                         
 -13   2   5          0.02         12.94        10.38 o                         
 -12   2   5        506.82        468.04        22.19 o                         
 -11   2   5        180.63        193.29        16.33 o                         
 -10   2   5         33.88         46.92        12.81 o                         
  -9   2   5        272.58        262.27        15.52 o                         
  -8   2   5        141.05        163.47        12.77 o                         
  -7   2   5       1296.58       1298.52        34.61 o                         
  -6   2   5         34.51         56.99         9.12 o                         
  -5   2   5       1128.41       1125.21        25.41 o                         
  -4   2   5        729.81        718.87        20.75 o                         
  -3   2   5        145.88        139.28        10.46 o                         
  -2   2   5         19.29         33.10         6.50 o                         
  -1   2   5        445.39        473.62        16.84 o                         
   0   2   5         18.21         17.83         7.33 o                         
   1   2   5       1412.02       1388.60        33.83 o                         
   2   2   5         21.01         20.07         7.54 o                         
   3   2   5          6.89          4.42         8.14 o                         
   4   2   5        245.64        311.35        17.79 o                         
   5   2   5         14.35          9.40         8.11 o                         
   6   2   5        258.90        257.66        13.89 o                         
   7   2   5        266.91        238.68        19.27 o                         
   8   2   5        942.59       1042.15        31.90 o                         
   9   2   5         12.63          7.85         7.99 o                         
  10   2   5         24.56         29.14        10.22 o                         
  11   2   5        459.45        469.73        23.88 o                         
  12   2   5        108.03        148.86        19.74 o                         
  13   2   5        345.22        353.54        35.48 o                         
  14   2   5       1704.23       1635.22        59.97 o                         
  15   2   5         18.50         10.55        14.26 o                         
  16   2   5         89.27         91.74        17.55 o                         
  17   2   5         21.63         31.59        16.48 o                         
  18   2   5         53.61         16.88        15.29 o                         
  19   2   5         33.11         52.05        24.30 o                         
 -19   3   5         23.21         31.31        17.55 o                         
 -18   3   5        251.69        264.71        39.11 o                         
 -17   3   5         12.98         68.26        13.59 o                         
 -16   3   5        430.85        377.61        27.36 o                         
 -15   3   5         53.00         53.41        12.98 o                         
 -14   3   5       4501.14       4224.37       100.72 o                         
 -13   3   5        262.92        332.75        27.66 o                         
 -12   3   5       9237.69       8578.04       193.25 o                         
 -11   3   5         64.37         61.04        12.61 o                         
 -10   3   5        161.97        186.43        16.12 o                         
  -9   3   5        552.08        542.09        24.52 o                         
  -8   3   5        178.14        225.50        18.04 o                         
  -7   3   5        268.97        349.51        17.16 o                         
  -6   3   5        393.03        398.66        16.73 o                         
  -5   3   5        243.78        311.65        13.70 o                         
  -4   3   5       2356.07       2335.52        50.71 o                         
  -3   3   5        147.32        230.47        15.22 o                         
  -2   3   5        906.42        884.79        24.62 o                         
  -1   3   5         59.77         78.26        10.12 o                         
   0   3   5        138.27        149.16        10.21 o                         
   1   3   5        161.42        189.25        10.42 o                         
   2   3   5         27.03         33.14         7.83 o                         
   3   3   5        122.58        140.38        10.92 o                         
   4   3   5         93.31         77.19        11.02 o                         
   5   3   5        242.31        270.66        14.85 o                         
   6   3   5        350.43        368.04        17.26 o                         
   7   3   5        343.03        323.84        20.05 o                         
   8   3   5         13.38         16.17         8.70 o                         
   9   3   5          6.58          4.58         8.38 o                         
  10   3   5          5.14          6.70         8.14 o                         
  11   3   5         62.27         57.70        11.51 o                         
  12   3   5          0.48          4.67         9.81 o                         
  13   3   5          2.44         18.46        10.42 o                         
  14   3   5        125.12        111.94        20.60 o                         
  15   3   5        180.60        164.73        17.67 o                         
  16   3   5         15.81         28.27        12.35 o                         
  17   3   5          6.25         14.54        12.28 o                         
  18   3   5         82.66        114.93        17.74 o                         
 -18   4   5          4.52         16.89        15.38 o                         
 -17   4   5         40.14         18.66        13.55 o                         
 -16   4   5         24.51         48.76        12.92 o                         
 -15   4   5        122.19        100.80        18.91 o                         
 -14   4   5        820.27        784.91        31.45 o                         
 -13   4   5         87.40        100.87        15.42 o                         
 -12   4   5        228.52        231.71        19.00 o                         
 -11   4   5        241.92        268.83        20.75 o                         
 -10   4   5         36.81         32.56        11.37 o                         
  -9   4   5         43.87         30.10        11.68 o                         
  -8   4   5         12.73         21.35         9.85 o                         
  -7   4   5         79.48         90.49        11.34 o                         
  -6   4   5          0.36          2.69         7.51 o                         
  -5   4   5        164.89        178.22        13.37 o                         
  -4   4   5         20.56          9.31         6.98 o                         
  -3   4   5        280.63        298.21        16.26 o                         
  -2   4   5        425.05        428.69        15.82 o                         
  -1   4   5       2608.95       2762.52        57.66 o                         
   0   4   5         38.13         48.06         7.41 o                         
   1   4   5        309.87        380.77        14.83 o                         
   2   4   5         16.41          9.91         6.36 o                         
   3   4   5         16.38         18.36         7.49 o                         
   4   4   5          4.92          1.12         6.48 o                         
   5   4   5        405.69        416.43        18.10 o                         
   6   4   5         24.46         35.17         8.87 o                         
   7   4   5         59.80         41.58        10.17 o                         
   8   4   5       1456.14       1445.31        43.25 o                         
   9   4   5         27.18         24.28        10.04 o                         
  10   4   5        207.69        211.14        25.46 o                         
  11   4   5         22.60         13.39        11.67 o                         
  12   4   5         36.62         45.53        12.78 o                         
  13   4   5         36.09         41.57        10.25 o                         
  14   4   5       1013.42        910.62        31.48 o                         
  15   4   5        196.59        226.45        21.46 o                         
  16   4   5        103.02         77.41        17.27 o                         
  17   4   5          6.47         20.96        15.53 o                         
 -16   5   5         24.24         39.37        15.91 o                         
 -15   5   5        104.03         89.90        16.14 o                         
 -14   5   5        271.52        352.35        31.04 o                         
 -13   5   5       2409.55       2372.32        64.61 o                         
 -12   5   5        164.28        177.94        18.85 o                         
 -11   5   5        439.67        379.63        22.48 o                         
 -10   5   5          1.09          2.47        11.07 o                         
  -9   5   5       1613.83       1549.41        45.86 o                         
  -8   5   5          2.22          8.26        12.19 o                         
  -7   5   5       4245.65       4129.97       104.67 o                         
  -6   5   5          5.37         16.05         9.25 o                         
  -5   5   5         91.12        120.13        13.58 o                         
  -4   5   5         15.69         23.02         8.89 o                         
  -3   5   5          3.85          3.49         7.25 o                         
  -2   5   5        165.81        195.59        12.62 o                         
  -1   5   5         76.41         85.93         9.25 o                         
   0   5   5        474.70        450.61        17.10 o                         
   1   5   5        219.85        270.05        20.58 o                         
   2   5   5          4.89          3.22         8.48 o                         
   3   5   5        142.31        161.08        12.53 o                         
   4   5   5         35.03         36.65         9.16 o                         
   5   5   5        239.13        306.22        16.76 o                         
   6   5   5          0.12         17.79         9.26 o                         
   7   5   5          5.42          0.37         8.96 o                         
   8   5   5         31.91         28.02         9.10 o                         
   9   5   5        234.75        202.74        17.46 o                         
  10   5   5         11.87         24.00        11.18 o                         
  11   5   5          7.51         -6.45        10.25 o                         
  12   5   5        316.67        287.21        22.05 o                         
  13   5   5          2.36          8.89        11.27 o                         
  14   5   5          4.03          2.26        11.06 o                         
  15   5   5         74.30         36.13        23.84 o                         
  16   5   5         14.76        -12.98        16.53 o                         
 -15   6   5         57.12         52.53        16.09 o                         
 -14   6   5         71.97         69.12        20.95 o                         
 -13   6   5        200.81        224.03        18.90 o                         
 -12   6   5          9.73         57.62        13.31 o                         
 -11   6   5        259.95        236.17        25.74 o                         
 -10   6   5          6.39          3.35        14.50 o                         
  -9   6   5          1.25         -3.55        14.39 o                         
  -8   6   5         17.76         24.53        11.67 o                         
  -7   6   5        161.93        211.71        19.75 o                         
  -6   6   5         38.82         66.32        12.31 o                         
  -5   6   5        413.69        404.46        27.07 o                         
  -4   6   5        262.67        306.20        23.65 o                         
  -3   6   5        361.62        372.01        19.16 o                         
  -2   6   5        762.40        787.35        24.90 o                         
  -1   6   5         37.21         34.46         8.67 o                         
   0   6   5        253.75        327.47        21.36 o                         
   1   6   5        777.19        763.33        28.41 o                         
   2   6   5        894.64        910.80        37.01 o                         
   3   6   5         45.60         67.97        11.70 o                         
   4   6   5        211.99        207.69        16.92 o                         
   5   6   5        150.00        160.78        14.92 o                         
   6   6   5         21.38         18.76         9.56 o                         
   7   6   5          7.37         12.44         9.63 o                         
   8   6   5         23.03         20.55        11.13 o                         
   9   6   5        127.08        113.20        15.53 o                         
  10   6   5         15.41         20.42        12.55 o                         
  11   6   5        353.59        320.77        22.39 o                         
  12   6   5         14.66         29.65        14.43 o                         
  13   6   5        176.37        149.84        32.54 o                         
  14   6   5          1.73          0.02        15.34 o                         
 -12   7   5        255.74        198.68        19.99 o                         
 -11   7   5        160.27        186.39        27.25 o                         
 -10   7   5        107.30        114.81        17.98 o                         
  -9   7   5        203.72        199.59        21.97 o                         
  -8   7   5        231.27        244.57        21.37 o                         
  -7   7   5         58.26         60.02        13.46 o                         
  -6   7   5        322.65        350.71        23.14 o                         
  -5   7   5        395.76        403.91        26.40 o                         
  -4   7   5         31.67         43.70        12.54 o                         
  -3   7   5        242.30        287.80        20.73 o                         
  -2   7   5         59.90         98.77        18.37 o                         
  -1   7   5         61.99         57.48        13.61 o                         
   0   7   5          6.68         22.10        11.06 o                         
   1   7   5        809.71        754.41        33.02 o                         
   2   7   5        239.46        233.48        21.61 o                         
   3   7   5         10.92         26.28        15.63 o                         
   4   7   5        157.04        154.45        19.68 o                         
   5   7   5         33.05         22.91        11.36 o                         
   6   7   5        111.57        112.72        16.41 o                         
   7   7   5        312.24        289.76        27.96 o                         
   8   7   5          3.97         34.09        16.60 o                         
   9   7   5          9.27         18.25        11.90 o                         
  10   7   5         65.29         62.73        16.15 o                         
  11   7   5         10.73        -16.61        17.87 o                         
  12   7   5          2.05        -17.94        17.94 o                         
  -9   8   5          7.67        -42.74        42.74 o                         
  -8   8   5         18.65         -8.35        12.58 o                         
  -7   8   5          5.45         -8.59        10.26 o                         
  -6   8   5         58.89         94.28        19.22 o                         
  -5   8   5        219.10        224.00        20.61 o                         
  -4   8   5          7.42          6.82        12.58 o                         
  -3   8   5         26.46         10.64        14.35 o                         
  -2   8   5          6.63          6.80        19.10 o                         
  -1   8   5        102.48        122.62        17.98 o                         
   0   8   5         11.57         13.57        13.71 o                         
   1   8   5        392.05        417.05        56.25 o                         
   2   8   5          0.60         13.50        30.85 o                         
   3   8   5        123.91        138.94        20.73 o                         
   4   8   5          5.12         20.07        21.29 o                         
   5   8   5         44.02          7.06        17.33 o                         
   6   8   5         41.96         79.98        15.04 o                         
   7   8   5          4.37         -0.32        13.52 o                         
   8   8   5         63.01         70.75        18.52 o                         
 -20   0   6         16.23         -3.40        20.92 o                         
 -18   0   6         67.20         36.57        16.82 o                         
 -16   0   6         37.42         45.41        15.20 o                         
 -14   0   6        465.50        493.43        35.27 o                         
 -12   0   6         37.56         70.40        18.09 o                         
 -10   0   6         57.76         45.92        12.26 o                         
  -8   0   6        615.92        611.10        25.26 o                         
  -6   0   6       2234.37       2466.72        61.42 o                         
  -4   0   6       7311.71       6915.96       180.81 o                         
  -2   0   6      27229.49      24581.34       684.95 o                         
   0   0   6      12874.77      12881.54       499.07 o                         
   2   0   6       7048.97       5962.93       191.79 o                         
   4   0   6        595.49        602.98        26.84 o                         
   6   0   6       6984.93       6878.75       230.40 o                         
   8   0   6         29.53         16.62        13.53 o                         
  10   0   6        269.15        281.56        35.19 o                         
  12   0   6        205.99        196.86        27.37 o                         
  14   0   6        913.57        722.64        60.27 o                         
  16   0   6        318.03        321.72        39.67 o                         
  18   0   6        779.68        674.34        71.83 o                         
 -20   1   6          1.07         38.31        17.55 o                         
 -19   1   6         26.63         45.45        19.02 o                         
 -18   1   6        118.43        134.23        19.16 o                         
 -17   1   6         24.94         41.46        12.87 o                         
 -16   1   6         11.05         22.89        12.22 o                         
 -15   1   6         10.70          6.73        11.24 o                         
 -14   1   6          5.13          2.71         8.15 o                         
 -13   1   6        239.49        242.32        19.09 o                         
 -12   1   6       2943.74       2808.88        74.20 o                         
 -11   1   6        175.20        195.55        19.06 o                         
 -10   1   6         12.31         12.60         7.08 o                         
  -9   1   6        149.47        167.08        11.38 o                         
  -8   1   6         16.20         22.60         6.16 o                         
  -7   1   6        924.36       1021.81        25.34 o                         
  -6   1   6       1770.86       1812.19        35.53 o                         
  -5   1   6        677.18        723.83        21.27 o                         
  -4   1   6          0.01         -0.20         5.16 o                         
  -3   1   6          0.51         -0.55         4.91 o                         
  -2   1   6       1706.42       1628.01        42.32 o                         
  -1   1   6       1222.23       1239.05        34.21 o                         
   0   1   6        247.62        261.31        20.49 o                         
   1   1   6        508.92        540.72        22.37 o                         
   2   1   6         41.28         34.09         6.40 o                         
   3   1   6        147.35        150.77        13.21 o                         
   4   1   6       1970.68       1868.13        44.18 o                         
   5   1   6        532.34        524.92        18.50 o                         
   6   1   6       1667.60       1732.34        45.07 o                         
   7   1   6        441.28        406.47        28.09 o                         
   8   1   6         19.92         28.65         9.49 o                         
   9   1   6        371.54        390.19        23.97 o                         
  10   1   6         28.02         33.74        10.85 o                         
  11   1   6         27.18         34.54        11.99 o                         
  12   1   6       1020.76       1083.64        68.28 o                         
  13   1   6         83.54         73.07        14.27 o                         
  14   1   6          3.00         11.67        12.65 o                         
  15   1   6        286.96        248.81        24.18 o                         
  16   1   6          0.16         13.61        12.38 o                         
  17   1   6        106.06        119.96        38.55 o                         
  18   1   6         37.96         57.27        16.11 o                         
  19   1   6         13.56          5.46        27.07 o                         
 -19   2   6         43.89         48.36        25.09 o                         
 -18   2   6         30.25         44.44        14.86 o                         
 -17   2   6        105.20         70.03        16.30 o                         
 -16   2   6         42.92         94.59        17.23 o                         
 -15   2   6        119.50        118.71        17.64 o                         
 -14   2   6        190.28        218.99        18.71 o                         
 -13   2   6       1688.15       1669.08        53.52 o                         
 -12   2   6        955.03        904.91        30.47 o                         
 -11   2   6         45.03         60.08        11.41 o                         
 -10   2   6        241.31        271.93        16.25 o                         
  -9   2   6         67.47         81.78        12.62 o                         
  -8   2   6         88.39         92.89        11.51 o                         
  -7   2   6         42.29         66.23         9.40 o                         
  -6   2   6        532.83        538.23        18.63 o                         
  -5   2   6       1985.93       2077.25        45.88 o                         
  -4   2   6         90.86         87.59         8.92 o                         
  -3   2   6       4057.88       3894.76        79.22 o                         
  -2   2   6         58.46         63.93         8.08 o                         
  -1   2   6       1011.10        966.02        26.06 o                         
   0   2   6          3.60         10.62         6.49 o                         
   1   2   6        891.34        817.65        29.71 o                         
   2   2   6        111.15        105.11         9.83 o                         
   3   2   6         95.10        116.91        15.77 o                         
   4   2   6        194.60        219.69        16.90 o                         
   5   2   6        737.52        768.64        25.46 o                         
   6   2   6        341.21        355.32        14.73 o                         
   7   2   6         40.61         46.23         8.08 o                         
   8   2   6        223.89        263.43        15.68 o                         
   9   2   6         41.09         43.84         9.13 o                         
  10   2   6          6.81         -4.56         8.10 o                         
  11   2   6          4.71          1.88         9.32 o                         
  12   2   6        229.19        254.90        21.72 o                         
  13   2   6         42.40         62.05        13.26 o                         
  14   2   6         49.99         60.51        15.62 o                         
  15   2   6        669.85        588.27        35.53 o                         
  16   2   6          0.01         -5.67        13.34 o                         
  17   2   6        209.22        210.94        30.49 o                         
  18   2   6         20.61         34.98        16.43 o                         
  19   2   6        115.41        114.72        21.71 o                         
 -19   3   6          0.00         25.18        23.50 o                         
 -18   3   6          6.94         38.05        16.83 o                         
 -17   3   6         28.62         35.05        17.65 o                         
 -16   3   6         10.59         32.89        11.30 o                         
 -15   3   6         61.68         48.58        15.72 o                         
 -14   3   6         58.73        128.30        25.21 o                         
 -13   3   6       1220.12       1202.23        46.09 o                         
 -12   3   6         68.64        135.85        15.28 o                         
 -11   3   6       1141.61       1047.03        34.26 o                         
 -10   3   6        137.68        131.96        22.62 o                         
  -9   3   6         53.29         85.19        12.45 o                         
  -8   3   6         29.22         25.43         7.84 o                         
  -7   3   6       2906.97       3033.42        63.54 o                         
  -6   3   6         73.32         86.85         9.95 o                         
  -5   3   6       1507.68       1458.09        37.78 o                         
  -4   3   6         77.03         79.15         8.72 o                         
  -3   3   6         27.09         73.05         8.52 o                         
  -2   3   6         87.01        110.40         9.99 o                         
  -1   3   6       2840.61       2949.89        62.00 o                         
   0   3   6        610.08        654.31        19.59 o                         
   1   3   6        174.85        239.68        14.86 o                         
   2   3   6         38.46         55.65         8.07 o                         
   3   3   6        157.97        176.11        12.93 o                         
   4   3   6          8.72          8.48         7.83 o                         
   5   3   6        467.95        470.35        21.24 o                         
   6   3   6        113.03        133.51        13.88 o                         
   7   3   6          1.85          2.69         6.96 o                         
   8   3   6         40.41         47.32        10.15 o                         
   9   3   6        232.23        211.76        18.64 o                         
  10   3   6         58.89         70.19        12.28 o                         
  11   3   6        203.12        208.67        17.45 o                         
  12   3   6         12.81         27.62        10.55 o                         
  13   3   6         65.52         60.39        16.12 o                         
  14   3   6         90.67         81.69        15.53 o                         
  15   3   6        376.97        354.55        29.42 o                         
  16   3   6         25.05         13.36        13.35 o                         
  17   3   6        253.02        248.19        20.24 o                         
  18   3   6          3.02         -5.86        16.55 o                         
 -18   4   6         13.37         23.75        17.57 o                         
 -17   4   6          2.73         14.79        14.78 o                         
 -16   4   6        208.06        153.25        21.42 o                         
 -15   4   6         17.97          7.29        13.89 o                         
 -14   4   6        681.94        703.71        32.52 o                         
 -13   4   6       1192.57       1121.73        44.54 o                         
 -12   4   6        391.23        436.47        24.92 o                         
 -11   4   6        838.64        790.43        29.87 o                         
 -10   4   6         11.02          8.13        10.38 o                         
  -9   4   6        150.01        159.07        14.66 o                         
  -8   4   6        485.39        474.10        29.02 o                         
  -7   4   6         82.14         89.14        11.85 o                         
  -6   4   6        156.05        190.76        14.95 o                         
  -5   4   6       1103.42       1116.14        31.86 o                         
  -4   4   6         76.33         80.69         9.82 o                         
  -3   4   6         55.33         66.43         8.87 o                         
  -2   4   6          0.04         -1.80         7.92 o                         
  -1   4   6         22.94         15.47         7.73 o                         
   0   4   6          5.38         10.55         6.84 o                         
   1   4   6         55.75         77.84         8.36 o                         
   2   4   6       1285.47       1302.77        32.83 o                         
   3   4   6        525.45        538.05        20.22 o                         
   4   4   6        512.28        515.49        19.36 o                         
   5   4   6         89.66         92.33        10.97 o                         
   6   4   6        109.73        112.70        14.33 o                         
   7   4   6         12.38         14.41         9.23 o                         
   8   4   6        561.04        575.51        30.21 o                         
   9   4   6          7.57         19.12        11.56 o                         
  10   4   6          4.57         12.03        10.52 o                         
  11   4   6        104.86        112.67        19.79 o                         
  12   4   6        134.23        130.40        16.24 o                         
  13   4   6          2.56          0.58        13.25 o                         
  14   4   6         15.34         28.87        12.43 o                         
  15   4   6        240.06        193.91        17.08 o                         
  16   4   6         23.03         26.90        17.15 o                         
  17   4   6          5.03         -1.62        14.57 o                         
 -16   5   6        106.31         86.19        16.60 o                         
 -15   5   6          6.75         10.36        12.22 o                         
 -14   5   6          0.00         30.89        13.58 o                         
 -13   5   6        308.03        310.11        26.85 o                         
 -12   5   6       1560.15       1486.50        48.10 o                         
 -11   5   6        130.16        153.98        16.65 o                         
 -10   5   6         36.72         18.23        10.99 o                         
  -9   5   6        320.19        329.25        28.08 o                         
  -8   5   6          6.90         24.04        14.07 o                         
  -7   5   6         49.76         85.36        12.88 o                         
  -6   5   6         10.50         25.32         9.57 o                         
  -5   5   6         71.07         77.28        11.42 o                         
  -4   5   6        652.50        661.81        23.70 o                         
  -3   5   6         91.78        111.92        11.40 o                         
  -2   5   6        389.53        378.63        16.69 o                         
  -1   5   6        144.28        173.24        13.68 o                         
   0   5   6          8.81         21.93         7.69 o                         
   1   5   6         16.01         23.05         8.32 o                         
   2   5   6         18.75         19.47         9.10 o                         
   3   5   6          4.94         -6.18         7.03 o                         
   4   5   6        735.93        749.45        26.69 o                         
   5   5   6         60.81         31.35         9.68 o                         
   6   5   6        314.24        303.60        26.44 o                         
   7   5   6        221.79        227.41        18.92 o                         
   8   5   6         29.05         49.04        11.35 o                         
   9   5   6          3.16         16.31        13.35 o                         
  10   5   6         39.35         34.12        10.88 o                         
  11   5   6         77.80         97.44        13.53 o                         
  12   5   6         21.21          7.65        11.15 o                         
  13   5   6          5.57         19.48        12.21 o                         
  14   5   6          5.46         -0.05        12.43 o                         
  15   5   6         26.59         28.06        17.66 o                         
  16   5   6        105.53         88.80        22.03 o                         
 -14   6   6        431.94        384.62        25.98 o                         
 -13   6   6        107.65         52.88        14.94 o                         
 -12   6   6          0.27         -0.11        13.46 o                         
 -11   6   6         13.67          7.72        15.18 o                         
 -10   6   6         11.18          8.60        12.79 o                         
  -9   6   6          3.73         11.54        13.20 o                         
  -8   6   6         94.08         97.93        13.87 o                         
  -7   6   6          1.79         -8.58         8.58 o                         
  -6   6   6        146.39        174.24        17.22 o                         
  -5   6   6         65.48         84.90        12.76 o                         
  -4   6   6         23.60         28.62        10.70 o                         
  -3   6   6         11.37         63.82        10.92 o                         
  -2   6   6        433.71        482.38        21.30 o                         
  -1   6   6         41.96         45.60         9.17 o                         
   0   6   6        215.49        228.77        18.72 o                         
   1   6   6        495.02        503.78        26.04 o                         
   2   6   6        115.88        136.28        22.60 o                         
   3   6   6        208.32        336.91        23.37 o                         
   4   6   6          7.18         12.59        10.79 o                         
   5   6   6        147.03        131.48        13.57 o                         
   6   6   6        422.54        447.27        32.01 o                         
   7   6   6         36.49         35.23        11.03 o                         
   8   6   6         41.52         42.09        11.90 o                         
   9   6   6         27.41         20.79        11.25 o                         
  10   6   6        116.73        135.41        17.76 o                         
  11   6   6         94.51        110.47        16.61 o                         
  12   6   6         37.67         57.66        17.01 o                         
  13   6   6        288.06        288.96        29.54 o                         
  14   6   6        786.54        785.94        74.18 o                         
 -12   7   6        865.77        813.29        44.42 o                         
 -11   7   6          3.65        -11.82        14.93 o                         
 -10   7   6        331.46        349.70        28.71 o                         
  -9   7   6         61.82         63.77        19.54 o                         
  -8   7   6         54.18         83.00        18.01 o                         
  -7   7   6        605.02        560.04        26.73 o                         
  -6   7   6        161.58        181.80        17.45 o                         
  -5   7   6         33.74         36.02        12.19 o                         
  -4   7   6          5.24          3.21         9.75 o                         
  -3   7   6         20.83         15.80        10.42 o                         
  -2   7   6         86.70        134.66        18.67 o                         
  -1   7   6         38.34         40.26        10.98 o                         
   0   7   6          1.82         10.93        11.33 o                         
   1   7   6          1.46          1.73        10.14 o                         
   2   7   6         17.14          7.46        12.42 o                         
   3   7   6         49.27         44.68        16.57 o                         
   4   7   6        453.15        488.61        30.84 o                         
   5   7   6          0.34         10.03        12.37 o                         
   6   7   6          0.01         10.16        11.43 o                         
   7   7   6         14.64          5.85        13.23 o                         
   8   7   6          7.83          7.74        11.64 o                         
   9   7   6          0.11         -5.74        11.80 o                         
  10   7   6         45.97         63.55        17.42 o                         
  11   7   6         52.60         40.35        17.30 o                         
  -8   8   6         75.04         76.29        15.22 o                         
  -7   8   6          2.37         -8.95        11.05 o                         
  -6   8   6          7.34         14.78        12.05 o                         
  -5   8   6          0.00          4.07        12.55 o                         
  -4   8   6         49.47         42.18        13.50 o                         
  -3   8   6         45.96         46.67        17.30 o                         
  -2   8   6          7.88         16.28        15.24 o                         
  -1   8   6         68.06         85.14        19.61 o                         
   0   8   6          6.11          6.17        20.91 o                         
   1   8   6         12.50          8.97        13.47 o                         
   2   8   6         48.06         37.30        13.98 o                         
   3   8   6        148.75        136.27        21.53 o                         
   4   8   6          0.69        -12.52        12.52 o                         
   5   8   6          0.11        -17.10        17.10 o                         
   6   8   6          4.36         30.49        18.32 o                         
   7   8   6          1.06         19.45        18.45 o                         
   8   8   6        120.69        122.33        59.45 o                         
 -19   0   7          0.52         24.67        16.69 o                         
 -17   0   7         27.83         32.69        16.05 o                         
 -15   0   7        767.08        765.10        41.77 o                         
 -13   0   7        171.67        169.25        21.56 o                         
 -11   0   7         82.01         84.70        17.46 o                         
  -9   0   7       1181.12       1105.03        51.81 o                         
  -7   0   7         59.16         98.56        11.26 o                         
  -5   0   7       6468.26       6570.56       190.40 o                         
  -3   0   7        182.22        175.04        17.06 o                         
  -1   0   7       2197.08       2178.61        77.81 o                         
   1   0   7       7560.92       7457.83       241.89 o                         
   3   0   7       6631.09       6277.67       236.43 o                         
   5   0   7      10112.99      10004.59       289.33 o                         
   7   0   7       1425.78       1566.81       116.22 o                         
   9   0   7       2275.34       2216.49        99.61 o                         
  11   0   7         49.34         74.41        19.60 o                         
  13   0   7         21.93         38.96        19.26 o                         
  15   0   7       2058.82       1885.03        91.15 o                         
  17   0   7          8.73         14.78        22.51 o                         
  19   0   7        112.29        239.39        55.60 o                         
 -20   1   7         60.35         88.28        29.39 o                         
 -19   1   7          3.80         25.87        14.80 o                         
 -18   1   7        120.12        118.99        17.94 o                         
 -17   1   7         38.95         28.57        12.49 o                         
 -16   1   7          0.24          8.28        11.10 o                         
 -15   1   7         11.99         20.52        11.32 o                         
 -14   1   7          1.15         -9.63         9.63 o                         
 -13   1   7        841.44        783.63        29.00 o                         
 -12   1   7        883.90        780.87        26.49 o                         
 -11   1   7        328.95        346.80        21.44 o                         
 -10   1   7        386.54        394.21        17.34 o                         
  -9   1   7          0.01          1.89         6.01 o                         
  -8   1   7         33.21         28.02         6.12 o                         
  -7   1   7        808.98        874.46        20.81 o                         
  -6   1   7       3865.28       4012.67        90.64 o                         
  -5   1   7       3106.85       3264.72        70.51 o                         
  -4   1   7        307.18        271.80        14.20 o                         
  -3   1   7       1595.75       1556.66        41.29 o                         
  -2   1   7        784.80        727.28        22.39 o                         
  -1   1   7        181.20        159.20        26.55 o                         
   0   1   7         16.11         26.26         9.23 o                         
   1   1   7        546.05        539.86        21.33 o                         
   2   1   7          3.35          5.06         8.16 o                         
   3   1   7        746.29        709.47        23.73 o                         
   4   1   7        711.70        702.16        25.87 o                         
   5   1   7        342.19        364.23        15.24 o                         
   6   1   7        134.42        145.32        10.73 o                         
   7   1   7          5.38         -3.31         6.93 o                         
   8   1   7       1599.18       1642.86        46.15 o                         
   9   1   7         18.92         25.71         9.76 o                         
  10   1   7          0.14          3.64         9.25 o                         
  11   1   7        117.80        175.00        18.55 o                         
  12   1   7         13.45         16.44        12.24 o                         
  13   1   7        202.34        189.12        20.36 o                         
  14   1   7        225.01        206.26        19.92 o                         
  15   1   7        113.50        101.68        22.29 o                         
  16   1   7        118.24        126.07        18.29 o                         
  17   1   7          6.46         23.97        15.55 o                         
  18   1   7        130.54        110.78        22.25 o                         
  19   1   7         43.52         68.04        20.66 o                         
 -19   2   7         11.89         47.90        24.46 o                         
 -18   2   7        511.71        519.27        45.40 o                         
 -17   2   7        132.08        129.75        18.60 o                         
 -16   2   7         31.37         21.05        13.29 o                         
 -15   2   7        740.34        674.51        49.65 o                         
 -14   2   7          0.73          8.30         9.19 o                         
 -13   2   7        551.33        541.43        45.81 o                         
 -12   2   7        176.49        198.36        20.46 o                         
 -11   2   7         21.64         10.44         9.71 o                         
 -10   2   7          6.79         -0.97         8.78 o                         
  -9   2   7        129.91        160.70        16.42 o                         
  -8   2   7        249.24        273.49        16.21 o                         
  -7   2   7        154.28        162.30        12.65 o                         
  -6   2   7         24.42         22.32         6.78 o                         
  -5   2   7       1676.22       1762.02        40.38 o                         
  -4   2   7        212.06        230.43        13.54 o                         
  -3   2   7         41.85         35.80         7.14 o                         
  -2   2   7        101.48         86.86         9.40 o                         
  -1   2   7          0.11         10.84         7.69 o                         
   0   2   7          2.56         -2.53         7.81 o                         
   1   2   7       1354.28       1349.93        37.09 o                         
   2   2   7       1007.28       1008.57        30.68 o                         
   3   2   7         19.34         30.81         7.80 o                         
   4   2   7         27.80         27.27         7.87 o                         
   5   2   7       1121.68       1022.14        33.53 o                         
   6   2   7       1604.26       1701.45        46.20 o                         
   7   2   7          1.47         -4.07         5.40 o                         
   8   2   7        641.42        660.55        23.55 o                         
   9   2   7        119.92        125.45        13.03 o                         
  10   2   7        102.27        128.21        16.60 o                         
  11   2   7         41.70         35.22        10.60 o                         
  12   2   7         16.88         19.33        10.74 o                         
  13   2   7         70.33         52.04        13.50 o                         
  14   2   7         43.83         33.10        19.44 o                         
  15   2   7        266.42        280.55        31.95 o                         
  16   2   7          8.32        -20.75        20.75 o                         
  17   2   7         13.74          0.78        15.61 o                         
  18   2   7        122.98        132.07        29.83 o                         
 -18   3   7          6.83          0.52        18.57 o                         
 -17   3   7          0.01         16.41        14.22 o                         
 -16   3   7        420.74        400.57        36.89 o                         
 -15   3   7         96.92        117.26        16.30 o                         
 -14   3   7          8.98         -7.93        10.24 o                         
 -13   3   7         18.50         41.30        13.56 o                         
 -12   3   7        429.30        472.17        29.59 o                         
 -11   3   7         78.84         84.17        12.50 o                         
 -10   3   7        120.11        143.36        14.76 o                         
  -9   3   7          3.59         -3.27         7.16 o                         
  -8   3   7         62.21         58.90         9.14 o                         
  -7   3   7         26.90         37.76         8.79 o                         
  -6   3   7       4862.87       5051.73       108.81 o                         
  -5   3   7        149.30        149.34        14.03 o                         
  -4   3   7          4.86          4.43         6.11 o                         
  -3   3   7          0.03          5.68         6.50 o                         
  -2   3   7         11.13          7.99         5.84 o                         
  -1   3   7        642.42        626.88        20.39 o                         
   0   3   7          1.04          1.70         7.07 o                         
   1   3   7         79.34         86.45         8.53 o                         
   2   3   7       3611.45       3636.61        76.26 o                         
   3   3   7        287.47        313.28        19.50 o                         
   4   3   7        843.60        934.52        32.42 o                         
   5   3   7         35.69         37.98        10.41 o                         
   6   3   7        490.34        516.72        25.45 o                         
   7   3   7        427.34        431.61        24.27 o                         
   8   3   7        219.77        198.74        14.50 o                         
   9   3   7          2.68         16.03         8.95 o                         
  10   3   7        120.29        132.59        15.71 o                         
  11   3   7          4.72         17.92        10.39 o                         
  12   3   7        103.27         97.47        13.41 o                         
  13   3   7        113.89        109.44        14.02 o                         
  14   3   7         58.71         54.65        16.70 o                         
  15   3   7         14.93         15.32        12.77 o                         
  16   3   7         41.33         51.18        14.43 o                         
  17   3   7          6.41         20.16        15.72 o                         
  18   3   7        155.24        154.85        41.26 o                         
 -17   4   7         61.92         55.52        20.84 o                         
 -16   4   7        131.66        105.38        16.94 o                         
 -15   4   7        927.20        838.10        46.32 o                         
 -14   4   7         97.88        112.92        14.43 o                         
 -13   4   7         37.41         74.27        13.23 o                         
 -12   4   7        612.50        655.67        30.73 o                         
 -11   4   7        286.83        294.47        21.91 o                         
 -10   4   7        259.47        265.64        19.85 o                         
  -9   4   7          5.45         -0.93         9.54 o                         
  -8   4   7        731.40        718.18        28.10 o                         
  -7   4   7        169.00        192.62        18.27 o                         
  -6   4   7          0.46          1.90         6.57 o                         
  -5   4   7        159.49        213.49        19.84 o                         
  -4   4   7          3.56          3.77         7.75 o                         
  -3   4   7         17.95         20.80         7.46 o                         
  -2   4   7          1.61         -1.25         8.60 o                         
  -1   4   7       1832.49       1773.91        44.30 o                         
   0   4   7         97.55        113.41        10.50 o                         
   1   4   7         23.40         32.65         6.49 o                         
   2   4   7       1019.48       1006.75        27.11 o                         
   3   4   7         76.07         95.92        10.96 o                         
   4   4   7        180.13        157.70        13.34 o                         
   5   4   7          2.75         -5.47         8.49 o                         
   6   4   7        515.59        522.19        25.67 o                         
   7   4   7          1.24         10.37        10.41 o                         
   8   4   7          0.28         -8.48        11.01 o                         
   9   4   7         90.40        122.48        23.97 o                         
  10   4   7         20.22          2.13         9.43 o                         
  11   4   7        176.61        181.84        21.43 o                         
  12   4   7        129.08        153.92        18.56 o                         
  13   4   7        104.38        115.88        18.55 o                         
  14   4   7         28.94         -7.71        12.77 o                         
  15   4   7         57.78         40.05        16.62 o                         
  16   4   7         13.57        -18.51        18.51 o                         
  17   4   7          0.03         37.75        17.82 o                         
 -16   5   7          0.69          3.44        15.49 o                         
 -15   5   7          5.92         20.61        13.16 o                         
 -14   5   7          2.50         11.95        11.93 o                         
 -13   5   7         55.58         83.14        16.41 o                         
 -12   5   7         69.62        105.10        16.88 o                         
 -11   5   7          0.34         -1.90        13.18 o                         
 -10   5   7         26.13         30.09        11.65 o                         
  -9   5   7         44.22         26.77        15.08 o                         
  -8   5   7         12.66          7.80        12.16 o                         
  -7   5   7        150.85        183.63        16.68 o                         
  -6   5   7        141.67        181.13        16.77 o                         
  -5   5   7       2307.02       2281.49        59.72 o                         
  -4   5   7         28.63         33.82         9.40 o                         
  -3   5   7        561.79        561.95        19.99 o                         
  -2   5   7        253.20        280.46        18.20 o                         
  -1   5   7        149.03        146.66        14.23 o                         
   0   5   7         88.66        111.50        12.16 o                         
   1   5   7        179.50        208.35        17.31 o                         
   2   5   7          0.34          0.46         8.82 o                         
   3   5   7         62.41         58.73        11.02 o                         
   4   5   7         31.59         48.42        11.32 o                         
   5   5   7          0.15          2.48        10.77 o                         
   6   5   7          1.08         -2.28        11.90 o                         
   7   5   7          0.57          7.20         9.72 o                         
   8   5   7        337.30        276.99        21.14 o                         
   9   5   7         42.59         63.04        17.08 o                         
  10   5   7         88.64         61.06        15.16 o                         
  11   5   7         23.03         17.72        13.79 o                         
  12   5   7         11.89         21.09        17.33 o                         
  13   5   7         11.28         10.16        12.23 o                         
  14   5   7          4.04         22.95        12.30 o                         
  15   5   7         15.16        -17.50        22.20 o                         
 -14   6   7        117.68         86.81        15.80 o                         
 -13   6   7         96.82         86.93        20.44 o                         
 -12   6   7         68.89         83.25        18.87 o                         
 -11   6   7         11.95         18.55        20.09 o                         
 -10   6   7        205.16        181.60        26.06 o                         
  -9   6   7        116.22         99.07        18.84 o                         
  -8   6   7        130.24        120.07        19.18 o                         
  -7   6   7        193.26        208.70        17.17 o                         
  -6   6   7          0.48          7.09         9.51 o                         
  -5   6   7         88.81         70.81        12.65 o                         
  -4   6   7        186.04        224.06        18.32 o                         
  -3   6   7        153.54        165.76        15.67 o                         
  -2   6   7        458.16        490.22        24.03 o                         
  -1   6   7          6.53         11.32         8.73 o                         
   0   6   7        208.76        230.49        16.88 o                         
   1   6   7        805.78        846.62        36.23 o                         
   2   6   7         31.46         39.62        12.30 o                         
   3   6   7        175.83        181.48        15.97 o                         
   4   6   7         55.22         66.69        12.35 o                         
   5   6   7        591.34        561.28        23.29 o                         
   6   6   7          2.95         19.62        11.56 o                         
   7   6   7        217.57        218.78        18.70 o                         
   8   6   7         59.87         42.47        12.74 o                         
   9   6   7        350.83        326.64        27.90 o                         
  10   6   7        171.55        156.89        25.20 o                         
  11   6   7          9.27         -2.78        12.49 o                         
  12   6   7         43.05          8.48        13.97 o                         
  13   6   7          3.36        -13.81        13.81 o                         
 -12   7   7        185.54        194.65        26.41 o                         
 -11   7   7         86.62         70.95        20.87 o                         
 -10   7   7        247.03        250.54        25.55 o                         
  -9   7   7          0.68         18.61        13.56 o                         
  -8   7   7          3.35         34.16        13.94 o                         
  -7   7   7        192.46        192.32        17.73 o                         
  -6   7   7        589.48        601.35        32.60 o                         
  -5   7   7        344.18        326.23        24.34 o                         
  -4   7   7         73.30         65.73        12.48 o                         
  -3   7   7        294.44        317.64        23.16 o                         
  -2   7   7          0.44         -5.79         8.99 o                         
  -1   7   7          4.56         20.97        12.08 o                         
   0   7   7        173.65        210.44        21.67 o                         
   1   7   7         34.09         22.37        14.31 o                         
   2   7   7          2.13         13.82        13.89 o                         
   3   7   7          0.16         25.10        14.73 o                         
   4   7   7          6.35         68.58        48.79 o                         
   5   7   7         76.46         52.56        16.04 o                         
   6   7   7          0.42         28.47        12.39 o                         
   7   7   7        116.12        133.58        20.86 o                         
   8   7   7         27.34         37.51        13.50 o                         
   9   7   7        204.72        238.61        23.24 o                         
  10   7   7          7.16         -0.73        13.36 o                         
  11   7   7         19.91         26.84        16.34 o                         
  -8   8   7         13.75         32.59        13.34 o                         
  -7   8   7          0.94         12.07        12.77 o                         
  -6   8   7        143.72        177.67        26.79 o                         
  -5   8   7        126.19        138.94        18.77 o                         
  -4   8   7         12.40         -9.46        12.26 o                         
  -3   8   7          0.70          0.55        13.18 o                         
  -2   8   7        283.02        319.16        41.44 o                         
  -1   8   7        113.24        128.24        19.91 o                         
   0   8   7          2.63        -10.22        14.13 o                         
   1   8   7         49.19         27.25        14.34 o                         
   2   8   7          0.16         10.55        14.54 o                         
   3   8   7        129.48         72.24        16.19 o                         
   4   8   7         13.81          3.02        15.41 o                         
   5   8   7         18.59         10.80        30.00 o                         
   6   8   7         85.02         66.24        19.60 o                         
   7   8   7          3.78        -15.44        15.44 o                         
 -18   0   8        107.17         97.33        20.71 o                         
 -16   0   8          1.01         -1.11        14.10 o                         
 -14   0   8        146.77        117.98        18.72 o                         
 -12   0   8        961.23        904.39        43.97 o                         
 -10   0   8       1603.03       1622.57        84.44 o                         
  -8   0   8        548.51        604.38        25.72 o                         
  -6   0   8         11.80         14.38         8.82 o                         
  -4   0   8         96.77        100.54        12.12 o                         
  -2   0   8       2458.40       2560.67       105.69 o                         
   0   0   8        178.90        203.36        20.26 o                         
   2   0   8        748.78        793.15        35.16 o                         
   4   0   8        775.84        800.30        59.76 o                         
   6   0   8         61.69         68.46        12.15 o                         
   8   0   8       3251.22       3035.80       109.64 o                         
  10   0   8        134.22        213.67        38.79 o                         
  12   0   8         65.44         68.12        42.12 o                         
  14   0   8        249.24        255.73        34.36 o                         
  16   0   8       1101.60       1268.77        69.59 o                         
  18   0   8        506.45        580.12        80.20 o                         
 -19   1   8         54.95         81.41        22.23 o                         
 -18   1   8         48.84         86.52        17.41 o                         
 -17   1   8          1.50         -1.48        12.91 o                         
 -16   1   8         67.84         68.42        14.00 o                         
 -15   1   8         55.24         43.45        12.23 o                         
 -14   1   8         13.99         22.47        11.54 o                         
 -13   1   8         11.20         10.50        12.19 o                         
 -12   1   8        630.54        579.73        23.10 o                         
 -11   1   8        122.03        117.17        12.00 o                         
 -10   1   8        165.93        195.78        14.45 o                         
  -9   1   8        136.68        175.99        12.86 o                         
  -8   1   8        570.24        592.36        17.29 o                         
  -7   1   8       1052.08       1036.32        28.34 o                         
  -6   1   8        420.76        523.77        17.14 o                         
  -5   1   8          1.64         -4.85         5.68 o                         
  -4   1   8       3210.47       3205.15        69.28 o                         
  -3   1   8        322.67        376.61        18.36 o                         
  -2   1   8         57.13         51.01         9.88 o                         
  -1   1   8        518.27        494.81        22.97 o                         
   0   1   8       1570.94       1592.28        45.22 o                         
   1   1   8        523.03        494.50        22.42 o                         
   2   1   8        327.65        250.81        20.03 o                         
   3   1   8        622.68        657.68        23.25 o                         
   4   1   8         56.01         72.02        11.53 o                         
   5   1   8         39.28         65.05        10.90 o                         
   6   1   8         79.43         65.73         9.04 o                         
   7   1   8         92.47        120.89        12.00 o                         
   8   1   8       1528.27       1513.44        41.24 o                         
   9   1   8         16.10         15.20         8.39 o                         
  10   1   8          0.54         -6.46         8.90 o                         
  11   1   8          0.79          6.34        10.20 o                         
  12   1   8        196.68        181.53        17.11 o                         
  13   1   8          8.89         -5.66        14.80 o                         
  14   1   8        200.64        250.96        41.93 o                         
  15   1   8          9.70         19.62        12.89 o                         
  16   1   8        162.37        173.75        21.22 o                         
  17   1   8         81.34         55.49        17.06 o                         
  18   1   8         26.03         24.81        16.81 o                         
 -19   2   8         76.42         75.12        20.17 o                         
 -18   2   8         76.03         76.16        18.29 o                         
 -17   2   8        142.59         93.84        16.37 o                         
 -16   2   8         55.50         48.30        13.17 o                         
 -15   2   8         13.37         11.68        10.62 o                         
 -14   2   8        251.92        275.92        21.85 o                         
 -13   2   8          0.76         -6.98         8.65 o                         
 -12   2   8        109.84        136.47        14.86 o                         
 -11   2   8         13.59         17.55         8.16 o                         
 -10   2   8        302.90        310.32        20.17 o                         
  -9   2   8          3.44         -4.80         7.87 o                         
  -8   2   8        395.16        415.41        26.64 o                         
  -7   2   8       1295.77       1361.70        34.28 o                         
  -6   2   8        126.07        155.01        11.19 o                         
  -5   2   8         66.58         45.02         7.61 o                         
  -4   2   8       1117.46       1147.09        29.11 o                         
  -3   2   8        649.86        696.27        23.58 o                         
  -2   2   8        989.46       1051.99        28.94 o                         
  -1   2   8       1925.76       1876.75        50.85 o                         
   0   2   8         91.51        111.86        11.26 o                         
   1   2   8       2469.50       2573.07        62.72 o                         
   2   2   8         58.15         89.84        11.75 o                         
   3   2   8        142.76        149.74        14.16 o                         
   4   2   8        187.66        163.12        12.37 o                         
   5   2   8        145.89        164.46        13.03 o                         
   6   2   8         12.65         39.36         9.59 o                         
   7   2   8        391.30        383.11        19.71 o                         
   8   2   8         65.09         68.14         8.39 o                         
   9   2   8        612.64        573.45        25.75 o                         
  10   2   8        169.40        167.92        14.32 o                         
  11   2   8        892.27        943.42        32.57 o                         
  12   2   8         24.02         32.87        12.59 o                         
  13   2   8        259.60        269.47        21.23 o                         
  14   2   8        110.75        138.93        20.80 o                         
  15   2   8         54.24         79.49        14.88 o                         
  16   2   8         17.64         20.01        14.19 o                         
  17   2   8         18.19        -13.47        13.47 o                         
  18   2   8         94.70         86.03        23.07 o                         
 -18   3   8         31.06         30.99        14.33 o                         
 -17   3   8        235.22        232.19        24.16 o                         
 -16   3   8          3.64         18.25        12.08 o                         
 -15   3   8        475.78        519.64        29.89 o                         
 -14   3   8        108.84         88.35        13.41 o                         
 -13   3   8         19.29          8.49        10.50 o                         
 -12   3   8         68.65         75.26        12.49 o                         
 -11   3   8         10.74          8.63         9.94 o                         
 -10   3   8         67.80         61.20        15.83 o                         
  -9   3   8         37.14         48.23        11.20 o                         
  -8   3   8          0.13          1.78         7.98 o                         
  -7   3   8          7.53          5.99         8.17 o                         
  -6   3   8          7.67         14.04         7.14 o                         
  -5   3   8       3166.47       3475.49        78.44 o                         
  -4   3   8        332.15        356.05        18.43 o                         
  -3   3   8        275.08        267.85        21.22 o                         
  -2   3   8        190.11        245.16        15.83 o                         
  -1   3   8         69.17         79.57        11.71 o                         
   0   3   8        650.10        664.10        21.69 o                         
   1   3   8         31.64         63.50         8.75 o                         
   2   3   8        111.27        117.22        11.49 o                         
   3   3   8         15.54         14.45         7.08 o                         
   4   3   8        429.31        461.61        26.83 o                         
   5   3   8       1199.12       1237.24        37.90 o                         
   6   3   8         25.76         32.74        10.54 o                         
   7   3   8         31.66         24.60        10.99 o                         
   8   3   8         27.91         13.55        12.28 o                         
   9   3   8        550.65        593.67        32.22 o                         
  10   3   8        384.11        360.93        26.11 o                         
  11   3   8        181.37        198.62        19.00 o                         
  12   3   8          4.15          9.51        15.30 o                         
  13   3   8        830.61        857.59        38.39 o                         
  14   3   8         25.48         20.32        15.38 o                         
  15   3   8         12.52        -12.01        12.01 o                         
  16   3   8         21.49          3.27        13.14 o                         
  17   3   8         29.54         13.70        18.36 o                         
 -17   4   8          1.61          7.18        17.38 o                         
 -16   4   8         55.35         70.74        15.97 o                         
 -15   4   8          0.26         10.81        14.50 o                         
 -14   4   8          6.16         17.07        12.21 o                         
 -13   4   8         35.84         63.20        13.12 o                         
 -12   4   8         77.84         80.98        13.03 o                         
 -11   4   8        147.84        165.80        19.46 o                         
 -10   4   8          0.60         10.63        10.48 o                         
  -9   4   8        112.99        163.08        25.38 o                         
  -8   4   8          0.34          3.39         8.86 o                         
  -7   4   8       1116.67       1145.06        31.44 o                         
  -6   4   8         13.31         14.40        10.07 o                         
  -5   4   8         58.23         63.31        14.47 o                         
  -4   4   8         21.62         20.69         8.81 o                         
  -3   4   8        130.85        147.91        11.96 o                         
  -2   4   8         18.11         14.01         8.05 o                         
  -1   4   8        264.56        282.56        16.60 o                         
   0   4   8        378.08        395.31        14.98 o                         
   1   4   8       1924.81       1929.56        43.00 o                         
   2   4   8        314.80        332.99        20.01 o                         
   3   4   8         27.95         52.05        12.55 o                         
   4   4   8          0.05         15.83         7.28 o                         
   5   4   8         75.14         45.21        14.84 o                         
   6   4   8        103.51        108.18        15.27 o                         
   7   4   8        171.38        204.19        18.98 o                         
   8   4   8        130.65        129.92        18.20 o                         
   9   4   8          0.10         -3.58        12.01 o                         
  10   4   8         27.26         50.67        16.81 o                         
  11   4   8        214.42        256.47        24.37 o                         
  12   4   8         23.39          1.08        10.93 o                         
  13   4   8        155.76        133.04        16.50 o                         
  14   4   8         48.39         42.36        12.84 o                         
  15   4   8        170.88        135.07        21.93 o                         
  16   4   8         27.02         17.72        17.11 o                         
 -16   5   8         22.78         33.21        16.39 o                         
 -15   5   8         20.36         33.26        14.22 o                         
 -14   5   8         14.32         22.75        14.17 o                         
 -13   5   8        112.62        100.04        15.98 o                         
 -12   5   8        103.44        130.35        19.19 o                         
 -11   5   8          1.98          0.65        14.50 o                         
 -10   5   8         25.04         25.62        10.99 o                         
  -9   5   8        339.28        378.52        29.23 o                         
  -8   5   8          0.05        -11.03        11.03 o                         
  -7   5   8         20.89         28.59        11.16 o                         
  -6   5   8       1165.19       1149.19        37.94 o                         
  -5   5   8        243.23        256.93        18.07 o                         
  -4   5   8        138.62        150.88        14.62 o                         
  -3   5   8        697.21        617.28        24.77 o                         
  -2   5   8        845.69        842.94        34.42 o                         
  -1   5   8         34.09         34.40        11.98 o                         
   0   5   8        345.10        331.22        18.24 o                         
   1   5   8        305.01        349.01        22.63 o                         
   2   5   8        304.71        323.60        18.26 o                         
   3   5   8          6.80         -0.79         8.18 o                         
   4   5   8          3.59          4.79         9.49 o                         
   5   5   8         32.85         39.34        12.34 o                         
   6   5   8         55.88         71.86        13.77 o                         
   7   5   8        372.13        328.84        23.40 o                         
   8   5   8        133.67        142.81        23.72 o                         
   9   5   8        135.14        132.78        18.71 o                         
  10   5   8         22.12         30.01        14.43 o                         
  11   5   8          2.47          3.37        16.09 o                         
  12   5   8        105.48        105.62        28.29 o                         
  13   5   8        105.33         85.73        24.04 o                         
  14   5   8          3.38         12.78        16.17 o                         
  15   5   8          0.41         -6.86        24.30 o                         
 -14   6   8         27.10          8.92        16.64 o                         
 -13   6   8        138.04        150.49        22.43 o                         
 -12   6   8        252.67        241.06        30.76 o                         
 -11   6   8        432.11        480.79        44.65 o                         
 -10   6   8        190.36        212.16        28.42 o                         
  -9   6   8         61.25         75.95        21.08 o                         
  -8   6   8         24.41         30.69        15.32 o                         
  -7   6   8         24.80         25.31        12.08 o                         
  -6   6   8          0.96          3.38         9.60 o                         
  -5   6   8          0.03          2.46         8.95 o                         
  -4   6   8        194.94        260.67        22.87 o                         
  -3   6   8         87.33         91.72        14.39 o                         
  -2   6   8        279.53        312.04        20.26 o                         
  -1   6   8        641.36        626.06        23.94 o                         
   0   6   8        237.40        276.37        18.14 o                         
   1   6   8         55.51         55.87        13.75 o                         
   2   6   8        174.18        184.42        17.21 o                         
   3   6   8         28.63         43.65        10.85 o                         
   4   6   8          5.90          2.28         9.72 o                         
   5   6   8          0.00         13.46        10.30 o                         
   6   6   8         44.36         55.43        13.84 o                         
   7   6   8         54.56         22.49        12.43 o                         
   8   6   8        472.87        471.47        28.57 o                         
   9   6   8        337.74        361.19        28.74 o                         
  10   6   8          2.05         10.77        13.99 o                         
  11   6   8         42.67         33.68        18.33 o                         
  12   6   8          4.11         -2.31        21.97 o                         
  13   6   8          0.11          3.13        15.10 o                         
 -11   7   8         40.96         46.14        24.60 o                         
 -10   7   8        262.92        266.86        27.06 o                         
  -9   7   8          6.08        -13.73        13.80 o                         
  -8   7   8          6.92         -8.48        11.44 o                         
  -7   7   8         81.61         77.01        14.26 o                         
  -6   7   8        322.85        317.05        22.43 o                         
  -5   7   8         85.69         69.14        13.17 o                         
  -4   7   8        552.06        515.55        27.78 o                         
  -3   7   8        296.76        283.52        21.73 o                         
  -2   7   8         33.77         39.94        11.03 o                         
  -1   7   8          0.02        -10.16        10.16 o                         
   0   7   8        404.97        406.18        31.89 o                         
   1   7   8         30.13         31.09        13.42 o                         
   2   7   8         81.90         89.39        17.65 o                         
   3   7   8        383.68        355.04        37.44 o                         
   4   7   8         16.39          2.48        14.73 o                         
   5   7   8         37.09         51.24        14.78 o                         
   6   7   8         86.06        111.47        16.95 o                         
   7   7   8         17.30         16.94        11.74 o                         
   8   7   8        145.45        183.42        29.54 o                         
   9   7   8          0.51         -4.62        15.00 o                         
  10   7   8          0.45          2.10        16.75 o                         
  -7   8   8        195.69        273.98        32.84 o                         
  -6   8   8         59.84         81.88        24.60 o                         
  -5   8   8          0.64          6.79        18.69 o                         
  -4   8   8        150.88        198.78        29.06 o                         
  -3   8   8          4.14        -12.40        12.40 o                         
  -2   8   8        237.33        263.55        28.98 o                         
  -1   8   8          0.13          5.10        13.94 o                         
   0   8   8        171.31        163.32        21.69 o                         
   1   8   8        442.13        365.78        30.50 o                         
   2   8   8        258.96        191.04        22.37 o                         
   3   8   8         12.50         23.31        14.86 o                         
   4   8   8          3.27         24.35        16.74 o                         
   5   8   8          0.63          6.21        22.21 o                         
   6   8   8         46.69         15.59        19.54 o                         
 -19   0   9          0.13          6.63        21.59 o                         
 -17   0   9         54.12         85.98        19.13 o                         
 -15   0   9         35.68         32.27        19.47 o                         
 -13   0   9        141.51        171.17        21.03 o                         
 -11   0   9        184.20        211.11        23.88 o                         
  -9   0   9       2268.20       2313.88        70.21 o                         
  -7   0   9        154.42        210.87        20.50 o                         
  -5   0   9         75.19         92.52        13.58 o                         
  -3   0   9       1001.15       1152.83        43.24 o                         
  -1   0   9       2112.63       2050.91        77.10 o                         
   1   0   9        242.99        354.88        27.42 o                         
   3   0   9        659.24        740.43        29.73 o                         
   5   0   9          0.08         -9.34        11.71 o                         
   7   0   9        140.79        118.29        27.30 o                         
   9   0   9         29.40         11.93        12.89 o                         
  11   0   9         23.77         25.70        17.74 o                         
  13   0   9         69.73        108.19        33.90 o                         
  15   0   9        181.44        167.49        27.76 o                         
  17   0   9         91.56         78.32        26.22 o                         
 -19   1   9        714.91        804.56        38.99 o                         
 -18   1   9         19.62         42.67        13.67 o                         
 -17   1   9          0.46         23.14        13.47 o                         
 -16   1   9        247.81        259.02        24.99 o                         
 -15   1   9         83.56         72.19        12.40 o                         
 -14   1   9         95.94        103.02        12.50 o                         
 -13   1   9        186.23        189.21        14.08 o                         
 -12   1   9         18.05         12.28         7.69 o                         
 -11   1   9        591.44        574.56        20.36 o                         
 -10   1   9        201.89        224.62        11.96 o                         
  -9   1   9        151.59        194.36        14.57 o                         
  -8   1   9          3.61          9.26         7.29 o                         
  -7   1   9        111.77        123.90        10.85 o                         
  -6   1   9        137.85        163.57        10.76 o                         
  -5   1   9       6062.86       6110.25       127.03 o                         
  -4   1   9       2497.64       2518.10        56.90 o                         
  -3   1   9         10.35         21.58         8.11 o                         
  -2   1   9        235.70        254.32        18.68 o                         
  -1   1   9       6895.30       7011.92       188.27 o                         
   0   1   9       7112.72       7362.22       228.19 o                         
   1   1   9      11262.85      10808.72       282.94 o                         
   2   1   9        990.15        968.17        34.30 o                         
   3   1   9        382.33        383.07        18.22 o                         
   4   1   9        873.66       1039.78        34.57 o                         
   5   1   9         51.51         35.80        10.18 o                         
   6   1   9        205.97        239.10        14.28 o                         
   7   1   9        631.09        571.18        23.22 o                         
   8   1   9          0.23         -5.93         7.47 o                         
   9   1   9         30.42          8.54         9.10 o                         
  10   1   9        142.71        149.25        15.20 o                         
  11   1   9        358.90        422.45        24.22 o                         
  12   1   9        374.17        353.14        22.76 o                         
  13   1   9        257.91        246.94        20.85 o                         
  14   1   9        685.23        719.64        33.30 o                         
  15   1   9          0.12         -8.67        10.78 o                         
  16   1   9         49.28         40.16        14.46 o                         
  17   1   9         48.23         56.33        16.97 o                         
  18   1   9          2.96        -25.51        25.51 o                         
 -19   2   9         93.57         96.15        21.17 o                         
 -18   2   9          7.98         24.19        12.70 o                         
 -17   2   9         53.35         62.95        14.73 o                         
 -16   2   9         25.02         23.61        13.23 o                         
 -15   2   9         83.95         77.58        13.81 o                         
 -14   2   9        424.92        364.70        28.52 o                         
 -13   2   9         17.36         11.46         9.31 o                         
 -12   2   9         70.93         64.31        11.58 o                         
 -11   2   9         52.25         53.84        11.94 o                         
 -10   2   9        290.30        319.46        21.34 o                         
  -9   2   9         54.62         61.09        11.01 o                         
  -8   2   9         35.23         50.40        11.77 o                         
  -7   2   9        285.05        312.95        18.38 o                         
  -6   2   9        102.39         91.32         9.49 o                         
  -5   2   9         60.02         69.28         8.58 o                         
  -4   2   9        737.25        681.50        20.72 o                         
  -3   2   9        396.96        411.90        18.03 o                         
  -2   2   9         60.94         70.21        11.86 o                         
  -1   2   9       1037.94       1046.85        33.70 o                         
   0   2   9         68.27        125.15        19.79 o                         
   1   2   9        198.16        211.52        20.81 o                         
   2   2   9       2226.56       2315.56        59.05 o                         
   3   2   9       1247.13       1222.59        36.82 o                         
   4   2   9         69.48         92.94        11.28 o                         
   5   2   9         75.25         88.79        19.53 o                         
   6   2   9        122.11        139.75        14.71 o                         
   7   2   9        285.68        266.94        21.15 o                         
   8   2   9        672.37        658.18        37.28 o                         
   9   2   9        133.79        127.96        16.78 o                         
  10   2   9         12.04         13.20        10.83 o                         
  11   2   9        314.94        348.56        24.51 o                         
  12   2   9        528.65        570.89        33.96 o                         
  13   2   9         37.43         45.98        20.41 o                         
  14   2   9        116.98        164.54        18.38 o                         
  15   2   9          0.04         14.94        13.54 o                         
  16   2   9         87.48         84.10        24.13 o                         
  17   2   9          0.01        -15.15        16.88 o                         
  18   2   9         39.76         72.93        28.10 o                         
 -18   3   9          2.64         33.37        22.17 o                         
 -17   3   9         42.28         26.72        14.45 o                         
 -16   3   9         71.79         53.68        16.02 o                         
 -15   3   9        107.20        108.93        15.49 o                         
 -14   3   9        449.19        463.45        39.68 o                         
 -13   3   9          9.88         11.02        13.05 o                         
 -12   3   9          8.07         18.50        10.42 o                         
 -11   3   9        114.25         99.55        14.45 o                         
 -10   3   9         34.56         39.80        16.13 o                         
  -9   3   9        122.40        167.58        17.59 o                         
  -8   3   9         55.23         39.59        10.76 o                         
  -7   3   9        245.42        279.31        16.77 o                         
  -6   3   9         15.87         26.97         7.81 o                         
  -5   3   9        129.83        143.06        12.81 o                         
  -4   3   9         41.22         48.77         9.32 o                         
  -3   3   9        167.14        167.34        13.33 o                         
  -2   3   9        108.75        128.14        13.58 o                         
  -1   3   9         37.70         38.02         9.55 o                         
   0   3   9        545.70        592.26        25.41 o                         
   1   3   9         89.65         72.99        10.31 o                         
   2   3   9        635.30        620.48        20.05 o                         
   3   3   9        241.64        202.30        22.02 o                         
   4   3   9       1095.24       1105.62        37.95 o                         
   5   3   9        326.44        298.98        21.86 o                         
   6   3   9         76.15        128.92        18.65 o                         
   7   3   9       1121.73       1126.67        41.39 o                         
   8   3   9        923.54        926.49        39.68 o                         
   9   3   9        166.52        182.26        21.73 o                         
  10   3   9        927.29        880.12        41.39 o                         
  11   3   9          6.07        -10.12        13.21 o                         
  12   3   9        253.61        252.60        24.10 o                         
  13   3   9          0.02         19.13        20.61 o                         
  14   3   9        243.60        332.20        36.68 o                         
  15   3   9          2.88         37.33        18.55 o                         
  16   3   9          7.97        -12.91        12.91 o                         
  17   3   9         36.41         12.26        17.42 o                         
 -17   4   9          8.86        -15.90        16.53 o                         
 -16   4   9         47.98         63.90        16.37 o                         
 -15   4   9        168.37        172.76        20.24 o                         
 -14   4   9         46.57         44.46        13.40 o                         
 -13   4   9          2.86         11.66        14.00 o                         
 -12   4   9         21.09          4.47        12.82 o                         
 -11   4   9        588.06        599.34        35.95 o                         
 -10   4   9          1.08         -2.11        10.20 o                         
  -9   4   9        168.05        190.85        18.36 o                         
  -8   4   9          8.12          1.74        11.23 o                         
  -7   4   9          5.80         -3.03         8.02 o                         
  -6   4   9          0.53          9.16         8.47 o                         
  -5   4   9         31.17         41.11         9.45 o                         
  -4   4   9         36.56         51.82        12.82 o                         
  -3   4   9         34.78         31.61         9.90 o                         
  -2   4   9         85.44        144.43        26.57 o                         
  -1   4   9        154.51        176.94        13.45 o                         
   0   4   9          2.13         -1.00         6.93 o                         
   1   4   9          1.84          9.72         8.41 o                         
   2   4   9       1182.12       1234.55        36.75 o                         
   3   4   9         13.85         18.50         8.24 o                         
   4   4   9         18.04         13.24        11.83 o                         
   5   4   9        102.36        110.42        17.09 o                         
   6   4   9        221.64        261.07        22.11 o                         
   7   4   9         53.71         55.67        12.69 o                         
   8   4   9        141.55        172.46        22.11 o                         
   9   4   9        107.10        166.18        25.00 o                         
  10   4   9        201.36        198.71        23.28 o                         
  11   4   9         63.65         58.02        15.82 o                         
  12   4   9         15.98        -10.77        14.10 o                         
  13   4   9         94.18         80.89        19.80 o                         
  14   4   9         46.62         59.82        19.05 o                         
  15   4   9          0.99          3.40        18.39 o                         
  16   4   9        144.32         76.42        42.05 o                         
 -16   5   9          1.08         18.30        18.29 o                         
 -15   5   9          0.06         19.24        14.90 o                         
 -14   5   9          1.62          1.69        12.92 o                         
 -13   5   9          1.13         -3.85        12.08 o                         
 -12   5   9        159.93        157.17        22.76 o                         
 -11   5   9        105.57        116.57        19.29 o                         
 -10   5   9        554.10        543.57        38.30 o                         
  -9   5   9        149.66        149.84        20.46 o                         
  -8   5   9          8.14         19.57        11.10 o                         
  -7   5   9         52.95         53.94        13.12 o                         
  -6   5   9        248.43        264.47        21.38 o                         
  -5   5   9        608.30        609.30        27.25 o                         
  -4   5   9        462.05        431.65        27.20 o                         
  -3   5   9        199.39        187.13        28.53 o                         
  -2   5   9        134.59        137.76        14.28 o                         
  -1   5   9         33.16         27.18         9.43 o                         
   0   5   9        966.56        902.94        30.47 o                         
   1   5   9        682.19        698.42        26.67 o                         
   2   5   9        220.92        253.59        22.75 o                         
   3   5   9        149.32        161.46        15.65 o                         
   4   5   9        142.69        143.98        22.31 o                         
   5   5   9          0.74         -9.81         9.81 o                         
   6   5   9        361.88        334.63        24.15 o                         
   7   5   9        529.67        521.77        29.99 o                         
   8   5   9         18.08         16.66        11.13 o                         
   9   5   9        294.28        278.52        35.95 o                         
  10   5   9          6.93         -1.89        12.04 o                         
  11   5   9          2.76         -5.07        21.56 o                         
  12   5   9         58.65         52.95        21.00 o                         
  13   5   9          0.02        -35.64        35.64 o                         
  14   5   9        181.83        249.71        38.95 o                         
  15   5   9         19.45         29.18        23.50 o                         
 -14   6   9         29.58         29.77        16.39 o                         
 -13   6   9          0.03         35.18        19.23 o                         
 -12   6   9        190.49        183.48        41.26 o                         
 -11   6   9          4.63          5.09        17.18 o                         
 -10   6   9         34.57         -0.01        14.73 o                         
  -9   6   9        472.59        363.34        31.57 o                         
  -8   6   9          0.66         -4.63        12.04 o                         
  -7   6   9        162.97        123.55        21.10 o                         
  -6   6   9          2.38         -2.42        12.20 o                         
  -5   6   9         18.52         15.44        10.52 o                         
  -4   6   9          0.84          5.54         9.56 o                         
  -3   6   9        591.75        581.80        28.31 o                         
  -2   6   9          2.95          1.17         8.56 o                         
  -1   6   9        268.45        277.61        20.96 o                         
   0   6   9        189.36        186.63        15.98 o                         
   1   6   9          4.28        -10.26        10.26 o                         
   2   6   9          2.82          6.92        16.99 o                         
   3   6   9        126.37        113.02        14.82 o                         
   4   6   9         20.47         10.91         9.56 o                         
   5   6   9          6.44          8.90        11.12 o                         
   6   6   9         18.57         35.86        14.51 o                         
   7   6   9         65.18         44.61        12.98 o                         
   8   6   9        123.50        146.66        24.40 o                         
   9   6   9         44.50         42.21        16.95 o                         
  10   6   9          9.92          4.60        12.07 o                         
  11   6   9          6.06        -12.05        13.71 o                         
  12   6   9         46.37         33.13        20.03 o                         
  13   6   9          5.30          9.05        19.98 o                         
 -11   7   9        121.82        109.19        22.57 o                         
 -10   7   9         29.53         34.20        19.90 o                         
  -9   7   9        124.16        112.18        20.92 o                         
  -8   7   9         63.36         25.03        13.87 o                         
  -7   7   9         12.48         35.48        15.00 o                         
  -6   7   9         15.56         56.19        16.90 o                         
  -5   7   9        508.28        526.57        49.82 o                         
  -4   7   9         55.37        112.14        16.64 o                         
  -3   7   9         15.44         24.39        12.44 o                         
  -2   7   9          2.06         -2.57        10.27 o                         
  -1   7   9        311.38        346.41        28.58 o                         
   0   7   9         32.73         50.79        16.44 o                         
   1   7   9        638.20        625.57        34.36 o                         
   2   7   9        110.54        104.10        18.31 o                         
   3   7   9          3.46         38.69        19.39 o                         
   4   7   9         94.19         83.67        15.96 o                         
   5   7   9         38.03         35.02        14.07 o                         
   6   7   9        176.85        167.17        19.31 o                         
   7   7   9         93.57         87.85        15.40 o                         
   8   7   9         10.95         10.27        15.19 o                         
   9   7   9         14.75         -7.07        15.49 o                         
  10   7   9         38.94         50.10        18.10 o                         
  -7   8   9         25.09         36.48        22.26 o                         
  -6   8   9          1.26          2.12        14.05 o                         
  -5   8   9         36.47         46.37        23.68 o                         
  -4   8   9         61.49         78.59        22.17 o                         
  -3   8   9         22.18         18.05        15.78 o                         
  -2   8   9         87.76         60.38        20.40 o                         
  -1   8   9          8.46         19.02        14.02 o                         
   0   8   9         41.82         30.87        22.29 o                         
   1   8   9         51.21         72.37        16.06 o                         
   2   8   9        273.76        193.65        21.66 o                         
   3   8   9         96.01         86.68        20.12 o                         
   4   8   9         17.14         17.40        19.04 o                         
   5   8   9         56.05         40.35        20.13 o                         
 -18   0  10        109.57        132.70        21.56 o                         
 -16   0  10        226.73        299.34        30.82 o                         
 -14   0  10          9.53         19.06        13.86 o                         
 -12   0  10         62.86         66.83        15.38 o                         
 -10   0  10         43.05         92.28        13.82 o                         
  -8   0  10        906.11        879.44        30.93 o                         
  -6   0  10        258.39        255.13        20.49 o                         
  -4   0  10        303.51        306.68        23.27 o                         
  -2   0  10       2237.54       2282.66        85.14 o                         
   0   0  10       7940.09       8573.56       280.37 o                         
   2   0  10        142.73        154.33        24.08 o                         
   4   0  10        334.98        328.61        28.49 o                         
   6   0  10        282.10        376.40        77.61 o                         
   8   0  10       2082.38       2067.97        85.25 o                         
  10   0  10         79.42         65.03        15.63 o                         
  12   0  10        101.75         98.45        20.54 o                         
  14   0  10         33.47         44.24        18.23 o                         
  16   0  10        116.11        135.54        28.82 o                         
  18   0  10         49.76         31.04        48.65 o                         
 -19   1  10         24.60         64.78        16.95 o                         
 -18   1  10         16.51         38.74        14.24 o                         
 -17   1  10         17.95         38.36        12.70 o                         
 -16   1  10          2.79         11.39        10.94 o                         
 -15   1  10          0.29          6.46         9.55 o                         
 -14   1  10          9.15         15.92         9.65 o                         
 -13   1  10        597.23        593.36        27.59 o                         
 -12   1  10          0.01          3.27         7.10 o                         
 -11   1  10         18.95          2.20         6.33 o                         
 -10   1  10        276.50        264.07        14.45 o                         
  -9   1  10          0.19         -4.24         6.48 o                         
  -8   1  10        737.44        725.41        23.77 o                         
  -7   1  10          3.52          3.27         6.67 o                         
  -6   1  10        636.23        624.81        19.79 o                         
  -5   1  10         53.64         57.67         8.79 o                         
  -4   1  10        152.53        224.89        14.19 o                         
  -3   1  10          4.37          6.09         7.45 o                         
  -2   1  10       1076.75       1115.25        34.26 o                         
  -1   1  10       2848.09       2974.85        86.57 o                         
   0   1  10        805.88        817.15        29.38 o                         
   1   1  10       1306.26       1465.18        40.19 o                         
   2   1  10        152.98        213.54        25.37 o                         
   3   1  10          2.55          0.58         7.55 o                         
   4   1  10         13.11         21.51         9.34 o                         
   5   1  10        317.64        308.23        22.47 o                         
   6   1  10        333.48        385.77        27.25 o                         
   7   1  10        240.77        261.41        19.70 o                         
   8   1  10        189.93        204.03        18.13 o                         
   9   1  10         11.31         17.15         9.40 o                         
  10   1  10        836.08        797.97        52.73 o                         
  11   1  10         16.99         20.11         9.80 o                         
  12   1  10        508.13        455.55        23.23 o                         
  13   1  10         62.92         77.06        13.23 o                         
  14   1  10        161.69        153.08        18.98 o                         
  15   1  10        327.64        402.66        29.74 o                         
  16   1  10          0.80          3.98        15.99 o                         
  17   1  10         54.26         93.79        22.22 o                         
  18   1  10          2.96         -7.80        15.70 o                         
 -19   2  10        237.57        232.33        27.33 o                         
 -18   2  10         12.97         20.22        15.17 o                         
 -17   2  10          1.15         -8.49        10.48 o                         
 -16   2  10          0.42          5.49         9.66 o                         
 -15   2  10          0.71         26.13         9.11 o                         
 -14   2  10          0.63          4.87         8.74 o                         
 -13   2  10         11.80         18.17        11.05 o                         
 -12   2  10          4.18          5.95         9.74 o                         
 -11   2  10         60.20         70.54        13.75 o                         
 -10   2  10         88.31         66.37        13.23 o                         
  -9   2  10         49.41         60.73         9.87 o                         
  -8   2  10        454.59        445.26        18.04 o                         
  -7   2  10        158.36        192.83        12.97 o                         
  -6   2  10         22.71          8.48         6.43 o                         
  -5   2  10        597.11        571.81        20.34 o                         
  -4   2  10        220.93        237.98        13.63 o                         
  -3   2  10         78.69         74.08         9.83 o                         
  -2   2  10        248.31        346.89        22.27 o                         
  -1   2  10       1032.89       1036.71        32.16 o                         
   0   2  10        261.01        271.65        23.40 o                         
   1   2  10        188.19        269.31        21.62 o                         
   2   2  10       1193.22       1246.01        42.57 o                         
   3   2  10         26.02         18.53         9.53 o                         
   4   2  10         28.36         16.41         8.45 o                         
   5   2  10          0.46          1.28         8.40 o                         
   6   2  10         53.30         66.75        12.17 o                         
   7   2  10         14.19         10.04        10.08 o                         
   8   2  10       1103.73       1068.28        37.82 o                         
   9   2  10        985.57       1030.26        36.31 o                         
  10   2  10       2276.26       2163.92        61.70 o                         
  11   2  10        420.85        383.63        30.30 o                         
  12   2  10        299.20        279.47        26.65 o                         
  13   2  10         58.82         85.57        14.81 o                         
  14   2  10         12.01         14.15        15.08 o                         
  15   2  10         61.10         52.29        15.26 o                         
  16   2  10         63.47         67.80        21.75 o                         
  17   2  10         17.57         23.06        26.04 o                         
 -18   3  10         11.42         16.00        17.05 o                         
 -17   3  10         31.51         27.63        15.65 o                         
 -16   3  10         68.87         66.94        14.78 o                         
 -15   3  10        396.43        369.03        31.95 o                         
 -14   3  10        104.88        117.50        17.82 o                         
 -13   3  10         59.21         72.65        14.35 o                         
 -12   3  10         75.55         66.37        14.59 o                         
 -11   3  10         95.68         79.85        15.30 o                         
 -10   3  10        181.84        201.37        18.92 o                         
  -9   3  10         32.15         38.44        11.75 o                         
  -8   3  10          0.60         -1.08         7.61 o                         
  -7   3  10         12.71         15.61         7.83 o                         
  -6   3  10          0.07          1.49         7.05 o                         
  -5   3  10        122.92        134.32        12.46 o                         
  -4   3  10         45.29         59.81        11.56 o                         
  -3   3  10       1620.88       1573.18        40.50 o                         
  -2   3  10         33.15         39.24         9.14 o                         
  -1   3  10        153.59        160.13        12.93 o                         
   0   3  10          0.82          0.89         6.17 o                         
   1   3  10       4244.75       4295.48        94.39 o                         
   2   3  10        321.01        326.57        19.24 o                         
   3   3  10        306.67        442.72        32.66 o                         
   4   3  10        147.36        185.59        23.23 o                         
   5   3  10        379.37        365.16        24.56 o                         
   6   3  10         26.20         26.00        13.11 o                         
   7   3  10        138.36        197.08        22.67 o                         
   8   3  10         56.93         91.29        17.39 o                         
   9   3  10       1177.50       1266.52        50.10 o                         
  10   3  10         95.19        101.80        19.55 o                         
  11   3  10        291.06        340.18        33.36 o                         
  12   3  10          5.55         15.60        14.20 o                         
  13   3  10        260.83        232.63        28.14 o                         
  14   3  10          0.23          2.57        16.10 o                         
  15   3  10         12.70          7.02        19.14 o                         
  16   3  10         11.58        -14.43        14.43 o                         
  17   3  10        103.09        111.20        25.15 o                         
 -17   4  10         12.10         12.30        17.74 o                         
 -16   4  10          5.95         10.28        14.77 o                         
 -15   4  10         18.83         21.00        16.00 o                         
 -14   4  10         91.22        104.28        18.51 o                         
 -13   4  10          6.45         29.74        13.64 o                         
 -12   4  10        170.32        194.99        26.43 o                         
 -11   4  10          1.66          4.61         9.76 o                         
 -10   4  10        211.43        234.35        20.87 o                         
  -9   4  10          7.32          3.59        10.11 o                         
  -8   4  10         57.48         95.28        20.59 o                         
  -7   4  10          4.96          1.12         8.68 o                         
  -6   4  10        259.48        301.71        25.23 o                         
  -5   4  10          5.02          7.53         8.62 o                         
  -4   4  10          0.61          0.58         9.26 o                         
  -3   4  10         68.81         51.26         9.38 o                         
  -2   4  10         28.23         12.67         7.81 o                         
  -1   4  10        120.55        121.18        12.05 o                         
   0   4  10        173.91        177.09        16.60 o                         
   1   4  10        185.74        202.59        15.50 o                         
   2   4  10         66.60         86.52        14.82 o                         
   3   4  10        488.82        488.36        22.13 o                         
   4   4  10         66.10         70.61        14.73 o                         
   5   4  10         17.19         10.82        11.09 o                         
   6   4  10        177.37        188.09        31.16 o                         
   7   4  10          6.48         25.32        15.65 o                         
   8   4  10        555.79        575.26        34.42 o                         
   9   4  10       2596.04       2646.33        83.79 o                         
  10   4  10        192.14        168.47        30.40 o                         
  11   4  10        397.81        431.14        35.09 o                         
  12   4  10         79.33         80.18        19.35 o                         
  13   4  10         14.29         31.85        18.05 o                         
  14   4  10         11.69         16.09        17.38 o                         
  15   4  10         14.21         30.63        32.05 o                         
  16   4  10          0.01         28.11        26.73 o                         
 -15   5  10         10.55         -6.75        15.93 o                         
 -14   5  10        102.31         84.79        16.70 o                         
 -13   5  10        294.78        310.58        28.01 o                         
 -12   5  10          2.27         -3.61        15.28 o                         
 -11   5  10         82.66         77.20        22.65 o                         
 -10   5  10         82.83         73.02        15.33 o                         
  -9   5  10         56.54         57.51        15.92 o                         
  -8   5  10         45.76         53.42         9.82 o                         
  -7   5  10          3.37         -8.67         8.67 o                         
  -6   5  10          2.05         12.31        11.23 o                         
  -5   5  10         97.61        121.66        20.10 o                         
  -4   5  10        215.79        180.62        19.94 o                         
  -3   5  10        220.45        216.57        20.77 o                         
  -2   5  10          0.11         -7.55        11.07 o                         
  -1   5  10        639.59        570.15        23.59 o                         
   0   5  10        137.68        153.19        14.04 o                         
   1   5  10         24.78         31.30        10.22 o                         
   2   5  10        619.13        635.01        25.74 o                         
   3   5  10          0.00         13.91         8.86 o                         
   4   5  10         47.66         69.26        15.73 o                         
   5   5  10         19.55         42.65        14.26 o                         
   6   5  10        361.00        422.87        49.00 o                         
   7   5  10         67.83         83.88        16.53 o                         
   8   5  10         57.41         38.34        16.09 o                         
   9   5  10         26.68         31.69        16.15 o                         
  10   5  10        875.38        897.15        47.01 o                         
  11   5  10         89.20        106.24        22.93 o                         
  12   5  10        147.71        132.18        23.33 o                         
  13   5  10         23.55          9.64        18.10 o                         
  14   5  10        172.24        162.63        44.30 o                         
 -13   6  10          2.73         14.63        18.13 o                         
 -12   6  10         52.62         53.56        20.32 o                         
 -11   6  10         66.57         22.60        18.02 o                         
 -10   6  10         13.68         46.05        21.06 o                         
  -9   6  10         18.50         34.93        18.90 o                         
  -8   6  10        245.28        232.07        29.49 o                         
  -7   6  10         36.01         55.18        12.75 o                         
  -6   6  10        345.61        332.71        21.49 o                         
  -5   6  10         21.57         36.22        11.98 o                         
  -4   6  10         21.08         34.00        13.31 o                         
  -3   6  10        124.28        106.94        13.03 o                         
  -2   6  10         81.36         85.20        12.30 o                         
  -1   6  10          0.53          0.81         9.40 o                         
   0   6  10       1566.72       1483.47        50.88 o                         
   1   6  10         59.55         63.53        13.22 o                         
   2   6  10        174.56        195.12        20.30 o                         
   3   6  10         14.44         20.03        12.65 o                         
   4   6  10         86.04         64.11        13.28 o                         
   5   6  10         74.18         71.22        14.96 o                         
   6   6  10        159.17        147.75        18.46 o                         
   7   6  10          3.93          3.95        13.40 o                         
   8   6  10        824.63        807.32        37.13 o                         
   9   6  10         18.28         18.27        16.20 o                         
  10   6  10          5.06        -15.43        15.43 o                         
  11   6  10        105.04        129.28        24.28 o                         
  12   6  10          0.14          5.01        17.42 o                         
 -11   7  10         57.70         39.30        65.34 o                         
 -10   7  10        120.38         83.64        19.63 o                         
  -9   7  10         17.47         11.56        18.22 o                         
  -8   7  10          3.57         12.81        12.14 o                         
  -7   7  10        116.72        162.98        21.49 o                         
  -6   7  10        171.90        169.19        25.22 o                         
  -5   7  10          4.27         15.65        13.52 o                         
  -4   7  10        225.43        205.58        23.51 o                         
  -3   7  10         73.33         72.50        14.57 o                         
  -2   7  10         25.32         32.76        11.65 o                         
  -1   7  10         93.79         98.69        15.44 o                         
   0   7  10        112.93         89.55        16.97 o                         
   1   7  10        598.83        591.74        33.24 o                         
   2   7  10         19.48          0.61        16.00 o                         
   3   7  10          0.78          1.64        12.90 o                         
   4   7  10         53.19         48.42        19.99 o                         
   5   7  10         30.76         24.85        14.37 o                         
   6   7  10         46.33         34.65        15.40 o                         
   7   7  10        343.00        300.87        24.96 o                         
   8   7  10         19.74        -17.57        19.25 o                         
   9   7  10        108.29         54.95        17.76 o                         
  -6   8  10          2.95          4.02        18.02 o                         
  -5   8  10         41.13         43.76        16.55 o                         
  -4   8  10         23.54         35.19        19.56 o                         
  -3   8  10          5.62         -4.39        12.90 o                         
  -2   8  10         33.75         27.49        15.64 o                         
  -1   8  10         15.44         10.32        15.41 o                         
   0   8  10          5.63         28.07        15.76 o                         
   1   8  10         64.96         35.22        17.26 o                         
   2   8  10         64.84         80.23        19.13 o                         
   3   8  10         54.16         58.46        23.18 o                         
   4   8  10         29.28         31.99        20.42 o                         
   5   8  10          1.71        -48.64        48.64 o                         
 -19   0  11        255.88        464.69       114.16 o                         
 -17   0  11          7.04         -9.15        25.16 o                         
 -15   0  11         77.32         78.82        26.95 o                         
 -13   0  11        703.67        701.58        53.55 o                         
 -11   0  11          0.14         10.95        10.36 o                         
  -9   0  11       1107.56       1061.46        36.48 o                         
  -7   0  11        150.44        168.88        17.68 o                         
  -5   0  11        265.48        237.10        23.00 o                         
  -3   0  11        626.20        549.22        27.05 o                         
  -1   0  11         15.01          9.72        13.28 o                         
   1   0  11        562.28        679.95        49.21 o                         
   3   0  11       2723.01       2674.82        97.45 o                         
   5   0  11       1405.45       1564.51        58.97 o                         
   7   0  11          0.12         -2.33        16.81 o                         
   9   0  11       2536.56       2412.26        99.28 o                         
  11   0  11       1439.83       1327.32        60.69 o                         
  13   0  11        557.69        536.92        37.00 o                         
  15   0  11         33.11         73.60        24.26 o                         
  17   0  11          5.45         -6.46        21.46 o                         
 -19   1  11          2.02         19.58        16.40 o                         
 -18   1  11         98.47        107.50        20.55 o                         
 -17   1  11        271.09        301.95        26.07 o                         
 -16   1  11        100.19        117.56        14.99 o                         
 -15   1  11         96.13        103.29        13.95 o                         
 -14   1  11          4.36         -4.31         9.18 o                         
 -13   1  11         11.01         19.32         9.85 o                         
 -12   1  11         24.11         29.74        10.26 o                         
 -11   1  11         85.08         70.22        11.53 o                         
 -10   1  11       1155.30       1078.21        33.71 o                         
  -9   1  11        378.28        341.16        19.17 o                         
  -8   1  11         10.48         11.72         8.50 o                         
  -7   1  11          6.51         17.70         7.20 o                         
  -6   1  11         96.73         65.25         9.43 o                         
  -5   1  11         68.74         75.16         9.89 o                         
  -4   1  11        850.69        936.89        27.13 o                         
  -3   1  11        860.92        893.98        28.59 o                         
  -2   1  11        196.87        225.63        14.93 o                         
  -1   1  11         92.65        103.69        13.43 o                         
   0   1  11        186.49        240.86        27.47 o                         
   1   1  11        626.44        736.61        25.85 o                         
   2   1  11        209.07        254.79        26.47 o                         
   3   1  11        369.15        350.28        25.41 o                         
   4   1  11          1.03         -6.96         6.96 o                         
   5   1  11       1065.22       1169.16        40.75 o                         
   6   1  11         14.43         14.85        10.60 o                         
   7   1  11       1524.90       1607.03        45.85 o                         
   8   1  11       1746.67       1714.59        49.12 o                         
   9   1  11        168.54        159.88        15.64 o                         
  10   1  11        481.56        494.57        47.53 o                         
  11   1  11          2.27         13.26        10.76 o                         
  12   1  11        176.76        163.34        20.86 o                         
  13   1  11        240.22        246.61        28.54 o                         
  14   1  11         67.46         81.30        13.43 o                         
  15   1  11         51.06         45.95        14.36 o                         
  16   1  11         57.19         47.83        15.57 o                         
  17   1  11         31.68         61.22        17.45 o                         
 -18   2  11         13.88         -5.08        14.95 o                         
 -17   2  11         18.52         38.21        13.40 o                         
 -16   2  11         88.82        119.73        19.36 o                         
 -15   2  11          1.31         20.59        13.21 o                         
 -14   2  11          0.31          0.52        10.89 o                         
 -13   2  11        209.96        185.00        19.54 o                         
 -12   2  11         21.57         30.48        11.25 o                         
 -11   2  11          0.00         10.45        10.06 o                         
 -10   2  11         64.48         45.72        12.24 o                         
  -9   2  11          4.95         12.52         8.97 o                         
  -8   2  11        728.78        744.87        24.45 o                         
  -7   2  11        349.19        371.64        18.01 o                         
  -6   2  11          0.25         -6.27         6.27 o                         
  -5   2  11        213.04        234.81        15.20 o                         
  -4   2  11        156.35        167.18        13.41 o                         
  -3   2  11          0.21          1.24         7.92 o                         
  -2   2  11        911.47       1017.96        46.36 o                         
  -1   2  11        325.20        317.23        18.95 o                         
   0   2  11         42.24         34.56        10.42 o                         
   1   2  11        127.63        196.01        17.45 o                         
   2   2  11          1.44         -7.36         7.36 o                         
   3   2  11          0.06         -3.23         9.45 o                         
   4   2  11         12.31         20.89         9.12 o                         
   5   2  11        115.92        136.41        19.03 o                         
   6   2  11        219.14        276.89        21.60 o                         
   7   2  11         25.74         36.56        15.46 o                         
   8   2  11       3942.33       4021.48       111.20 o                         
   9   2  11       1316.40       1327.34        43.49 o                         
  10   2  11        713.32        717.18        32.80 o                         
  11   2  11         46.74         39.51        14.62 o                         
  12   2  11        486.82        548.36        39.29 o                         
  13   2  11        162.48        177.52        15.78 o                         
  14   2  11         93.83         99.82        19.02 o                         
  15   2  11         35.81         48.98        14.42 o                         
  16   2  11         17.03          2.21        14.97 o                         
  17   2  11         13.34         -1.82        15.62 o                         
 -18   3  11        531.58        818.58       111.59 o                         
 -17   3  11         41.81         80.01        20.19 o                         
 -16   3  11         16.33         30.42        14.42 o                         
 -15   3  11          0.47         11.16        13.66 o                         
 -14   3  11        221.44        217.57        27.39 o                         
 -13   3  11        124.06        129.92        19.09 o                         
 -12   3  11       1569.28       1478.53        62.97 o                         
 -11   3  11        473.10        483.39        37.97 o                         
 -10   3  11        965.16        910.78        34.74 o                         
  -9   3  11         67.00         61.83        12.79 o                         
  -8   3  11        260.90        307.05        22.56 o                         
  -7   3  11        327.31        376.81        19.55 o                         
  -6   3  11        132.19        164.74        20.16 o                         
  -5   3  11         23.93         32.39         8.85 o                         
  -4   3  11        166.08        168.19        15.14 o                         
  -3   3  11         20.45         53.58        11.13 o                         
  -2   3  11        454.67        458.58        20.12 o                         
  -1   3  11          3.63          3.82         7.44 o                         
   0   3  11        194.26        226.62        24.82 o                         
   1   3  11          6.13         16.25         8.62 o                         
   2   3  11       2434.34       2666.81        73.16 o                         
   3   3  11         25.65         36.50        11.66 o                         
   4   3  11        870.74        826.82        33.27 o                         
   5   3  11        366.62        367.58        31.93 o                         
   6   3  11        885.10        913.67        46.25 o                         
   7   3  11         13.63         12.17        14.82 o                         
   8   3  11       5100.26       4909.73       149.12 o                         
   9   3  11          9.60         22.58        14.93 o                         
  10   3  11        108.72        109.86        16.85 o                         
  11   3  11          1.46         20.26        12.90 o                         
  12   3  11         19.12        -14.72        14.72 o                         
  13   3  11         11.63         18.98        18.64 o                         
  14   3  11         20.01          9.49        19.10 o                         
  15   3  11          0.17        -15.54        15.54 o                         
  16   3  11          2.47         -3.54        25.08 o                         
 -16   4  11        116.63        120.51        22.13 o                         
 -15   4  11          0.96         -7.34        14.23 o                         
 -14   4  11         12.43         10.71        13.72 o                         
 -13   4  11          9.48         14.15        12.40 o                         
 -12   4  11          2.94          3.28        11.84 o                         
 -11   4  11          1.30          6.33        10.69 o                         
 -10   4  11        256.52        279.91        22.92 o                         
  -9   4  11          2.87        -10.65        10.65 o                         
  -8   4  11         69.16         88.83        12.23 o                         
  -7   4  11         57.52         53.02        11.67 o                         
  -6   4  11         42.83         40.86        12.30 o                         
  -5   4  11          6.36          2.28        11.39 o                         
  -4   4  11         77.41         78.67        13.32 o                         
  -3   4  11        468.04        473.31        20.35 o                         
  -2   4  11        529.41        510.62        37.83 o                         
  -1   4  11        241.74        246.86        24.80 o                         
   0   4  11        138.90        138.65        13.72 o                         
   1   4  11        248.17        240.34        15.62 o                         
   2   4  11        225.16        226.27        18.09 o                         
   3   4  11        899.05        846.30        29.51 o                         
   4   4  11         94.96        105.50        17.36 o                         
   5   4  11        144.69        188.50        19.93 o                         
   6   4  11          1.00         -6.81        12.32 o                         
   7   4  11        215.58        206.49        26.98 o                         
   8   4  11       2481.47       2570.34        91.54 o                         
   9   4  11        228.09        278.86        40.11 o                         
  10   4  11        453.47        597.37        43.32 o                         
  11   4  11          4.42         -0.44        13.57 o                         
  12   4  11         27.56         23.09        17.18 o                         
  13   4  11         15.43         15.26        21.23 o                         
  14   4  11        101.38        104.52        22.66 o                         
  15   4  11         17.73          6.19        21.49 o                         
 -15   5  11        139.41        147.06        22.38 o                         
 -14   5  11          5.18         30.24        17.59 o                         
 -13   5  11          2.46          4.79        13.09 o                         
 -12   5  11        318.71        370.91        48.41 o                         
 -11   5  11         60.74         92.77        16.66 o                         
 -10   5  11         40.49         67.75        14.46 o                         
  -9   5  11        515.03        475.15        31.24 o                         
  -8   5  11         25.43         25.02         9.76 o                         
  -7   5  11         47.40         68.92        14.28 o                         
  -6   5  11          4.94          8.24        12.51 o                         
  -5   5  11          2.25          8.83        11.93 o                         
  -4   5  11        193.25        144.67        21.39 o                         
  -3   5  11        122.96         93.13        16.29 o                         
  -2   5  11         97.00        106.16        14.88 o                         
  -1   5  11        137.90        125.36        13.47 o                         
   0   5  11          3.42          8.55         7.75 o                         
   1   5  11        855.72        821.62        27.64 o                         
   2   5  11         51.65         50.73        10.49 o                         
   3   5  11        376.62        385.68        32.14 o                         
   4   5  11         15.65          5.40        10.99 o                         
   5   5  11        591.01        553.18        30.94 o                         
   6   5  11         35.40         38.21        15.10 o                         
   7   5  11       1009.40        986.29        42.56 o                         
   8   5  11        219.95        261.91        28.89 o                         
   9   5  11        134.85        149.33        25.22 o                         
  10   5  11        103.87         91.32        21.41 o                         
  11   5  11        267.09        236.49        32.96 o                         
  12   5  11          7.10          8.83        17.30 o                         
  13   5  11        224.32        257.86        34.16 o                         
  14   5  11          1.22         23.59        25.66 o                         
 -13   6  11         74.90         93.93        25.61 o                         
 -12   6  11          0.57        -10.39        19.35 o                         
 -11   6  11         17.14          0.82        16.35 o                         
 -10   6  11         46.02         53.34        18.75 o                         
  -9   6  11         20.04         35.72        15.72 o                         
  -8   6  11         17.99         45.16        16.86 o                         
  -7   6  11         84.40         69.06        14.65 o                         
  -6   6  11         17.92         -2.92        12.01 o                         
  -5   6  11          0.21        -11.96        11.96 o                         
  -4   6  11         26.77         17.73        12.10 o                         
  -3   6  11         11.73         17.89        10.52 o                         
  -2   6  11          0.99         -0.82         9.53 o                         
  -1   6  11         61.49         56.23        13.10 o                         
   0   6  11        493.89        470.84        26.08 o                         
   1   6  11         58.18         48.03        13.12 o                         
   2   6  11         98.46        113.04        14.50 o                         
   3   6  11        602.04        586.81        35.81 o                         
   4   6  11        189.29        163.93        15.75 o                         
   5   6  11        278.17        238.91        22.00 o                         
   6   6  11          2.01         16.28        13.78 o                         
   7   6  11          9.01         24.20        15.18 o                         
   8   6  11          0.56        -14.39        14.39 o                         
   9   6  11        540.06        474.82        38.67 o                         
  10   6  11         28.49         30.25        17.73 o                         
  11   6  11        323.07        250.22        30.60 o                         
  12   6  11          0.04          3.67        20.73 o                         
 -10   7  11        766.94        724.10        52.98 o                         
  -9   7  11         15.80         -7.59        16.89 o                         
  -8   7  11         20.01         11.16        18.84 o                         
  -7   7  11          4.52        -11.23        15.38 o                         
  -6   7  11         29.57         48.71        20.67 o                         
  -5   7  11         70.06         54.40        14.30 o                         
  -4   7  11         74.59        100.08        16.14 o                         
  -3   7  11         17.03         29.32        12.16 o                         
  -2   7  11          4.95         43.22        30.26 o                         
  -1   7  11          1.80         17.25        13.62 o                         
   0   7  11         48.06         30.25        19.77 o                         
   1   7  11          2.02        -10.41        12.45 o                         
   2   7  11        106.41        107.15        20.91 o                         
   3   7  11         58.07         87.87        15.68 o                         
   4   7  11        122.84        111.12        19.55 o                         
   5   7  11         17.24         36.62        16.13 o                         
   6   7  11         50.42         39.90        14.68 o                         
   7   7  11        294.95        249.71        23.14 o                         
   8   7  11        896.18        772.95        40.96 o                         
   9   7  11         99.83        100.63        20.23 o                         
  -4   8  11          2.58         24.12        16.95 o                         
  -3   8  11         34.99         31.68        30.30 o                         
  -2   8  11         21.19         -0.49        22.94 o                         
  -1   8  11         48.10         45.59        17.84 o                         
   0   8  11         31.56         43.09        17.50 o                         
   1   8  11        128.59         99.92        19.84 o                         
   2   8  11         43.05         46.40        28.38 o                         
   3   8  11         32.52         14.60        18.04 o                         
 -18   0  12        167.01        225.22        41.18 o                         
 -16   0  12         63.74         73.06        30.83 o                         
 -14   0  12         70.36         74.11        18.30 o                         
 -12   0  12         52.27         87.44        16.66 o                         
 -10   0  12         17.62         12.71         9.61 o                         
  -8   0  12         50.59         89.57        14.65 o                         
  -6   0  12        960.41        916.33        38.59 o                         
  -4   0  12         66.61         68.07        13.39 o                         
  -2   0  12        983.70        894.75        60.63 o                         
   0   0  12        763.48        910.15        50.13 o                         
   2   0  12       1193.51       1147.03        61.60 o                         
   4   0  12         63.18         53.11        13.85 o                         
   6   0  12         87.61        114.17        18.01 o                         
   8   0  12         19.66         12.12        28.95 o                         
  10   0  12       1043.13       1169.43        65.13 o                         
  12   0  12        558.44        607.76        48.98 o                         
  14   0  12         70.30        143.26        32.56 o                         
  16   0  12          6.21        -11.74        21.43 o                         
 -18   1  12        190.14        227.86        29.07 o                         
 -17   1  12         51.63         68.63        15.43 o                         
 -16   1  12         55.12         50.54        14.34 o                         
 -15   1  12          6.61          7.54        12.11 o                         
 -14   1  12          9.27         25.42        11.74 o                         
 -13   1  12         12.03         -6.78         9.13 o                         
 -12   1  12       1184.14       1032.47        33.10 o                         
 -11   1  12         71.14         75.28        10.62 o                         
 -10   1  12        245.28        272.14        27.57 o                         
  -9   1  12        265.77        266.39        22.81 o                         
  -8   1  12       1680.54       1665.33        43.17 o                         
  -7   1  12         16.60         25.43         8.12 o                         
  -6   1  12          1.24          2.97         7.15 o                         
  -5   1  12        113.10        115.17        10.10 o                         
  -4   1  12        453.93        459.83        20.82 o                         
  -3   1  12        148.34        170.63        15.12 o                         
  -2   1  12        679.33        617.28        23.35 o                         
  -1   1  12        130.01        122.50        13.47 o                         
   0   1  12          8.26          5.52         8.03 o                         
   1   1  12         30.96         24.70        12.68 o                         
   2   1  12         81.60        104.81        19.37 o                         
   3   1  12          1.02          9.19         7.64 o                         
   4   1  12        606.90        644.17        25.25 o                         
   5   1  12        238.49        275.27        19.95 o                         
   6   1  12          0.10         -3.16         9.10 o                         
   7   1  12        844.80        900.74        61.00 o                         
   8   1  12       3466.39       3471.04        88.05 o                         
   9   1  12        432.59        440.54        27.46 o                         
  10   1  12         21.44         47.74        14.50 o                         
  11   1  12          9.55         15.67        10.42 o                         
  12   1  12         12.13         32.17        15.58 o                         
  13   1  12         34.62         55.42        12.79 o                         
  14   1  12         22.05         36.05        12.84 o                         
  15   1  12         23.04         27.92        14.03 o                         
  16   1  12        157.20        215.35        29.91 o                         
  17   1  12          3.32        -16.98        19.43 o                         
 -18   2  12         30.06         53.06        20.52 o                         
 -17   2  12        459.68        436.20        56.63 o                         
 -16   2  12         14.09         36.63        15.28 o                         
 -15   2  12        139.13        154.54        21.65 o                         
 -14   2  12        308.80        305.84        28.47 o                         
 -13   2  12        212.07        180.81        17.98 o                         
 -12   2  12          2.94         16.54        10.71 o                         
 -11   2  12        142.52        159.30        16.17 o                         
 -10   2  12        261.89        298.44        30.54 o                         
  -9   2  12         33.32         42.75        10.95 o                         
  -8   2  12          0.08         12.94         8.22 o                         
  -7   2  12         78.66         74.49        11.02 o                         
  -6   2  12        153.86        161.96        14.06 o                         
  -5   2  12         89.15         92.24         9.70 o                         
  -4   2  12       1511.88       1491.62        41.78 o                         
  -3   2  12         32.02         43.04         9.59 o                         
  -2   2  12          6.43          4.05         7.89 o                         
  -1   2  12         95.21        102.02        12.83 o                         
   0   2  12          0.10         -2.99        10.43 o                         
   1   2  12        538.60        601.56        26.83 o                         
   2   2  12        459.65        468.55        29.60 o                         
   3   2  12        726.73        754.09        28.93 o                         
   4   2  12        103.45        100.08        13.77 o                         
   5   2  12         35.36         55.37        13.14 o                         
   6   2  12        553.71        653.53        60.46 o                         
   7   2  12        256.46        291.14        21.68 o                         
   8   2  12         16.27          8.81        12.01 o                         
   9   2  12        445.57        510.55        29.69 o                         
  10   2  12         70.50         84.05        15.55 o                         
  11   2  12        109.23        101.31        17.09 o                         
  12   2  12          4.00         13.67        13.02 o                         
  13   2  12        124.38         98.12        18.93 o                         
  14   2  12         14.27        -11.13        13.14 o                         
  15   2  12        564.73        597.99        66.62 o                         
  16   2  12         12.42        -13.74        14.32 o                         
  17   2  12         88.44        -64.36        64.36 o                         
 -17   3  12        100.45        117.85        45.53 o                         
 -16   3  12          1.62        -15.37        20.15 o                         
 -15   3  12         41.08         49.86        14.60 o                         
 -14   3  12         17.21         43.45        14.13 o                         
 -13   3  12        489.84        524.83        51.37 o                         
 -12   3  12          1.75         27.34        13.14 o                         
 -11   3  12        134.66        135.48        17.28 o                         
 -10   3  12          6.58         22.77        10.76 o                         
  -9   3  12       3190.24       3165.99        75.94 o                         
  -8   3  12         17.53         20.28         9.78 o                         
  -7   3  12        589.40        625.03        25.41 o                         
  -6   3  12         66.50        107.00        13.52 o                         
  -5   3  12        162.23        171.65        14.48 o                         
  -4   3  12        219.07        244.82        17.01 o                         
  -3   3  12        690.56        678.34        29.66 o                         
  -2   3  12         77.92         87.83        12.28 o                         
  -1   3  12        150.71        155.13        13.97 o                         
   0   3  12        214.42        223.55        17.35 o                         
   1   3  12        974.70        908.24        32.29 o                         
   2   3  12         18.90         15.73        10.64 o                         
   3   3  12         73.87         86.41        13.41 o                         
   4   3  12        119.41        131.00        14.08 o                         
   5   3  12         17.72         25.68         9.88 o                         
   6   3  12        253.79        262.15        37.38 o                         
   7   3  12         13.78          3.62        15.56 o                         
   8   3  12        179.64        236.57        23.28 o                         
   9   3  12       1094.05       1046.34        50.63 o                         
  10   3  12        197.15        209.47        22.41 o                         
  11   3  12          4.22         14.99        14.09 o                         
  12   3  12         21.21          3.01        13.90 o                         
  13   3  12        213.62        248.55        30.47 o                         
  14   3  12          5.08         -0.30        16.27 o                         
  15   3  12          2.26         22.35        30.65 o                         
  16   3  12         27.35         38.46        26.55 o                         
 -16   4  12          1.16         35.78        17.82 o                         
 -15   4  12        143.62        144.91        22.16 o                         
 -14   4  12         20.11         17.10        13.04 o                         
 -13   4  12         34.41         37.64        15.44 o                         
 -12   4  12        195.38        202.72        28.18 o                         
 -11   4  12         17.17         30.93        13.12 o                         
 -10   4  12        139.28        117.39        16.81 o                         
  -9   4  12         49.06         62.23        16.03 o                         
  -8   4  12        208.85        198.04        18.00 o                         
  -7   4  12        200.88        230.42        20.50 o                         
  -6   4  12        133.99        132.96        14.96 o                         
  -5   4  12         54.95         56.64        18.20 o                         
  -4   4  12        202.86        197.07        27.84 o                         
  -3   4  12         63.49         64.00        10.83 o                         
  -2   4  12         79.24         86.70        13.37 o                         
  -1   4  12         30.19         31.33         9.75 o                         
   0   4  12        519.99        560.03        24.82 o                         
   1   4  12       2474.26       2367.41        61.10 o                         
   2   4  12         34.54         38.28         9.87 o                         
   3   4  12          6.71         -1.44        11.50 o                         
   4   4  12       1131.63       1048.24        46.58 o                         
   5   4  12         65.03         43.11        15.88 o                         
   6   4  12        919.85        922.13        41.31 o                         
   7   4  12        121.97        129.19        22.21 o                         
   8   4  12          2.01         27.04        16.47 o                         
   9   4  12        170.71        156.60        23.93 o                         
  10   4  12        118.56         63.06        20.22 o                         
  11   4  12        114.77        109.56        24.52 o                         
  12   4  12        142.94        155.60        25.48 o                         
  13   4  12          9.98         -9.98        14.40 o                         
  14   4  12         16.08        -26.30        33.26 o                         
  15   4  12         64.08         37.74        40.47 o                         
 -15   5  12          5.13         17.41        20.44 o                         
 -14   5  12         52.88         47.35        15.83 o                         
 -13   5  12         17.12          1.47        15.91 o                         
 -12   5  12        570.39        622.85        43.80 o                         
 -11   5  12        229.48        264.13        23.55 o                         
 -10   5  12        112.00        101.65        15.60 o                         
  -9   5  12          2.94         -1.93        11.65 o                         
  -8   5  12        190.26        176.49        16.61 o                         
  -7   5  12          0.05          5.20        10.00 o                         
  -6   5  12         76.42         70.31        18.36 o                         
  -5   5  12        174.41        170.54        21.19 o                         
  -4   5  12       1002.66        954.72        42.77 o                         
  -3   5  12         12.22         25.13        11.54 o                         
  -2   5  12        162.16        204.70        19.26 o                         
  -1   5  12         55.50         76.26        13.81 o                         
   0   5  12        231.57        243.70        16.53 o                         
   1   5  12          0.39         18.58         8.90 o                         
   2   5  12         34.33         25.62         9.78 o                         
   3   5  12         61.76         84.96        15.14 o                         
   4   5  12        175.37        257.53        26.82 o                         
   5   5  12          0.41         13.58        12.18 o                         
   6   5  12          2.85        -13.69        13.69 o                         
   7   5  12        419.26        406.85        41.21 o                         
   8   5  12       2388.28       2326.41        94.16 o                         
   9   5  12        345.47        332.08        32.11 o                         
  10   5  12          9.56         31.11        43.01 o                         
  11   5  12         84.69         92.09        24.20 o                         
  12   5  12        173.19        129.49        25.05 o                         
  13   5  12         33.04         16.71        24.59 o                         
 -12   6  12         26.69         -2.33        31.58 o                         
 -11   6  12         30.93         18.35        20.08 o                         
 -10   6  12          0.78        -17.42        17.42 o                         
  -9   6  12         13.00        -11.21        14.51 o                         
  -8   6  12          0.40          5.46        10.46 o                         
  -7   6  12         18.55         10.16        17.28 o                         
  -6   6  12          0.02         -4.47        14.28 o                         
  -5   6  12        128.92        107.65        16.34 o                         
  -4   6  12         26.87         50.81        15.76 o                         
  -3   6  12         10.43         13.75        13.95 o                         
  -2   6  12          0.07          2.50         9.38 o                         
  -1   6  12         17.53         -3.24        12.76 o                         
   0   6  12         49.75         40.30        13.42 o                         
   1   6  12         12.55         13.27        11.65 o                         
   2   6  12          0.40        -11.77        11.77 o                         
   3   6  12         16.99         17.82        15.81 o                         
   4   6  12          0.88          4.88        18.32 o                         
   5   6  12         50.13         29.04        15.91 o                         
   6   6  12         66.47         78.49        15.82 o                         
   7   6  12        108.76         84.51        21.87 o                         
   8   6  12         16.51         30.80        18.62 o                         
   9   6  12         10.28         -2.18        16.81 o                         
  10   6  12        606.05        671.86        63.67 o                         
  11   6  12        168.26        211.48        57.81 o                         
  -9   7  12         71.49         92.95        22.32 o                         
  -8   7  12         25.40         28.35        15.95 o                         
  -7   7  12         20.11         23.97        16.66 o                         
  -6   7  12         32.00         40.11        25.82 o                         
  -5   7  12         21.63         35.46        15.67 o                         
  -4   7  12         28.97         47.90        15.78 o                         
  -3   7  12         51.85         52.45        18.64 o                         
  -2   7  12         34.68         23.30        11.53 o                         
  -1   7  12          0.37          3.77        10.59 o                         
   0   7  12          0.03          5.76        13.00 o                         
   1   7  12         79.16         66.97        18.23 o                         
   2   7  12         40.98         80.54        15.76 o                         
   3   7  12         70.84         60.13        15.15 o                         
   4   7  12         19.11         22.19        18.55 o                         
   5   7  12         41.09         28.02        16.92 o                         
   6   7  12        155.94        112.76        17.53 o                         
   7   7  12         64.89         56.91        16.78 o                         
   8   7  12       1324.60       1192.83       119.40 o                         
  -2   8  12         17.23         60.87        30.41 o                         
  -1   8  12         18.37         25.57        24.50 o                         
   0   8  12          0.16         31.46        23.84 o                         
   1   8  12         21.85         35.05        18.46 o                         
 -17   0  13        270.68        350.11        38.16 o                         
 -15   0  13         41.02         45.57        19.05 o                         
 -13   0  13         72.18         35.01        14.10 o                         
 -11   0  13        152.69        104.02        16.75 o                         
  -9   0  13       2627.47       2521.57        86.05 o                         
  -7   0  13         81.47         94.28        17.45 o                         
  -5   0  13       1029.55       1039.29        43.27 o                         
  -3   0  13       1464.19       1568.55        80.83 o                         
  -1   0  13        370.65        361.01        30.70 o                         
   1   0  13       1314.47       1202.48        62.39 o                         
   3   0  13       1309.65       1278.99        52.97 o                         
   5   0  13         93.81         97.07        17.63 o                         
   7   0  13       1655.17       1655.13        97.82 o                         
   9   0  13        848.65        857.47        44.23 o                         
  11   0  13          1.13         -3.53        14.76 o                         
  13   0  13        138.51        159.01        29.41 o                         
  15   0  13         78.89         89.54        33.40 o                         
  17   0  13         43.71         51.85        29.72 o                         
 -18   1  13          1.46         17.41        17.00 o                         
 -17   1  13        124.18        147.01        17.48 o                         
 -16   1  13         36.64         28.62        21.62 o                         
 -15   1  13         73.47         86.49        16.65 o                         
 -14   1  13          0.46         -5.17        11.06 o                         
 -13   1  13          0.24         -6.15         9.52 o                         
 -12   1  13        110.15         98.84        12.32 o                         
 -11   1  13       2088.53       1905.86        50.59 o                         
 -10   1  13          6.09          5.68         8.51 o                         
  -9   1  13        720.01        734.16        29.41 o                         
  -8   1  13        598.02        641.77        25.25 o                         
  -7   1  13        537.78        542.65        23.23 o                         
  -6   1  13         22.81         17.01         7.98 o                         
  -5   1  13        394.86        358.54        27.00 o                         
  -4   1  13       1113.32       1165.99        33.33 o                         
  -3   1  13        133.00        131.18        13.07 o                         
  -2   1  13         24.89         17.06         8.55 o                         
  -1   1  13        205.87        201.38        16.88 o                         
   0   1  13        192.10        237.35        18.79 o                         
   1   1  13        167.66        168.68        16.09 o                         
   2   1  13         28.05         29.70        11.82 o                         
   3   1  13         24.70          5.24         9.10 o                         
   4   1  13         32.37         43.17        11.16 o                         
   5   1  13         18.94         31.05        11.62 o                         
   6   1  13        325.71        359.11        36.76 o                         
   7   1  13        235.83        247.66        22.84 o                         
   8   1  13        359.77        404.86        39.52 o                         
   9   1  13       1724.22       1701.22        50.42 o                         
  10   1  13         31.80         28.48        10.53 o                         
  11   1  13        193.08        187.68        22.13 o                         
  12   1  13         71.52         97.31        20.42 o                         
  13   1  13         18.04         29.51        12.20 o                         
  14   1  13         16.17         41.86        18.33 o                         
  15   1  13         49.76         56.85        15.58 o                         
  16   1  13          2.76        -13.75        15.96 o                         
 -18   2  13        181.95        299.00        76.07 o                         
 -17   2  13         25.53         53.20        38.25 o                         
 -16   2  13          8.93         15.02        13.58 o                         
 -15   2  13        331.18        327.30        40.47 o                         
 -14   2  13         21.42         33.66        12.68 o                         
 -13   2  13         33.72         21.40        11.72 o                         
 -12   2  13        142.25        140.94        19.45 o                         
 -11   2  13        178.72        161.37        15.49 o                         
 -10   2  13        382.69        428.72        33.00 o                         
  -9   2  13        121.32        107.66        13.01 o                         
  -8   2  13         92.36        105.16        13.45 o                         
  -7   2  13        220.29        265.45        18.49 o                         
  -6   2  13          0.74          6.57         8.29 o                         
  -5   2  13        323.22        356.93        19.70 o                         
  -4   2  13       1240.67       1338.89        40.01 o                         
  -3   2  13         11.99         12.36         9.55 o                         
  -2   2  13         12.09          8.82         8.79 o                         
  -1   2  13        363.14        418.44        22.09 o                         
   0   2  13        618.08        685.77        29.24 o                         
   1   2  13          3.43         21.95         9.39 o                         
   2   2  13        341.63        346.40        22.48 o                         
   3   2  13        193.92        252.28        24.91 o                         
   4   2  13        653.62        714.33        33.06 o                         
   5   2  13        111.71        143.32        16.21 o                         
   6   2  13        138.08        128.03        15.59 o                         
   7   2  13         21.67         13.62        11.33 o                         
   8   2  13        595.42        656.60        36.60 o                         
   9   2  13        667.03        646.78        36.58 o                         
  10   2  13        418.77        500.24        50.45 o                         
  11   2  13          5.40         26.22        15.31 o                         
  12   2  13        254.62        319.28        33.71 o                         
  13   2  13         97.68        109.11        21.28 o                         
  14   2  13        158.56        135.42        19.03 o                         
  15   2  13         44.89         42.52        17.65 o                         
  16   2  13        155.53        214.44        44.19 o                         
 -17   3  13          4.30         13.88        17.38 o                         
 -16   3  13          7.05         26.44        17.56 o                         
 -15   3  13          5.30         11.18        13.65 o                         
 -14   3  13        111.37        108.24        18.03 o                         
 -13   3  13         17.58          7.57        11.38 o                         
 -12   3  13        675.88        583.74        30.19 o                         
 -11   3  13         11.12         11.76        13.09 o                         
 -10   3  13         97.19         81.78        13.98 o                         
  -9   3  13         94.52        126.49        14.80 o                         
  -8   3  13        284.90        273.22        20.19 o                         
  -7   3  13        174.91        142.54        15.67 o                         
  -6   3  13        830.00        754.29        28.25 o                         
  -5   3  13         96.85         82.07        12.47 o                         
  -4   3  13         34.30         27.63        10.02 o                         
  -3   3  13        220.50        218.58        18.52 o                         
  -2   3  13         26.70         27.54         9.43 o                         
  -1   3  13         33.63         37.15        10.96 o                         
   0   3  13          2.03         -9.28        11.19 o                         
   1   3  13        178.88        179.98        16.89 o                         
   2   3  13       2397.85       2297.11        69.73 o                         
   3   3  13        195.83        183.20        18.70 o                         
   4   3  13       2381.19       2264.09        76.20 o                         
   5   3  13        342.66        360.29        28.24 o                         
   6   3  13        134.60        169.56        20.01 o                         
   7   3  13         74.80         72.47        17.38 o                         
   8   3  13       2893.09       2973.95        90.88 o                         
   9   3  13         26.91         85.38        16.36 o                         
  10   3  13        831.92        831.50        41.51 o                         
  11   3  13         12.07          1.80        20.65 o                         
  12   3  13         80.74         67.86        16.08 o                         
  13   3  13          7.73         -1.94        13.81 o                         
  14   3  13         20.14         33.99        20.91 o                         
  15   3  13          0.88         14.39        25.34 o                         
 -16   4  13        202.66        238.72        35.37 o                         
 -15   4  13         23.68         29.22        20.52 o                         
 -14   4  13          0.01          2.11        15.09 o                         
 -13   4  13          0.14         20.73        16.13 o                         
 -12   4  13        344.16        371.27        34.90 o                         
 -11   4  13          0.33          5.87        11.79 o                         
 -10   4  13        285.92        283.19        27.89 o                         
  -9   4  13         18.85         37.97        10.02 o                         
  -8   4  13        210.87        182.48        17.34 o                         
  -7   4  13          0.98          7.89        10.54 o                         
  -6   4  13          6.64         -0.63         9.32 o                         
  -5   4  13         68.44         70.86        14.28 o                         
  -4   4  13        563.73        551.25        28.53 o                         
  -3   4  13        102.52         76.59        12.31 o                         
  -2   4  13        103.16         99.83        13.74 o                         
  -1   4  13         23.86         19.24         9.67 o                         
   0   4  13        315.54        380.88        24.20 o                         
   1   4  13        120.20        146.60        18.16 o                         
   2   4  13        265.26        287.84        24.17 o                         
   3   4  13        594.23        607.78        33.95 o                         
   4   4  13        354.88        362.10        45.16 o                         
   5   4  13        684.45        671.23        43.03 o                         
   6   4  13          5.55        -22.23        23.66 o                         
   7   4  13        517.79        645.97        42.17 o                         
   8   4  13        108.11        142.11        26.58 o                         
   9   4  13        576.17        552.74        56.76 o                         
  10   4  13        467.32        619.64        46.06 o                         
  11   4  13         94.46         93.16        23.42 o                         
  12   4  13        272.29        310.41        35.69 o                         
  13   4  13         15.96          2.13        19.82 o                         
  14   4  13        131.43        124.34        48.71 o                         
 -14   5  13         23.54          5.28        16.04 o                         
 -13   5  13         48.19         56.70        24.66 o                         
 -12   5  13         26.68         17.93        18.12 o                         
 -11   5  13       1281.58       1306.15        77.26 o                         
 -10   5  13        155.96        161.73        19.31 o                         
  -9   5  13        236.82        264.64        22.94 o                         
  -8   5  13         54.68         40.90        11.94 o                         
  -7   5  13        562.25        575.30        49.14 o                         
  -6   5  13        112.89        189.81        40.23 o                         
  -5   5  13        367.97        374.11        42.53 o                         
  -4   5  13          4.22         -1.35        12.98 o                         
  -3   5  13        728.94        696.80        70.37 o                         
  -2   5  13         13.72         23.05        11.16 o                         
  -1   5  13        451.91        460.56        27.97 o                         
   0   5  13         79.09         95.93        12.00 o                         
   1   5  13        235.31        252.23        19.65 o                         
   2   5  13        139.01        186.92        19.24 o                         
   3   5  13         18.21         24.01        10.00 o                         
   4   5  13         33.69         41.82        13.10 o                         
   5   5  13          4.09          3.67        13.71 o                         
   6   5  13         87.97         78.47        26.30 o                         
   7   5  13        490.53        465.14        36.54 o                         
   8   5  13         82.74         85.01        25.81 o                         
   9   5  13        655.25        598.23        61.59 o                         
  10   5  13         42.49         34.46        19.84 o                         
  11   5  13          8.43          5.32        18.74 o                         
  12   5  13          0.98        -23.38        23.38 o                         
  13   5  13         30.78         15.16        27.26 o                         
 -12   6  13         78.62         30.71        21.36 o                         
 -11   6  13          4.25         19.61        19.89 o                         
 -10   6  13         18.25         15.44        16.78 o                         
  -9   6  13        204.47        221.52        19.95 o                         
  -8   6  13         32.05         21.83        11.88 o                         
  -7   6  13         25.71         18.79        14.65 o                         
  -6   6  13          5.03        -11.27        12.11 o                         
  -5   6  13          0.39        -10.05        12.44 o                         
  -4   6  13         57.92         56.41        15.52 o                         
  -3   6  13         75.71         60.51        14.96 o                         
  -2   6  13         10.10         36.18        11.49 o                         
  -1   6  13         25.82         20.80        11.48 o                         
   0   6  13          0.46          8.43        10.24 o                         
   1   6  13         32.24         25.24        12.57 o                         
   2   6  13        166.25        154.07        17.26 o                         
   3   6  13         99.15        119.08        17.07 o                         
   4   6  13        154.87        119.53        17.38 o                         
   5   6  13        102.58         89.24        17.83 o                         
   6   6  13        126.93        134.53        19.20 o                         
   7   6  13        270.81        229.05        31.55 o                         
   8   6  13         65.19         77.80        26.06 o                         
   9   6  13        415.12        321.95        38.77 o                         
  10   6  13         33.12         75.22        24.67 o                         
  -8   7  13         40.79         41.04        14.30 o                         
  -7   7  13         43.76         36.95        17.73 o                         
  -6   7  13          0.83          0.23        17.84 o                         
  -5   7  13          8.44          5.27        12.62 o                         
  -4   7  13        263.14        259.62        22.95 o                         
  -3   7  13          2.00        -13.41        13.41 o                         
  -2   7  13          1.80          2.03        11.22 o                         
  -1   7  13         43.24         22.30        14.16 o                         
   0   7  13         67.50         36.99        16.24 o                         
   1   7  13         56.76         26.51        18.61 o                         
   2   7  13        173.69        150.83        22.71 o                         
   3   7  13         20.80         -1.41        16.28 o                         
   4   7  13         37.69         35.35        18.80 o                         
   5   7  13         22.72         37.04        18.25 o                         
   6   7  13          0.18         -3.39        14.13 o                         
   7   7  13          0.64         -1.99        16.70 o                         
 -18   0  14          1.16         70.75        81.06 o                         
 -16   0  14         91.17        122.57        21.73 o                         
 -14   0  14          9.60         19.14        19.75 o                         
 -12   0  14        192.89        127.99        20.67 o                         
 -10   0  14       1301.48       1291.88        48.65 o                         
  -8   0  14        284.35        293.09        26.66 o                         
  -6   0  14          0.32         11.34        10.55 o                         
  -4   0  14       1826.45       1877.61        76.03 o                         
  -2   0  14          0.14         12.34        14.82 o                         
   0   0  14       1500.78       1613.16        69.96 o                         
   2   0  14        497.43        471.46        50.06 o                         
   4   0  14         93.73        102.67        20.14 o                         
   6   0  14          0.23         -2.23        25.52 o                         
   8   0  14        452.76        446.82        41.64 o                         
  10   0  14        829.42        875.68       112.31 o                         
  12   0  14        204.74        174.66        25.23 o                         
  14   0  14        325.41        441.38        38.59 o                         
  16   0  14         78.54         71.65        29.74 o                         
 -18   1  14         81.35         77.01        24.72 o                         
 -17   1  14          7.77         30.77        19.06 o                         
 -16   1  14         73.13         75.10        20.31 o                         
 -15   1  14         17.70          6.41        14.06 o                         
 -14   1  14         27.43         18.98        12.13 o                         
 -13   1  14        226.80        210.68        17.71 o                         
 -12   1  14        331.17        295.32        28.54 o                         
 -11   1  14        892.06        878.94        32.71 o                         
 -10   1  14        591.57        565.09        26.23 o                         
  -9   1  14        105.78         86.73        12.15 o                         
  -8   1  14        389.07        396.14        19.46 o                         
  -7   1  14        308.45        319.96        21.52 o                         
  -6   1  14          9.61         16.69         8.50 o                         
  -5   1  14         13.12          5.61         7.99 o                         
  -4   1  14        636.34        653.54        25.22 o                         
  -3   1  14        135.52        150.26        15.40 o                         
  -2   1  14         39.89         39.99         9.49 o                         
  -1   1  14        505.58        530.55        26.32 o                         
   0   1  14        435.21        427.83        31.36 o                         
   1   1  14          3.62          2.95        10.07 o                         
   2   1  14        176.25        173.35        23.58 o                         
   3   1  14         89.73         84.79        10.71 o                         
   4   1  14        351.55        311.59        25.85 o                         
   5   1  14         86.73         87.11        13.91 o                         
   6   1  14         13.73         35.84        13.42 o                         
   7   1  14        387.39        330.27        23.14 o                         
   8   1  14         86.87         89.94        18.62 o                         
   9   1  14        119.61        140.32        23.20 o                         
  10   1  14        462.51        484.43        44.42 o                         
  11   1  14          0.10        -10.73        10.73 o                         
  12   1  14          9.67         -9.59        18.43 o                         
  13   1  14         60.73         52.36        16.08 o                         
  14   1  14          9.39         37.49        19.80 o                         
  15   1  14         24.53         33.84        31.78 o                         
  16   1  14         25.12         42.79        20.51 o                         
 -17   2  14        122.61        195.24        36.65 o                         
 -16   2  14        212.49        224.67        23.68 o                         
 -15   2  14          8.97        -14.67        14.67 o                         
 -14   2  14        134.14        144.18        18.67 o                         
 -13   2  14         26.35         67.75        15.00 o                         
 -12   2  14        792.11        799.77        47.14 o                         
 -11   2  14         95.43        108.24        13.77 o                         
 -10   2  14        243.03        249.32        17.52 o                         
  -9   2  14        745.06        694.02        28.78 o                         
  -8   2  14         20.74         28.34        11.11 o                         
  -7   2  14         64.78         39.22        17.21 o                         
  -6   2  14         24.74         34.22        10.47 o                         
  -5   2  14        214.06        220.63        13.38 o                         
  -4   2  14          1.86          5.14         9.26 o                         
  -3   2  14          0.31          4.90         8.38 o                         
  -2   2  14        641.91        680.60        38.23 o                         
  -1   2  14        120.49        153.45        16.05 o                         
   0   2  14        945.16        914.11        38.13 o                         
   1   2  14          8.34         17.55        10.23 o                         
   2   2  14          0.00          2.26         8.57 o                         
   3   2  14        120.45        125.35        23.11 o                         
   4   2  14          9.44         12.52        11.78 o                         
   5   2  14        374.02        419.13        35.46 o                         
   6   2  14         92.93        110.38        17.32 o                         
   7   2  14         60.71         69.60        15.44 o                         
   8   2  14         13.29         14.56        12.69 o                         
   9   2  14          5.49         24.01        14.03 o                         
  10   2  14          0.19         12.02        13.40 o                         
  11   2  14         10.65         10.05        14.60 o                         
  12   2  14          5.18         24.97        17.24 o                         
  13   2  14         44.34         42.66        19.28 o                         
  14   2  14          1.01         -4.95        27.37 o                         
  15   2  14          4.74        -21.97        21.97 o                         
 -16   3  14          0.80          7.07        22.42 o                         
 -15   3  14        227.05        292.94        34.87 o                         
 -14   3  14          7.55        -12.53        12.53 o                         
 -13   3  14          3.00         28.42        13.77 o                         
 -12   3  14          6.09         11.29        13.81 o                         
 -11   3  14       1088.21       1103.66        49.61 o                         
 -10   3  14         55.81         67.74        12.28 o                         
  -9   3  14          2.98         -1.93         9.03 o                         
  -8   3  14         85.48         77.72        12.21 o                         
  -7   3  14        836.13        793.94        32.60 o                         
  -6   3  14         14.95          4.17         9.48 o                         
  -5   3  14       1809.57       1758.63        47.57 o                         
  -4   3  14        105.25        114.25        12.70 o                         
  -3   3  14        253.12        307.25        23.70 o                         
  -2   3  14          3.38          8.70         9.58 o                         
  -1   3  14          5.05         -2.69         9.23 o                         
   0   3  14         73.74         63.68        13.84 o                         
   1   3  14         34.80         31.86        12.44 o                         
   2   3  14          3.95          8.79         8.58 o                         
   3   3  14          6.86         30.22        13.65 o                         
   4   3  14        120.46        134.33        15.48 o                         
   5   3  14       1626.69       1652.74        57.18 o                         
   6   3  14         91.89        123.49        18.63 o                         
   7   3  14          6.92         22.39        13.47 o                         
   8   3  14         32.17         53.39        14.11 o                         
   9   3  14       1163.74       1094.66        46.94 o                         
  10   3  14         29.57         43.74        18.87 o                         
  11   3  14        165.02        163.48        26.28 o                         
  12   3  14          3.59         12.10        16.54 o                         
  13   3  14         12.49        -11.35        16.44 o                         
  14   3  14         24.81         -4.91        19.77 o                         
  15   3  14        556.07        538.12        67.92 o                         
 -15   4  14         23.01         19.45        18.13 o                         
 -14   4  14          2.75         21.25        15.55 o                         
 -13   4  14        435.95        410.97        29.03 o                         
 -12   4  14        359.85        290.09        22.91 o                         
 -11   4  14        183.15        182.88        20.27 o                         
 -10   4  14        334.33        302.85        27.74 o                         
  -9   4  14        195.42        204.20        16.83 o                         
  -8   4  14        616.30        556.62        30.78 o                         
  -7   4  14         30.25         23.02        11.16 o                         
  -6   4  14        250.37        204.10        18.63 o                         
  -5   4  14        172.45        153.52        23.22 o                         
  -4   4  14         52.62         53.06        12.59 o                         
  -3   4  14          2.22          7.42         9.84 o                         
  -2   4  14        143.85        133.12        14.88 o                         
  -1   4  14        118.83        126.07        15.18 o                         
   0   4  14         83.73         94.74        14.35 o                         
   1   4  14         94.82        126.18        16.71 o                         
   2   4  14        244.63        187.98        14.65 o                         
   3   4  14          0.35          8.39        12.94 o                         
   4   4  14        633.86        618.97        44.38 o                         
   5   4  14        212.95        247.37        28.26 o                         
   6   4  14        183.87        240.40        28.60 o                         
   7   4  14         12.16         14.91        16.53 o                         
   8   4  14        448.40        416.83        43.21 o                         
   9   4  14          0.83          7.84        15.58 o                         
  10   4  14          2.24         10.01        21.31 o                         
  11   4  14         17.33         29.68        21.55 o                         
  12   4  14          0.39        -18.56        18.56 o                         
  13   4  14          0.01        -20.43        26.32 o                         
  14   4  14          8.25        -23.94        23.94 o                         
 -14   5  14         30.57         39.79        21.55 o                         
 -13   5  14         36.48          1.88        16.31 o                         
 -12   5  14         41.44         52.49        27.31 o                         
 -11   5  14        232.21        242.76        28.61 o                         
 -10   5  14        227.92        219.43        24.11 o                         
  -9   5  14         35.12         30.11        20.73 o                         
  -8   5  14         38.51         42.50        12.46 o                         
  -7   5  14         22.13         20.12        12.26 o                         
  -6   5  14        130.76        119.11        19.01 o                         
  -5   5  14        188.02        172.87        18.30 o                         
  -4   5  14        301.04        283.26        24.17 o                         
  -3   5  14         38.30         11.98         9.39 o                         
  -2   5  14        566.14        506.97        23.91 o                         
  -1   5  14        443.22        427.95        23.11 o                         
   0   5  14       1258.64       1146.69        35.45 o                         
   1   5  14         74.12         62.26        11.90 o                         
   2   5  14         16.24         15.53        11.76 o                         
   3   5  14         31.62         53.65        14.88 o                         
   4   5  14        284.61        271.98        25.73 o                         
   5   5  14         31.98         -2.92        13.30 o                         
   6   5  14          0.07          5.39        14.02 o                         
   7   5  14        107.45        136.17        26.50 o                         
   8   5  14        242.65        312.49        44.55 o                         
   9   5  14         10.66         36.41        21.41 o                         
  10   5  14        697.67        734.33        52.49 o                         
  11   5  14          6.90         35.28        25.00 o                         
  12   5  14        157.11        226.61        35.73 o                         
 -11   6  14         44.89         50.82        19.07 o                         
 -10   6  14        316.19        305.54        36.37 o                         
  -9   6  14        139.18        125.10        19.92 o                         
  -8   6  14        220.78        224.07        40.64 o                         
  -7   6  14        651.35        579.12        43.82 o                         
  -6   6  14         90.15         61.65        17.17 o                         
  -5   6  14        381.68        324.87        33.24 o                         
  -4   6  14        906.78        876.37        45.23 o                         
  -3   6  14        287.00        282.12        35.50 o                         
  -2   6  14        116.74        103.67        15.24 o                         
  -1   6  14        101.97         94.98        15.75 o                         
   0   6  14        541.89        508.85        33.75 o                         
   1   6  14         32.95         34.98        11.51 o                         
   2   6  14         20.16         34.06        11.12 o                         
   3   6  14        278.12        255.09        30.05 o                         
   4   6  14         99.24         83.49        15.16 o                         
   5   6  14        195.57        174.04        24.06 o                         
   6   6  14          9.91          8.79        15.04 o                         
   7   6  14        309.67        286.22        26.83 o                         
   8   6  14        191.98        157.05        27.31 o                         
   9   6  14          2.77        -16.86        16.86 o                         
  10   6  14        124.60         59.25        30.17 o                         
  -7   7  14        103.04         93.78        20.28 o                         
  -6   7  14        110.51         99.61        18.74 o                         
  -5   7  14         34.87         70.59        22.25 o                         
  -4   7  14        707.39        641.67        39.64 o                         
  -3   7  14        352.30        323.83        24.77 o                         
  -2   7  14        226.93        188.53        24.37 o                         
  -1   7  14         28.63         27.56        15.74 o                         
   0   7  14         28.51         -3.45        15.12 o                         
   1   7  14         30.96         33.92        17.44 o                         
   2   7  14        194.12        186.15        22.46 o                         
   3   7  14         24.49         20.92        18.72 o                         
   4   7  14         72.81         60.69        17.92 o                         
   5   7  14         94.81        121.60        22.71 o                         
   6   7  14        130.29        135.02        23.15 o                         
 -17   0  15         39.23        -14.41        31.44 o                         
 -15   0  15        116.09        254.58        32.68 o                         
 -13   0  15         31.19         12.25        20.19 o                         
 -11   0  15        240.62        211.92        26.15 o                         
  -9   0  15        516.84        475.39        32.78 o                         
  -7   0  15         55.67         72.34        16.84 o                         
  -5   0  15       1377.86       1323.23        67.85 o                         
  -3   0  15        172.84        173.29        20.07 o                         
  -1   0  15        615.00        658.21        40.19 o                         
   1   0  15         38.90         30.67        17.35 o                         
   3   0  15        893.77        800.25        40.20 o                         
   5   0  15        110.89        120.86        40.27 o                         
   7   0  15       1284.64       1227.65        84.74 o                         
   9   0  15        616.98        600.09        56.71 o                         
  11   0  15         32.08         48.41        18.10 o                         
  13   0  15          2.46          8.23        17.78 o                         
  15   0  15          2.43        -29.00        29.00 o                         
 -17   1  15          4.78         36.61        23.73 o                         
 -16   1  15         53.51         75.79        18.39 o                         
 -15   1  15          1.76         11.15        13.10 o                         
 -14   1  15          0.02          6.84        11.59 o                         
 -13   1  15          1.21          4.15        10.71 o                         
 -12   1  15         16.55         29.30        12.05 o                         
 -11   1  15         78.42         95.05        15.69 o                         
 -10   1  15        375.61        448.58        35.40 o                         
  -9   1  15          4.69         -8.45         8.45 o                         
  -8   1  15          6.88         -1.90         8.71 o                         
  -7   1  15        702.75        720.69        26.10 o                         
  -6   1  15          9.10          6.38         8.97 o                         
  -5   1  15       3455.72       3322.80        85.70 o                         
  -4   1  15       2390.65       2418.81        59.84 o                         
  -3   1  15       1095.21       1178.12        42.05 o                         
  -2   1  15       1358.38       1400.27        44.68 o                         
  -1   1  15        571.87        542.58        31.87 o                         
   0   1  15         23.91         19.76        12.42 o                         
   1   1  15        265.27        275.63        23.53 o                         
   2   1  15          0.99          0.78        11.24 o                         
   3   1  15        137.78        107.22        15.48 o                         
   4   1  15        326.96        322.03        25.05 o                         
   5   1  15        338.97        367.62        25.26 o                         
   6   1  15         72.20         54.03        16.71 o                         
   7   1  15        298.67        272.56        23.33 o                         
   8   1  15        645.87        717.11        34.93 o                         
   9   1  15          0.36         -6.91        13.81 o                         
  10   1  15         22.43          8.67        25.86 o                         
  11   1  15          1.19          1.81        14.24 o                         
  12   1  15          9.26         19.35        15.60 o                         
  13   1  15        105.01        104.18        24.58 o                         
  14   1  15         20.42         34.90        17.51 o                         
  15   1  15        243.29        233.80        24.40 o                         
 -17   2  15          0.82         12.41        40.63 o                         
 -16   2  15         29.02         23.81        16.87 o                         
 -15   2  15          2.21         22.21        16.76 o                         
 -14   2  15         20.07         21.25        14.83 o                         
 -13   2  15        148.03        175.18        21.50 o                         
 -12   2  15         76.73         64.88        12.08 o                         
 -11   2  15          9.32         16.87        13.32 o                         
 -10   2  15          0.70          2.24         9.08 o                         
  -9   2  15         32.59         45.16        11.22 o                         
  -8   2  15       1290.40       1351.25        44.53 o                         
  -7   2  15        120.21        131.16        13.77 o                         
  -6   2  15       1118.54       1108.34        36.23 o                         
  -5   2  15        532.16        559.43        25.12 o                         
  -4   2  15        402.62        428.34        29.03 o                         
  -3   2  15          0.14         -0.61        16.33 o                         
  -2   2  15        430.19        437.34        30.58 o                         
  -1   2  15        250.09        318.72        28.62 o                         
   0   2  15          7.52          6.82        11.47 o                         
   1   2  15        606.35        594.94        45.72 o                         
   2   2  15         46.83         38.99        11.47 o                         
   3   2  15        541.01        477.68        22.73 o                         
   4   2  15        115.03         73.92        13.48 o                         
   5   2  15         52.48         62.22        13.63 o                         
   6   2  15        290.16        278.72        31.57 o                         
   7   2  15         44.64         26.13        16.84 o                         
   8   2  15         48.25         39.51        14.41 o                         
   9   2  15        169.96        145.34        20.04 o                         
  10   2  15        777.67        822.14        64.03 o                         
  11   2  15          1.76         -3.84        15.58 o                         
  12   2  15          3.02         30.69        17.12 o                         
  13   2  15          3.08         26.06        18.33 o                         
  14   2  15          8.84         39.71        25.02 o                         
  15   2  15          1.67          9.05        22.56 o                         
 -16   3  15         41.21         36.50        19.95 o                         
 -15   3  15         46.00         69.47        17.38 o                         
 -14   3  15          8.33         21.33        17.04 o                         
 -13   3  15          8.91          4.92        12.30 o                         
 -12   3  15       1095.22       1126.31        50.36 o                         
 -11   3  15         82.34         97.99        12.99 o                         
 -10   3  15        204.28        254.58        36.65 o                         
  -9   3  15        185.73        182.88        23.78 o                         
  -8   3  15          2.10          2.29        10.88 o                         
  -7   3  15         14.81         15.73        10.17 o                         
  -6   3  15          4.27         -4.24        11.01 o                         
  -5   3  15          8.75         -0.91         9.27 o                         
  -4   3  15       2002.05       2022.71        53.07 o                         
  -3   3  15         46.49         36.50        11.20 o                         
  -2   3  15          0.06         -3.25         9.53 o                         
  -1   3  15         13.43         15.97        12.98 o                         
   0   3  15        132.26         89.69        15.57 o                         
   1   3  15        165.34        140.61        18.11 o                         
   2   3  15         30.32         44.38        10.29 o                         
   3   3  15        632.74        642.09        33.14 o                         
   4   3  15        628.25        638.27        32.97 o                         
   5   3  15         99.43         92.99        20.33 o                         
   6   3  15        101.24        102.06        20.74 o                         
   7   3  15          5.46         15.74        16.10 o                         
   8   3  15        566.07        557.37        41.93 o                         
   9   3  15         33.78         43.14        19.65 o                         
  10   3  15          0.00          0.60        16.93 o                         
  11   3  15          7.90         15.39        15.59 o                         
  12   3  15         22.37         12.83        17.11 o                         
  13   3  15          2.88        -10.88        18.63 o                         
  14   3  15          0.01         42.29        29.33 o                         
 -15   4  15          7.11          9.59        16.37 o                         
 -14   4  15          6.64          3.84        16.77 o                         
 -13   4  15         76.80         62.51        21.73 o                         
 -12   4  15         57.90         59.02        14.89 o                         
 -11   4  15          1.97         12.45        12.27 o                         
 -10   4  15         21.32         23.92        10.94 o                         
  -9   4  15         23.38         39.20        10.85 o                         
  -8   4  15        498.84        426.21        32.09 o                         
  -7   4  15          3.20         -2.96        10.92 o                         
  -6   4  15         39.95         27.45        11.35 o                         
  -5   4  15        531.15        545.57        27.25 o                         
  -4   4  15        124.48        108.07        14.57 o                         
  -3   4  15          0.22         -5.78        10.48 o                         
  -2   4  15        377.18        360.54        27.94 o                         
  -1   4  15        223.61        242.66        22.30 o                         
   0   4  15          2.17         -1.47         9.47 o                         
   1   4  15        449.27        455.52        30.77 o                         
   2   4  15        101.43        120.40        20.77 o                         
   3   4  15        616.67        601.89        29.79 o                         
   4   4  15          2.67         -0.70        13.21 o                         
   5   4  15         14.16          8.76        14.94 o                         
   6   4  15         31.43         33.23        18.88 o                         
   7   4  15        366.02        338.48        33.97 o                         
   8   4  15        708.00        699.78        53.66 o                         
   9   4  15          1.78         -2.26        18.94 o                         
  10   4  15        138.37        179.46        30.00 o                         
  11   4  15         73.08         -2.53        19.05 o                         
  12   4  15         23.55         48.10        27.51 o                         
  13   4  15          1.02          3.71        24.84 o                         
 -13   5  15        119.69        104.08        24.44 o                         
 -12   5  15         63.41         80.89        20.06 o                         
 -11   5  15          2.55         16.42        19.94 o                         
 -10   5  15         13.76         14.12        14.46 o                         
  -9   5  15         45.77         70.37        17.04 o                         
  -8   5  15        264.41        264.72        25.78 o                         
  -7   5  15        271.60        270.12        24.93 o                         
  -6   5  15         89.49         61.56        12.95 o                         
  -5   5  15        602.35        623.53        34.38 o                         
  -4   5  15       1270.14       1150.46        48.55 o                         
  -3   5  15         96.08        120.50        19.74 o                         
  -2   5  15       1199.26       1115.40        37.59 o                         
  -1   5  15         79.94        109.69        15.26 o                         
   0   5  15          5.20         27.59         9.88 o                         
   1   5  15         26.66         50.26        13.30 o                         
   2   5  15        300.11        299.76        38.16 o                         
   3   5  15        162.91        119.09        27.49 o                         
   4   5  15        151.44        155.50        20.47 o                         
   5   5  15         86.98        116.11        24.97 o                         
   6   5  15         33.78         25.94        17.84 o                         
   7   5  15         19.23         45.99        18.53 o                         
   8   5  15         99.95        148.01        26.36 o                         
   9   5  15         31.76          1.68        18.17 o                         
  10   5  15         39.84         68.56        25.10 o                         
  11   5  15         50.73         48.39        26.08 o                         
 -10   6  15          3.18         18.39        23.69 o                         
  -9   6  15        287.59        263.11        26.45 o                         
  -8   6  15         91.40         58.02        14.66 o                         
  -7   6  15         85.90         84.72        16.60 o                         
  -6   6  15         94.88         96.76        20.63 o                         
  -5   6  15        123.99        111.42        21.90 o                         
  -4   6  15        164.86        142.73        21.86 o                         
  -3   6  15        113.11        104.59        18.74 o                         
  -2   6  15         40.29         23.36        13.49 o                         
  -1   6  15        256.23        271.56        20.46 o                         
   0   6  15        316.64        261.42        20.33 o                         
   1   6  15          5.61         33.07        14.51 o                         
   2   6  15         56.04         40.33        16.02 o                         
   3   6  15        317.47        314.75        26.30 o                         
   4   6  15         78.06         68.24        18.07 o                         
   5   6  15          3.69          6.62        15.18 o                         
   6   6  15         24.16          8.35        16.81 o                         
   7   6  15        140.58         95.69        21.85 o                         
   8   6  15         31.67          7.74        22.82 o                         
   9   6  15         65.52         45.64        29.69 o                         
  -6   7  15         45.00          1.52        16.67 o                         
  -5   7  15       1345.90       1293.08        58.44 o                         
  -4   7  15         67.83         42.32        25.96 o                         
  -3   7  15        540.09        521.89        37.57 o                         
  -2   7  15          1.16        -15.03        15.03 o                         
  -1   7  15        146.07        130.49        21.63 o                         
   0   7  15          0.82        -18.02        18.02 o                         
   1   7  15         34.29          4.93        17.91 o                         
   2   7  15         59.29         55.92        17.18 o                         
   3   7  15         33.23         23.44        16.57 o                         
   4   7  15        185.17        232.68        31.85 o                         
 -16   0  16          0.05        -15.03        24.18 o                         
 -14   0  16         10.68          5.01        15.72 o                         
 -12   0  16        114.27         54.05        17.79 o                         
 -10   0  16          1.60          2.56        16.04 o                         
  -8   0  16       1500.37       1459.88        66.50 o                         
  -6   0  16       2675.08       2739.15        95.08 o                         
  -4   0  16       2114.91       2063.14        86.61 o                         
  -2   0  16       1914.37       1996.21        84.66 o                         
   0   0  16        344.01        416.97        40.35 o                         
   2   0  16        113.88        115.07        20.23 o                         
   4   0  16        186.31        191.38        23.46 o                         
   6   0  16        533.84        519.03        61.69 o                         
   8   0  16        110.27        120.88        41.95 o                         
  10   0  16         81.51         80.03        31.35 o                         
  12   0  16         13.73         51.87        21.50 o                         
  14   0  16          3.85         -1.99        21.28 o                         
 -17   1  16          8.31        -15.61        15.61 o                         
 -16   1  16          0.78         13.22        19.64 o                         
 -15   1  16         72.68         82.61        18.72 o                         
 -14   1  16        104.23         99.03        14.89 o                         
 -13   1  16         58.05         89.47        14.18 o                         
 -12   1  16        441.13        427.18        26.49 o                         
 -11   1  16          0.16         -3.46        15.80 o                         
 -10   1  16          0.04          9.36        10.33 o                         
  -9   1  16         27.32         22.40        11.31 o                         
  -8   1  16        136.00        121.11        13.77 o                         
  -7   1  16          7.35         24.79        10.33 o                         
  -6   1  16         77.67         86.37        10.85 o                         
  -5   1  16        131.21        125.47        13.66 o                         
  -4   1  16       6243.53       5960.60       149.57 o                         
  -3   1  16        266.10        251.18        19.09 o                         
  -2   1  16         11.88         12.91         9.34 o                         
  -1   1  16         43.17         34.06        12.62 o                         
   0   1  16        138.01         93.23        16.25 o                         
   1   1  16        295.21        272.08        23.05 o                         
   2   1  16        290.92        294.24        34.79 o                         
   3   1  16         35.65         41.19        11.16 o                         
   4   1  16        872.86        946.48        47.27 o                         
   5   1  16        200.16        290.81        22.74 o                         
   6   1  16         52.54         53.97        14.01 o                         
   7   1  16         26.51         29.04        13.62 o                         
   8   1  16        163.59        177.37        18.75 o                         
   9   1  16        161.78        157.40        27.89 o                         
  10   1  16        238.07        305.17        34.16 o                         
  11   1  16        146.85        130.81        28.96 o                         
  12   1  16         28.02         27.93        18.40 o                         
  13   1  16          0.34          0.92        15.35 o                         
  14   1  16         11.73        -10.56        19.38 o                         
  15   1  16          3.07         22.01        21.37 o                         
 -16   2  16         49.77         38.65        19.57 o                         
 -15   2  16         82.84         83.85        17.94 o                         
 -14   2  16          6.91         18.75        13.11 o                         
 -13   2  16          0.02          4.82        11.26 o                         
 -12   2  16         37.33         35.87        16.12 o                         
 -11   2  16         55.34         65.62        13.60 o                         
 -10   2  16         11.88          6.59        10.52 o                         
  -9   2  16        225.81        230.40        25.08 o                         
  -8   2  16         22.66         37.08        12.38 o                         
  -7   2  16        171.58        176.19        15.39 o                         
  -6   2  16         52.56         77.74        11.79 o                         
  -5   2  16       2513.98       2548.43        63.48 o                         
  -4   2  16         79.07         79.16        15.11 o                         
  -3   2  16        243.55        265.52        23.57 o                         
  -2   2  16        236.59        260.74        31.09 o                         
  -1   2  16       1811.05       1714.35        54.77 o                         
   0   2  16         24.14         30.91        12.79 o                         
   1   2  16       1189.16       1164.08        46.07 o                         
   2   2  16        236.30        216.52        17.66 o                         
   3   2  16       1235.35       1249.93        40.20 o                         
   4   2  16          1.09          4.71        11.32 o                         
   5   2  16        104.34        116.42        17.29 o                         
   6   2  16          0.26          4.07        13.83 o                         
   7   2  16        188.51        204.42        23.44 o                         
   8   2  16        316.37        311.63        30.05 o                         
   9   2  16        205.87        232.16        26.57 o                         
  10   2  16        201.60        170.72        30.99 o                         
  11   2  16        234.66        234.91        34.45 o                         
  12   2  16        138.19        195.58        42.94 o                         
  13   2  16        117.25        114.23        24.27 o                         
  14   2  16         31.55         34.23        22.18 o                         
 -15   3  16         29.11         35.78        17.43 o                         
 -14   3  16         10.52         26.70        14.21 o                         
 -13   3  16         55.35         68.09        16.67 o                         
 -12   3  16          9.67         10.05        12.91 o                         
 -11   3  16         78.44         78.59        13.33 o                         
 -10   3  16         14.01         -0.10        11.56 o                         
  -9   3  16        414.36        410.51        25.34 o                         
  -8   3  16         61.18         88.05        21.15 o                         
  -7   3  16          3.87         24.37        10.58 o                         
  -6   3  16         26.17         20.04        10.00 o                         
  -5   3  16        563.55        606.87        26.78 o                         
  -4   3  16          3.11         22.01        11.73 o                         
  -3   3  16       1332.58       1367.61        44.41 o                         
  -2   3  16          7.95         16.06        10.79 o                         
  -1   3  16       1532.81       1641.95        58.79 o                         
   0   3  16          1.31         25.14        13.68 o                         
   1   3  16         55.55         28.43        13.42 o                         
   2   3  16          3.14          7.74        10.92 o                         
   3   3  16          1.25         15.62        16.12 o                         
   4   3  16        168.54        154.03        17.67 o                         
   5   3  16        430.43        473.33        39.87 o                         
   6   3  16         40.61         60.54        14.59 o                         
   7   3  16          0.13          0.55        13.39 o                         
   8   3  16          4.66         23.10        14.11 o                         
   9   3  16        102.64        125.77        19.79 o                         
  10   3  16          8.81        -12.95        16.85 o                         
  11   3  16          5.70         33.94        19.75 o                         
  12   3  16          0.80          0.80        16.68 o                         
  13   3  16          4.27         46.71        27.41 o                         
 -14   4  16          0.04         30.97        22.08 o                         
 -13   4  16         10.14         -0.20        13.99 o                         
 -12   4  16         50.16         77.58        19.75 o                         
 -11   4  16          0.29          9.63        14.68 o                         
 -10   4  16        263.92        249.17        24.66 o                         
  -9   4  16         80.04         67.84        17.83 o                         
  -8   4  16         85.17         75.37        18.67 o                         
  -7   4  16          8.84         16.46        11.89 o                         
  -6   4  16        738.33        698.99        29.81 o                         
  -5   4  16        998.07        970.16        35.46 o                         
  -4   4  16        508.46        507.85        25.49 o                         
  -3   4  16         15.52         28.72        11.74 o                         
  -2   4  16          1.22         16.09        11.63 o                         
  -1   4  16         89.84         84.17        13.91 o                         
   0   4  16          7.46          4.99        11.29 o                         
   1   4  16        570.75        604.13        32.05 o                         
   2   4  16         14.94         19.13        12.44 o                         
   3   4  16        555.79        538.75        25.65 o                         
   4   4  16         51.65         51.01        12.80 o                         
   5   4  16         61.50         81.59        24.57 o                         
   6   4  16        207.40        234.40        27.70 o                         
   7   4  16          0.02         -7.13        17.47 o                         
   8   4  16          0.58          8.07        18.63 o                         
   9   4  16        240.11        293.57        34.73 o                         
  10   4  16         49.45         10.55        28.12 o                         
  11   4  16        214.69        203.99        72.54 o                         
  12   4  16         45.42          3.77        25.32 o                         
 -12   5  16        213.31        159.34        33.71 o                         
 -11   5  16          0.06         41.85        18.43 o                         
 -10   5  16        100.67         98.68        15.06 o                         
  -9   5  16          9.22        -11.34        11.34 o                         
  -8   5  16        313.79        301.84        22.85 o                         
  -7   5  16        131.63        120.34        16.98 o                         
  -6   5  16          1.42         20.42        12.05 o                         
  -5   5  16        169.41        215.53        19.01 o                         
  -4   5  16       2756.44       2441.61        76.56 o                         
  -3   5  16        619.48        556.16        30.78 o                         
  -2   5  16        174.49        159.20        15.99 o                         
  -1   5  16         52.54         36.28        11.74 o                         
   0   5  16         60.83         60.50        15.45 o                         
   1   5  16        171.94        192.65        18.01 o                         
   2   5  16          8.43         23.37        10.24 o                         
   3   5  16          8.02          8.17        15.67 o                         
   4   5  16        426.12        380.09        31.66 o                         
   5   5  16         79.87        103.30        22.94 o                         
   6   5  16          1.97         20.36        21.05 o                         
   7   5  16         49.15         85.62        23.23 o                         
   8   5  16        119.36        111.78        23.40 o                         
   9   5  16         90.55         84.00        37.09 o                         
  10   5  16          0.04        -15.62        24.50 o                         
 -10   6  16          0.08         -0.98        57.48 o                         
  -9   6  16        248.77        276.85        27.96 o                         
  -8   6  16        197.90        163.24        20.65 o                         
  -7   6  16          2.39        -16.28        16.28 o                         
  -6   6  16        819.74        725.35        36.50 o                         
  -5   6  16        390.43        360.68        39.47 o                         
  -4   6  16       1108.74       1079.66        59.15 o                         
  -3   6  16          0.57          6.44        14.51 o                         
  -2   6  16        231.61        272.22        23.39 o                         
  -1   6  16          3.52         41.86        17.44 o                         
   0   6  16          1.96          3.33        13.01 o                         
   1   6  16         18.31         24.60        11.41 o                         
   2   6  16         60.55         50.41        17.32 o                         
   3   6  16         11.73          9.55        14.39 o                         
   4   6  16         32.92         30.47        17.42 o                         
   5   6  16          0.84        -15.01        15.01 o                         
   6   6  16        167.03        158.19        29.42 o                         
   7   6  16         32.99          7.21        20.47 o                         
   8   6  16         37.38         29.96        23.92 o                         
  -4   7  16       1170.38       1054.74        49.47 o                         
  -3   7  16         53.06         34.81        19.26 o                         
  -2   7  16         55.87         34.14        19.46 o                         
  -1   7  16         67.15         77.12        22.29 o                         
   0   7  16          3.85          6.39        21.09 o                         
   1   7  16          0.16          5.11        19.77 o                         
   2   7  16         33.40         46.36        26.18 o                         
   3   7  16          2.67        -25.97        25.97 o                         
 -15   0  17         20.61         34.09        18.21 o                         
 -13   0  17         33.39         48.67        19.96 o                         
 -11   0  17        319.23        374.70        30.45 o                         
  -9   0  17        354.74        410.65        38.81 o                         
  -7   0  17        422.34        434.48        34.99 o                         
  -5   0  17        590.01        561.29        36.07 o                         
  -3   0  17        577.54        559.57        43.73 o                         
  -1   0  17        155.71         97.55        20.90 o                         
   1   0  17        221.20        218.30        35.30 o                         
   3   0  17       1449.46       1248.92        78.27 o                         
   5   0  17       1114.77       1116.49        62.96 o                         
   7   0  17         24.26         26.93        21.37 o                         
   9   0  17         31.68         14.69        22.63 o                         
  11   0  17        248.51        206.92        26.90 o                         
  13   0  17        157.04        148.86        25.96 o                         
 -16   1  17         17.08         39.36        51.41 o                         
 -15   1  17         64.73         62.76        18.50 o                         
 -14   1  17         21.20         20.69        11.60 o                         
 -13   1  17         17.48         22.22        15.35 o                         
 -12   1  17         39.12         27.85        12.13 o                         
 -11   1  17        146.64        191.15        21.53 o                         
 -10   1  17        342.84        367.97        24.44 o                         
  -9   1  17         83.00         76.04        12.84 o                         
  -8   1  17        218.47        234.30        19.37 o                         
  -7   1  17          9.07         27.78        10.61 o                         
  -6   1  17        791.74        785.65        27.77 o                         
  -5   1  17        259.71        287.71        20.66 o                         
  -4   1  17        839.73        883.59        34.40 o                         
  -3   1  17         20.73          7.86        10.44 o                         
  -2   1  17         17.55         25.13        15.25 o                         
  -1   1  17         22.23         42.83        14.79 o                         
   0   1  17          0.26          8.97        12.08 o                         
   1   1  17          9.55         21.41        12.86 o                         
   2   1  17         81.95         81.32        14.27 o                         
   3   1  17        233.39        181.44        22.88 o                         
   4   1  17         32.48         34.54        13.99 o                         
   5   1  17        645.25        708.47        73.48 o                         
   6   1  17        517.53        506.09        34.30 o                         
   7   1  17          3.36         -2.55        15.89 o                         
   8   1  17          0.96         14.23        14.54 o                         
   9   1  17          0.02         -0.65        14.73 o                         
  10   1  17         13.62        -12.64        12.64 o                         
  11   1  17         35.85         37.96        14.61 o                         
  12   1  17         33.51         21.14        16.71 o                         
  13   1  17          6.32          7.93        20.56 o                         
  14   1  17         48.03         95.13        26.95 o                         
 -16   2  17        175.70        240.16        53.35 o                         
 -15   2  17         63.63         29.19        18.52 o                         
 -14   2  17         14.75         33.30        15.32 o                         
 -13   2  17          6.79         13.76        10.89 o                         
 -12   2  17          0.27          8.75        11.17 o                         
 -11   2  17          4.14         18.04        13.93 o                         
 -10   2  17         78.49         82.54        13.99 o                         
  -9   2  17          3.73        -10.14        11.32 o                         
  -8   2  17         27.86         21.72        10.54 o                         
  -7   2  17         68.89        126.31        45.29 o                         
  -6   2  17         16.60         25.11         8.72 o                         
  -5   2  17        821.72        855.77        30.27 o                         
  -4   2  17       2193.50       2263.79        95.20 o                         
  -3   2  17        272.02        249.08        22.43 o                         
  -2   2  17        156.70        165.18        19.66 o                         
  -1   2  17        460.20        447.14        26.17 o                         
   0   2  17          9.39         30.94        13.06 o                         
   1   2  17        585.22        558.14        30.97 o                         
   2   2  17        135.33        169.81        27.25 o                         
   3   2  17        278.26        250.47        22.71 o                         
   4   2  17       1429.25       1385.24        58.53 o                         
   5   2  17        140.20        140.17        24.49 o                         
   6   2  17         84.81         72.93        25.48 o                         
   7   2  17          3.46         19.14        14.61 o                         
   8   2  17         51.83         59.88        19.82 o                         
   9   2  17        200.91        231.03        51.78 o                         
  10   2  17        127.06        116.50        22.21 o                         
  11   2  17        150.77        135.01        24.20 o                         
  12   2  17          0.88         18.32        18.19 o                         
  13   2  17         52.22         45.86        21.97 o                         
  14   2  17          1.06          8.41        22.21 o                         
 -15   3  17          1.66         -0.64        20.20 o                         
 -14   3  17          3.14         26.37        15.58 o                         
 -13   3  17          0.02         14.87        19.53 o                         
 -12   3  17         42.25         76.12        14.16 o                         
 -11   3  17        137.44        151.28        17.30 o                         
 -10   3  17         15.36         29.22        15.62 o                         
  -9   3  17         77.76         71.20        14.18 o                         
  -8   3  17          0.27          3.91        11.51 o                         
  -7   3  17         62.81         76.28        13.42 o                         
  -6   3  17        667.91        669.23        43.00 o                         
  -5   3  17         29.88         59.93        10.21 o                         
  -4   3  17       1912.67       1813.21        64.26 o                         
  -3   3  17          2.83         20.54        11.11 o                         
  -2   3  17        222.54        286.17        23.62 o                         
  -1   3  17         17.94         17.92        12.69 o                         
   0   3  17         32.28         31.03        14.38 o                         
   1   3  17         22.99         34.80        14.36 o                         
   2   3  17        282.96        277.10        17.60 o                         
   3   3  17         24.12         15.93        16.21 o                         
   4   3  17        152.97        192.44        21.20 o                         
   5   3  17        108.38        103.63        17.67 o                         
   6   3  17        616.86        731.91        96.11 o                         
   7   3  17         43.32         39.04        15.42 o                         
   8   3  17        262.00        316.23        27.31 o                         
   9   3  17          0.63         17.88        15.13 o                         
  10   3  17          3.41         24.97        16.53 o                         
  11   3  17          9.56          7.10        18.04 o                         
  12   3  17        245.61        268.49        40.74 o                         
  13   3  17          0.05        -18.25        18.25 o                         
 -13   4  17          1.28         17.46        17.31 o                         
 -12   4  17         12.69         13.00        16.59 o                         
 -11   4  17         10.50         19.22        12.03 o                         
 -10   4  17         24.49         11.99        12.29 o                         
  -9   4  17         45.47         62.64        17.50 o                         
  -8   4  17        219.90        246.72        21.67 o                         
  -7   4  17         15.24         25.54        15.23 o                         
  -6   4  17         64.31         68.59        14.05 o                         
  -5   4  17       1168.64       1142.32        40.70 o                         
  -4   4  17       1324.30       1329.33        72.56 o                         
  -3   4  17          0.02          7.46        10.69 o                         
  -2   4  17        129.83        130.92        19.82 o                         
  -1   4  17         44.10         37.49        11.14 o                         
   0   4  17        529.23        516.87        29.35 o                         
   1   4  17        339.58        332.23        24.20 o                         
   2   4  17          7.32        -10.27        10.27 o                         
   3   4  17         55.34         44.36        11.95 o                         
   4   4  17        610.38        572.55        32.51 o                         
   5   4  17         74.72         91.82        20.04 o                         
   6   4  17          3.72         19.08        18.50 o                         
   7   4  17        110.58        102.49        26.43 o                         
   8   4  17         50.04         23.59        20.34 o                         
   9   4  17          0.40        -22.04        22.04 o                         
  10   4  17        181.74        144.37        29.92 o                         
  11   4  17         32.18         40.33        33.59 o                         
 -11   5  17          0.10         21.87        30.88 o                         
 -10   5  17          0.02         10.44        14.97 o                         
  -9   5  17         23.81         11.63        12.42 o                         
  -8   5  17         65.16         65.27        16.08 o                         
  -7   5  17         87.57         48.84        16.57 o                         
  -6   5  17        439.26        465.24        26.77 o                         
  -5   5  17         74.08         63.22        14.32 o                         
  -4   5  17        346.52        361.67        24.45 o                         
  -3   5  17        127.17        109.46        20.50 o                         
  -2   5  17          0.65         13.24        11.23 o                         
  -1   5  17         57.37         48.29        15.38 o                         
   0   5  17          0.18         21.44        10.37 o                         
   1   5  17         24.37         39.64        15.26 o                         
   2   5  17          2.95        -11.22        14.78 o                         
   3   5  17        124.35        116.53        28.11 o                         
   4   5  17        173.05        252.58        30.67 o                         
   5   5  17        186.81        202.28        27.17 o                         
   6   5  17         43.24         42.89        24.48 o                         
   7   5  17          5.32         43.41        28.28 o                         
   8   5  17         43.98         40.88        34.72 o                         
   9   5  17        109.77         82.82        29.12 o                         
  -8   6  17         26.45         -4.12        16.53 o                         
  -7   6  17         14.26        -15.64        15.64 o                         
  -6   6  17        145.03         76.69        20.91 o                         
  -5   6  17        505.01        516.72        39.35 o                         
  -4   6  17          7.93         27.60        16.13 o                         
  -3   6  17         95.36         81.87        19.67 o                         
  -2   6  17         47.93         13.17        13.24 o                         
  -1   6  17          5.99         -7.58        13.24 o                         
   0   6  17          3.27         28.78        18.18 o                         
   1   6  17        138.53        149.71        19.13 o                         
   2   6  17         81.18         75.60        18.41 o                         
   3   6  17        227.73        232.27        30.83 o                         
   4   6  17          9.07         -1.62        20.11 o                         
   5   6  17        139.37        123.70        25.16 o                         
   6   6  17         33.62         -3.76        20.15 o                         
 -16   0  18        161.87        197.01        81.06 o                         
 -14   0  18         17.88         57.65        26.74 o                         
 -12   0  18        258.09        236.38        35.98 o                         
 -10   0  18       1361.15       1387.84       100.40 o                         
  -8   0  18        335.89        324.96        42.04 o                         
  -6   0  18        225.10        223.77        24.78 o                         
  -4   0  18       3548.75       3673.29       123.36 o                         
  -2   0  18         99.04        129.74        26.81 o                         
   0   0  18         70.79        112.19        22.20 o                         
   2   0  18       1090.98        960.74        86.65 o                         
   4   0  18        385.21        381.78        32.52 o                         
   6   0  18        172.18        128.00        27.64 o                         
   8   0  18          7.23         -8.42        19.72 o                         
  10   0  18        218.43        269.63        42.89 o                         
  12   0  18         67.41         89.15        43.61 o                         
 -15   1  18         15.35         64.05        19.04 o                         
 -14   1  18          0.34          1.72        16.88 o                         
 -13   1  18         23.96         48.42        13.95 o                         
 -12   1  18        245.13        284.04        24.26 o                         
 -11   1  18          0.51         -4.65        13.69 o                         
 -10   1  18        307.96        340.83        22.51 o                         
  -9   1  18        123.16        109.13        14.23 o                         
  -8   1  18          4.16         -0.86        12.87 o                         
  -7   1  18        540.22        577.12        54.30 o                         
  -6   1  18        176.32        163.97        16.14 o                         
  -5   1  18        449.00        464.68        31.10 o                         
  -4   1  18        585.95        562.68        30.46 o                         
  -3   1  18        715.39        681.37        33.49 o                         
  -2   1  18        905.56        880.16        36.54 o                         
  -1   1  18         24.44         15.57        13.23 o                         
   0   1  18        416.33        399.94        27.62 o                         
   1   1  18         28.12         37.82        14.90 o                         
   2   1  18         16.49         21.91        11.72 o                         
   3   1  18        242.44        165.35        15.75 o                         
   4   1  18         10.68         16.78        12.65 o                         
   5   1  18        627.53        591.99        43.98 o                         
   6   1  18        411.06        384.51        30.15 o                         
   7   1  18          2.42         23.35        14.03 o                         
   8   1  18         45.65         25.66        19.00 o                         
   9   1  18         13.16         49.94        16.67 o                         
  10   1  18         93.80         76.35        17.28 o                         
  11   1  18         29.37         -5.53        20.14 o                         
  12   1  18         10.13        -16.27        16.27 o                         
  13   1  18          1.95        -23.23        23.23 o                         
 -15   2  18         66.13         27.61        21.57 o                         
 -14   2  18         10.82         13.99        22.27 o                         
 -13   2  18         23.98         18.93        12.76 o                         
 -12   2  18         18.68         34.44        14.73 o                         
 -11   2  18         16.34         29.94        13.38 o                         
 -10   2  18          0.35         25.78        11.31 o                         
  -9   2  18        184.63        186.96        23.21 o                         
  -8   2  18        141.00        118.10        13.87 o                         
  -7   2  18        338.42        316.54        25.58 o                         
  -6   2  18         15.92         26.59        11.36 o                         
  -5   2  18          3.66         -5.05         9.37 o                         
  -4   2  18        130.65        142.05        17.52 o                         
  -3   2  18        129.76        127.49        17.42 o                         
  -2   2  18         11.60          8.86        12.04 o                         
  -1   2  18        235.13        196.73        19.46 o                         
   0   2  18         13.76         21.02        12.13 o                         
   1   2  18        696.46        649.34        50.51 o                         
   2   2  18         86.49         73.34        13.75 o                         
   3   2  18         73.16         57.81        13.99 o                         
   4   2  18         59.61         48.11        13.12 o                         
   5   2  18        115.19        103.11        34.11 o                         
   6   2  18          8.63         35.14        15.91 o                         
   7   2  18         12.50          7.93        17.76 o                         
   8   2  18          0.39          7.15        15.98 o                         
   9   2  18          3.12        -14.24        14.24 o                         
  10   2  18        111.07         77.55        25.70 o                         
  11   2  18          0.19         -0.68        18.55 o                         
  12   2  18         25.59         35.98        19.38 o                         
  13   2  18         15.79         18.68        23.99 o                         
 -14   3  18          0.38         33.85        20.66 o                         
 -13   3  18         98.31        121.05        20.41 o                         
 -12   3  18         16.44          3.79        12.24 o                         
 -11   3  18          9.40         17.73        12.38 o                         
 -10   3  18         14.38          0.02        11.35 o                         
  -9   3  18          8.48         13.57        12.90 o                         
  -8   3  18          7.19         -5.99        11.71 o                         
  -7   3  18         52.87         68.43        14.26 o                         
  -6   3  18        144.72        103.67        17.27 o                         
  -5   3  18        307.01        333.18        28.04 o                         
  -4   3  18        115.94         97.92        15.30 o                         
  -3   3  18       1091.32       1127.58        41.44 o                         
  -2   3  18          1.94         16.63        13.38 o                         
  -1   3  18         14.56         37.44        15.11 o                         
   0   3  18         87.37         64.37        12.60 o                         
   1   3  18         31.55         37.75        10.74 o                         
   2   3  18        135.53        129.36        13.35 o                         
   3   3  18         41.11         11.43        14.76 o                         
   4   3  18          1.40        -12.00        12.00 o                         
   5   3  18        489.40        485.86        35.02 o                         
   6   3  18         26.67         66.73        16.39 o                         
   7   3  18        198.83        200.71        23.31 o                         
   8   3  18         27.00         37.56        29.08 o                         
   9   3  18          1.23         22.90        16.64 o                         
  10   3  18         62.29         85.92        27.17 o                         
  11   3  18          0.07          8.23        24.61 o                         
  12   3  18         75.79        108.76        23.42 o                         
 -13   4  18         25.38         24.18        18.68 o                         
 -12   4  18         48.73         50.28        17.24 o                         
 -11   4  18          1.19        -11.63        11.63 o                         
 -10   4  18         25.46         -6.30        12.32 o                         
  -9   4  18          0.28        -12.73        12.73 o                         
  -8   4  18          0.11          2.56        12.19 o                         
  -7   4  18          6.87          1.80        11.66 o                         
  -6   4  18         81.05         43.10        12.97 o                         
  -5   4  18         54.09         48.22        12.89 o                         
  -4   4  18         83.06        100.09        14.85 o                         
  -3   4  18        276.57        220.91        25.18 o                         
  -2   4  18          0.00          6.81        12.46 o                         
  -1   4  18        470.80        469.58        29.18 o                         
   0   4  18        149.73        146.87        17.37 o                         
   1   4  18        114.57        100.99        15.67 o                         
   2   4  18        671.15        722.99        50.48 o                         
   3   4  18         18.72         23.44        11.02 o                         
   4   4  18         22.61         13.98        12.01 o                         
   5   4  18         42.52         53.54        17.97 o                         
   6   4  18        278.39        283.32        32.24 o                         
   7   4  18        166.91        189.97        32.27 o                         
   8   4  18         50.01         33.26        22.76 o                         
   9   4  18         92.43        139.57        39.57 o                         
  10   4  18         37.27          8.91        32.62 o                         
 -10   5  18         37.09         40.72        21.01 o                         
  -9   5  18         88.94         76.06        17.47 o                         
  -8   5  18         13.63         14.26        17.78 o                         
  -7   5  18          2.06         18.30        19.49 o                         
  -6   5  18         43.65         22.90        16.61 o                         
  -5   5  18          2.29         -2.60        13.52 o                         
  -4   5  18         34.94         40.73        15.14 o                         
  -3   5  18         67.37         51.02        14.06 o                         
  -2   5  18        158.15        179.45        20.69 o                         
  -1   5  18         17.12         -0.62        11.02 o                         
   0   5  18        123.42        138.40        15.97 o                         
   1   5  18          0.38         33.05        13.89 o                         
   2   5  18         21.81          5.37        15.33 o                         
   3   5  18         57.40         49.43        22.02 o                         
   4   5  18         24.91         20.74        15.88 o                         
   5   5  18        557.88        580.64        56.94 o                         
   6   5  18        224.29        211.49        37.56 o                         
   7   5  18          0.58         -6.95        20.73 o                         
   8   5  18         38.58         14.63        22.78 o                         
  -7   6  18         42.20         23.54        28.53 o                         
  -6   6  18         74.15         61.77        18.38 o                         
  -5   6  18         60.91         38.82        19.83 o                         
  -4   6  18        764.36        690.60        42.27 o                         
  -3   6  18          9.57         14.84        17.48 o                         
  -2   6  18        114.41         98.09        24.29 o                         
  -1   6  18         75.12         55.24        16.05 o                         
   0   6  18          8.23          4.18        11.48 o                         
   1   6  18        108.66        109.33        19.98 o                         
   2   6  18        465.64        397.57        49.88 o                         
   3   6  18         34.26         70.47        21.91 o                         
   4   6  18         72.28         59.65        22.59 o                         
   5   6  18          3.80        -30.37        30.37 o                         
 -15   0  19         16.57         -6.42        24.65 o                         
 -13   0  19          6.95          8.46        25.03 o                         
 -11   0  19         61.80         39.40        20.75 o                         
  -9   0  19       1048.90       1169.36        72.56 o                         
  -7   0  19       1179.93       1365.17        75.73 o                         
  -5   0  19         84.12         97.56        27.29 o                         
  -3   0  19          6.88          0.28        16.52 o                         
  -1   0  19         14.13         19.96        22.34 o                         
   1   0  19        817.80        870.02        79.05 o                         
   3   0  19       1231.74       1001.46        59.06 o                         
   5   0  19          0.19         22.57        23.90 o                         
   7   0  19         90.63        106.69        28.42 o                         
   9   0  19        201.01        225.61        82.85 o                         
  11   0  19         74.04        100.37        47.63 o                         
  13   0  19          2.55         -8.80        40.17 o                         
 -15   1  19         48.32         99.94        36.86 o                         
 -14   1  19         80.23         74.51        21.83 o                         
 -13   1  19          0.01         10.89        12.77 o                         
 -12   1  19        141.01        147.78        19.55 o                         
 -11   1  19         20.69         15.71        14.10 o                         
 -10   1  19        161.40        148.47        19.30 o                         
  -9   1  19         20.10         17.44        12.73 o                         
  -8   1  19          0.52          7.47        11.02 o                         
  -7   1  19         70.57         70.27        15.80 o                         
  -6   1  19          8.52         -0.50        10.49 o                         
  -5   1  19        133.57        129.80        17.04 o                         
  -4   1  19         51.90         79.40        15.04 o                         
  -3   1  19        534.89        659.20        88.96 o                         
  -2   1  19         48.39         57.41        14.58 o                         
  -1   1  19         59.66         65.28        17.30 o                         
   0   1  19        129.51        133.78        18.35 o                         
   1   1  19        160.95        121.45        17.67 o                         
   2   1  19         29.96         26.95        11.61 o                         
   3   1  19          2.60         11.14        10.80 o                         
   4   1  19          4.31         42.14        15.92 o                         
   5   1  19         55.75         54.70        15.50 o                         
   6   1  19        106.35        125.34        28.82 o                         
   7   1  19        207.80        178.20        19.47 o                         
   8   1  19         20.26         21.56        16.48 o                         
   9   1  19        119.10        106.35        30.17 o                         
  10   1  19         31.71         33.92        17.17 o                         
  11   1  19          2.03        -17.63        17.63 o                         
  12   1  19         44.76         27.40        26.50 o                         
  13   1  19         16.25        -61.41        61.41 o                         
 -14   2  19        189.79        180.99        26.41 o                         
 -13   2  19        100.73         82.71        20.45 o                         
 -12   2  19         13.25         12.96        12.48 o                         
 -11   2  19          0.89          1.39        14.26 o                         
 -10   2  19        126.51         92.09        18.33 o                         
  -9   2  19          0.02        -10.58        10.58 o                         
  -8   2  19          0.14         -1.21        11.68 o                         
  -7   2  19          2.71         -1.22        11.51 o                         
  -6   2  19         54.88         53.98        11.49 o                         
  -5   2  19        263.68        282.49        25.53 o                         
  -4   2  19        406.27        432.92        29.53 o                         
  -3   2  19          8.11          3.18        11.96 o                         
  -2   2  19        217.28        195.87        20.13 o                         
  -1   2  19         23.20         24.97        11.73 o                         
   0   2  19         39.23         28.22        14.24 o                         
   1   2  19         53.90         52.42        13.46 o                         
   2   2  19        424.63        344.88        42.99 o                         
   3   2  19         51.24         27.44        13.55 o                         
   4   2  19         17.61         14.10        12.73 o                         
   5   2  19        117.77         95.48        22.19 o                         
   6   2  19         49.29         74.00        17.84 o                         
   7   2  19         16.02         30.25        20.03 o                         
   8   2  19         57.35         81.30        19.48 o                         
   9   2  19        117.55        114.81        22.08 o                         
  10   2  19          4.69        -15.21        15.21 o                         
  11   2  19         44.67         50.92        19.17 o                         
  12   2  19          9.30        -21.05        21.05 o                         
 -13   3  19          0.00          6.83        14.26 o                         
 -12   3  19         97.27         74.82        17.06 o                         
 -11   3  19         16.71         48.79        14.93 o                         
 -10   3  19          9.03          2.92        12.17 o                         
  -9   3  19          9.26          5.24        11.63 o                         
  -8   3  19         11.92         15.82        15.29 o                         
  -7   3  19         13.93        -13.05        13.05 o                         
  -6   3  19         69.25         63.24        12.82 o                         
  -5   3  19         19.64          2.31        11.23 o                         
  -4   3  19         37.73         30.51        13.64 o                         
  -3   3  19         11.25          5.03        12.85 o                         
  -2   3  19         75.14         85.11        16.46 o                         
  -1   3  19          5.48         -0.12        13.16 o                         
   0   3  19         48.49         59.41        12.17 o                         
   1   3  19         35.83         39.81        11.38 o                         
   2   3  19         45.33         63.41        12.11 o                         
   3   3  19          2.94         -0.38        14.56 o                         
   4   3  19         63.09         48.15        17.82 o                         
   5   3  19        194.44        279.78        27.22 o                         
   6   3  19        232.02        198.49        27.39 o                         
   7   3  19          0.04          5.81        15.51 o                         
   8   3  19         12.56         35.92        18.26 o                         
   9   3  19        110.87        175.86        25.06 o                         
  10   3  19        320.60        376.06        37.34 o                         
  11   3  19         75.19         88.69        34.68 o                         
 -12   4  19          0.06         24.70        22.68 o                         
 -11   4  19         23.45         25.80        14.60 o                         
 -10   4  19         18.26         21.73        14.37 o                         
  -9   4  19          8.55         26.31        14.18 o                         
  -8   4  19         30.97         37.83        15.46 o                         
  -7   4  19          0.19          5.68        12.25 o                         
  -6   4  19         50.87         26.76        14.21 o                         
  -5   4  19        349.15        339.36        26.74 o                         
  -4   4  19         57.68         35.91        12.06 o                         
  -3   4  19          1.82         -2.12        10.99 o                         
  -2   4  19         60.84         40.29        12.97 o                         
  -1   4  19         37.58         64.92        14.94 o                         
   0   4  19         61.09         64.49        19.21 o                         
   1   4  19          2.67         11.02        15.87 o                         
   2   4  19        356.92        394.67        27.49 o                         
   3   4  19         46.02         55.06        14.13 o                         
   4   4  19          4.39         10.70        13.53 o                         
   5   4  19        109.34        112.54        20.68 o                         
   6   4  19         25.40         25.06        19.97 o                         
   7   4  19          7.16         -7.56        21.19 o                         
   8   4  19          0.58        -14.07        24.07 o                         
   9   4  19         36.37         42.87        31.14 o                         
  -9   5  19         29.85         11.95        15.80 o                         
  -8   5  19         68.20         40.25        19.85 o                         
  -7   5  19          1.17         -3.89        16.92 o                         
  -6   5  19         26.69         17.09        18.45 o                         
  -5   5  19        367.10        324.60        26.63 o                         
  -4   5  19          3.01          9.60        12.06 o                         
  -3   5  19        377.09        398.83        28.88 o                         
  -2   5  19         16.14         35.93        12.54 o                         
  -1   5  19          2.58         17.77        13.16 o                         
   0   5  19          0.07         -8.55        11.74 o                         
   1   5  19         77.06         78.09        10.69 o                         
   2   5  19         95.93        123.06        17.88 o                         
   3   5  19          0.79        -14.73        15.22 o                         
   4   5  19         66.51         28.83        18.58 o                         
   5   5  19         24.51         30.56        24.51 o                         
   6   5  19         10.93         52.94        25.93 o                         
   7   5  19         47.27         75.29        24.89 o                         
  -5   6  19          0.74         13.27        17.87 o                         
  -4   6  19          2.02         26.01        19.95 o                         
  -3   6  19         50.88         42.25        18.82 o                         
  -2   6  19          1.34         15.77        14.39 o                         
  -1   6  19          3.02         -3.01        11.91 o                         
   0   6  19         50.85         55.51        15.74 o                         
   1   6  19        221.68        227.81        29.20 o                         
   2   6  19          7.06         68.08        25.28 o                         
   3   6  19        244.82        182.29        40.99 o                         
 -14   0  20         17.58         -0.37        27.80 o                         
 -12   0  20          5.03         -2.98        30.99 o                         
 -10   0  20         11.51          5.40        24.78 o                         
  -8   0  20        116.94         78.31        21.61 o                         
  -6   0  20        716.82        788.26        47.67 o                         
  -4   0  20        239.33        196.73        31.51 o                         
  -2   0  20         14.65         43.68        23.12 o                         
   0   0  20         39.07        115.85        56.19 o                         
   2   0  20         64.42         32.85        20.11 o                         
   4   0  20          9.70         48.77        23.47 o                         
   6   0  20         63.67         29.04        27.66 o                         
   8   0  20         34.58         36.78        27.24 o                         
  10   0  20        213.02        190.26        36.83 o                         
  12   0  20          6.36         24.11        34.61 o                         
 -14   1  20         27.31          2.17        22.28 o                         
 -13   1  20        352.94        330.85        33.28 o                         
 -12   1  20         18.64         22.04        18.01 o                         
 -11   1  20        207.25        175.07        19.83 o                         
 -10   1  20          3.07         -5.05        11.98 o                         
  -9   1  20          3.37        -12.25        12.25 o                         
  -8   1  20          0.06         11.23        11.76 o                         
  -7   1  20          0.44        -10.91        11.34 o                         
  -6   1  20        145.22        153.29        17.26 o                         
  -5   1  20         55.47         30.18        12.85 o                         
  -4   1  20         38.81         32.13        12.86 o                         
  -3   1  20          2.37         22.82        13.37 o                         
  -2   1  20        283.93        273.25        24.12 o                         
  -1   1  20        106.92        134.31        25.68 o                         
   0   1  20        141.42        151.71        21.26 o                         
   1   1  20         15.47         14.05        13.65 o                         
   2   1  20          2.52          8.77        12.82 o                         
   3   1  20         34.97         28.64        12.67 o                         
   4   1  20         62.22         65.08        15.06 o                         
   5   1  20          7.39         24.13        15.48 o                         
   6   1  20         10.55        -10.03        16.24 o                         
   7   1  20          5.98        -14.65        14.65 o                         
   8   1  20         67.76         95.08        35.39 o                         
   9   1  20         20.67         34.08        17.56 o                         
  10   1  20        398.78        509.44        38.58 o                         
  11   1  20          8.68         -8.08        18.63 o                         
  12   1  20         27.02         33.75        44.23 o                         
 -13   2  20         42.09         53.51        19.72 o                         
 -12   2  20         20.03          7.97        16.22 o                         
 -11   2  20        208.28        254.90        29.96 o                         
 -10   2  20          5.94        -13.81        17.04 o                         
  -9   2  20          0.09        -11.10        11.10 o                         
  -8   2  20          0.18          1.81        11.38 o                         
  -7   2  20         54.74         33.83        12.05 o                         
  -6   2  20        219.44        275.72        18.78 o                         
  -5   2  20        258.99        210.71        18.78 o                         
  -4   2  20         96.18         93.45        15.60 o                         
  -3   2  20        152.95        101.69        19.63 o                         
  -2   2  20         33.43         44.86        17.60 o                         
  -1   2  20         88.88         64.73        15.71 o                         
   0   2  20         50.35         40.67        15.03 o                         
   1   2  20        182.30        169.74        18.96 o                         
   2   2  20         81.34         49.04        13.09 o                         
   3   2  20        681.44        671.43        51.88 o                         
   4   2  20         42.07         38.57        14.33 o                         
   5   2  20          0.98        -16.22        16.22 o                         
   6   2  20         10.60         25.88        16.01 o                         
   7   2  20          0.38         17.81        14.70 o                         
   8   2  20         18.47         27.56        20.70 o                         
   9   2  20        238.82        268.19        31.72 o                         
  10   2  20         44.45         63.81        21.72 o                         
  11   2  20        111.40        159.38        35.97 o                         
 -12   3  20         21.62         22.96        27.47 o                         
 -11   3  20         21.42         43.81        15.67 o                         
 -10   3  20          9.80          9.14        13.63 o                         
  -9   3  20         17.08         20.24        14.07 o                         
  -8   3  20          3.43        -11.41        12.01 o                         
  -7   3  20          0.33         -6.94        13.08 o                         
  -6   3  20          0.03         13.07        10.89 o                         
  -5   3  20          5.59          1.25        10.13 o                         
  -4   3  20         42.86         44.16        16.07 o                         
  -3   3  20        537.95        528.83        35.29 o                         
  -2   3  20         33.08         42.89        16.44 o                         
  -1   3  20         72.97         48.71        16.45 o                         
   0   3  20         24.30          0.92         9.80 o                         
   1   3  20          2.23          6.41        11.58 o                         
   2   3  20          0.07         -2.18         8.11 o                         
   3   3  20        197.05        140.19        20.32 o                         
   4   3  20          1.49         -7.94        13.57 o                         
   5   3  20          5.30          9.65        16.92 o                         
   6   3  20         33.33         20.82        17.60 o                         
   7   3  20         14.47         67.30        19.58 o                         
   8   3  20          9.84         28.77        30.53 o                         
   9   3  20        729.29       1038.96       100.56 o                         
  10   3  20          7.19         21.09        29.33 o                         
 -11   4  20         32.74         57.32        17.14 o                         
 -10   4  20          5.03          2.68        14.73 o                         
  -9   4  20         59.91         70.17        22.31 o                         
  -8   4  20         22.46         58.18        17.17 o                         
  -7   4  20          4.02         -9.24        14.21 o                         
  -6   4  20         79.25         68.39        15.26 o                         
  -5   4  20        180.69        152.10        15.56 o                         
  -4   4  20        102.73         94.71        15.15 o                         
  -3   4  20         27.56         12.63        12.98 o                         
  -2   4  20          2.83         -9.76        11.58 o                         
  -1   4  20          0.04        -15.36        15.36 o                         
   0   4  20         42.99         60.00        16.70 o                         
   1   4  20          2.06         12.34        10.82 o                         
   2   4  20          7.36          6.63        13.63 o                         
   3   4  20        210.98        239.26        25.80 o                         
   4   4  20         28.08         28.24        16.60 o                         
   5   4  20        215.21        241.41        24.56 o                         
   6   4  20         14.34         29.38        22.78 o                         
   7   4  20         16.11          1.93        24.08 o                         
   8   4  20         31.97         32.90        27.45 o                         
  -8   5  20          5.10          2.57        15.79 o                         
  -7   5  20          0.88        -15.21        15.21 o                         
  -6   5  20          2.28         -8.30        17.60 o                         
  -5   5  20         63.11         70.58        18.18 o                         
  -4   5  20         94.49        151.70        22.10 o                         
  -3   5  20         15.52         10.13        13.39 o                         
  -2   5  20        348.07        408.48        36.26 o                         
  -1   5  20          3.54          3.21        17.23 o                         
   0   5  20         25.77         14.54        11.84 o                         
   1   5  20         10.93         12.89        13.76 o                         
   2   5  20         10.02         14.33        13.56 o                         
   3   5  20          1.22        -20.21        28.06 o                         
   4   5  20         43.80          7.70        23.65 o                         
   5   5  20         15.55         36.98        29.05 o                         
   6   5  20         18.29        226.84        71.79 o                         
 -13   0  21        102.79        204.38       119.38 o                         
 -11   0  21        598.52        766.07        60.99 o                         
  -9   0  21         76.96         47.48        23.10 o                         
  -7   0  21          2.26         26.13        18.49 o                         
  -5   0  21         20.11         33.17        21.05 o                         
  -3   0  21        313.29        276.39        36.30 o                         
  -1   0  21         86.45         90.58        27.49 o                         
   1   0  21         98.91         30.04        19.31 o                         
   3   0  21        231.58        206.52        27.76 o                         
   5   0  21         69.34        131.83        53.11 o                         
   7   0  21         32.14          2.64        23.26 o                         
   9   0  21         65.44         96.54        44.04 o                         
  11   0  21          0.53         11.73        34.67 o                         
 -13   1  21        290.30        318.07        33.68 o                         
 -12   1  21         32.88         43.35        19.83 o                         
 -11   1  21          9.43         28.22        14.16 o                         
 -10   1  21         98.95         83.84        16.49 o                         
  -9   1  21         39.71         24.73        13.83 o                         
  -8   1  21         80.17         61.31        18.27 o                         
  -7   1  21         88.38         95.48        15.69 o                         
  -6   1  21         38.69         29.14        13.62 o                         
  -5   1  21          0.11         17.28        13.06 o                         
  -4   1  21        127.21        120.61        25.83 o                         
  -3   1  21        611.72        640.16        45.60 o                         
  -2   1  21        208.18        187.57        21.66 o                         
  -1   1  21        146.21        144.21        23.94 o                         
   0   1  21         94.59        102.93        18.13 o                         
   1   1  21         31.26         25.35        14.34 o                         
   2   1  21          4.16         -1.68        11.81 o                         
   3   1  21         46.33         42.48        11.71 o                         
   4   1  21          4.54         22.01        14.36 o                         
   5   1  21         33.41         60.36        22.63 o                         
   6   1  21         83.96         71.96        20.64 o                         
   7   1  21          1.05         17.31        16.75 o                         
   8   1  21          2.13        -12.76        17.84 o                         
   9   1  21         96.32        118.93        24.85 o                         
  10   1  21        143.01        108.80        28.13 o                         
  11   1  21         94.06        108.58        33.28 o                         
 -12   2  21          0.15        -24.29        24.29 o                         
 -11   2  21          0.72        -10.11        13.49 o                         
 -10   2  21        178.09        236.03        23.22 o                         
  -9   2  21          1.81         13.83        12.19 o                         
  -8   2  21         64.52         65.15        14.04 o                         
  -7   2  21         34.03         27.30        14.54 o                         
  -6   2  21         19.01          9.96        11.70 o                         
  -5   2  21          0.07          8.70        10.93 o                         
  -4   2  21         56.86         61.65        13.11 o                         
  -3   2  21        156.41        159.01        18.55 o                         
  -2   2  21         49.96         41.12        13.72 o                         
  -1   2  21        128.89        105.40        26.02 o                         
   0   2  21         31.84         25.51        13.16 o                         
   1   2  21         62.68         48.52        25.02 o                         
   2   2  21         31.98         44.16        14.49 o                         
   3   2  21          0.36         -1.70        14.19 o                         
   4   2  21         15.62         10.87        14.69 o                         
   5   2  21         33.08          5.68        16.29 o                         
   6   2  21         49.52         25.87        23.26 o                         
   7   2  21        100.20        124.77        26.64 o                         
   8   2  21         34.37         63.63        18.15 o                         
   9   2  21         45.77         45.63        23.49 o                         
  10   2  21         31.91         40.92        25.38 o                         
 -11   3  21          0.07        -13.26        15.93 o                         
 -10   3  21          2.08         -9.55        15.50 o                         
  -9   3  21         22.59         -4.53        14.26 o                         
  -8   3  21         41.63         34.39        14.33 o                         
  -7   3  21          4.22        -13.37        13.37 o                         
  -6   3  21          2.67          4.35        12.44 o                         
  -5   3  21          0.90         -9.13        10.13 o                         
  -4   3  21          3.64          6.61        12.65 o                         
  -3   3  21         10.65         12.65        12.72 o                         
  -2   3  21         67.14         66.81        15.81 o                         
  -1   3  21         14.48          2.82        11.70 o                         
   0   3  21         81.27         95.43        18.73 o                         
   1   3  21         65.55         89.37        15.08 o                         
   2   3  21         54.26         81.40        20.75 o                         
   3   3  21         40.39         28.38        14.65 o                         
   4   3  21         17.83         31.23        15.66 o                         
   5   3  21          9.58         24.66        15.99 o                         
   6   3  21         16.89         33.54        18.02 o                         
   7   3  21         13.78         15.56        16.50 o                         
   8   3  21         40.81         60.63        21.17 o                         
   9   3  21         13.46         18.38        26.31 o                         
  -9   4  21          2.61         15.96        21.45 o                         
  -8   4  21          0.55        -14.59        14.59 o                         
  -7   4  21          7.05        -12.95        12.95 o                         
  -6   4  21          1.95         16.15        16.63 o                         
  -5   4  21         18.80          8.88        11.95 o                         
  -4   4  21          1.87          0.76        10.43 o                         
  -3   4  21          8.73        -10.13        14.19 o                         
  -2   4  21          7.37          2.95        12.51 o                         
  -1   4  21         19.50          6.23        11.70 o                         
   0   4  21         13.16         22.66        12.49 o                         
   1   4  21         98.12        106.23        13.31 o                         
   2   4  21         96.64         54.58        21.06 o                         
   3   4  21          6.41         24.46        13.45 o                         
   4   4  21         30.04         23.94        14.99 o                         
   5   4  21         29.52          5.46        16.81 o                         
   6   4  21          2.78          4.01        18.39 o                         
   7   4  21         15.43         40.43        47.23 o                         
  -6   5  21         18.80        -15.59        20.74 o                         
  -5   5  21         29.76         23.27        18.64 o                         
  -4   5  21          0.76        -14.64        14.64 o                         
  -3   5  21         63.51         60.09        14.78 o                         
  -2   5  21        340.83        273.93        23.43 o                         
  -1   5  21         14.60        -16.45        16.76 o                         
   0   5  21        175.52        181.07        16.85 o                         
   1   5  21          0.22         -2.11        14.95 o                         
   2   5  21          0.70          1.73        14.54 o                         
   3   5  21         15.33         29.38        26.28 o                         
   4   5  21        146.71        103.73        31.46 o                         
 -12   0  22        195.63        224.22        66.79 o                         
 -10   0  22        173.54        280.74        38.19 o                         
  -8   0  22        262.48        272.88        47.50 o                         
  -6   0  22         76.34        111.17        27.23 o                         
  -4   0  22        103.51        116.47        28.38 o                         
  -2   0  22         51.06         54.82        31.70 o                         
   0   0  22        131.92        167.17        30.37 o                         
   2   0  22         33.07         22.77        17.79 o                         
   4   0  22          2.96         17.21        24.95 o                         
   6   0  22        106.80        113.34        38.62 o                         
   8   0  22        105.80         28.94        25.95 o                         
  10   0  22        316.06        636.09        89.57 o                         
 -12   1  22          0.78        -19.84        19.84 o                         
 -11   1  22         50.94        -15.95        15.95 o                         
 -10   1  22        248.30        302.44        25.06 o                         
  -9   1  22         68.61         74.37        17.47 o                         
  -8   1  22          0.54         -4.89        15.18 o                         
  -7   1  22          1.10         30.97        16.08 o                         
  -6   1  22          0.76         16.62        13.04 o                         
  -5   1  22         15.58         18.36        13.06 o                         
  -4   1  22         50.16        110.06        19.72 o                         
  -3   1  22        153.18        171.83        37.13 o                         
  -2   1  22          3.85         17.70        14.20 o                         
  -1   1  22         16.69         15.51        14.86 o                         
   0   1  22          0.04         -9.91        13.25 o                         
   1   1  22         33.14         61.93        15.54 o                         
   2   1  22        255.14        249.91        21.58 o                         
   3   1  22        142.21        138.28        16.76 o                         
   4   1  22          9.21         20.97        14.94 o                         
   5   1  22          2.34          3.77        14.29 o                         
   6   1  22         41.99         35.55        20.78 o                         
   7   1  22        157.83        105.92        36.40 o                         
   8   1  22         82.53        104.32        32.93 o                         
   9   1  22          4.59        -21.37        21.37 o
[truncated: 18,228 more chars]
