# Supplementary material for: Synthesis, and spectroscopic and structural characterization of three new styryl­quinoline–benzimidazole hybrids
Source: Acta Crystallogr C Struct Chem. 2022 Oct 25;78(Pt 11):671–80. doi: 10.1107/S2053229622010063 (PMC9635590; doi:10.1107/S2053229622010063)
Supplement: Supplementary file 4 [file c-78-00671-IIIcsup4.hkl]

data_IIIc                                                                       
_shelx_title ' 39cgdis_sq'                                                      
_shelx_refln_list_code          4                                               
_shelx_F_calc_maximum      369.95                                               
_exptl_crystal_F_000      2736.00                                               
_reflns_d_resolution_high  0.7494                                               
                                                                                
loop_                                                                           
 _space_group_symop_operation_xyz                                               
 'x, y, z'                                                                      
 '-x+1/2, y+1/2, -z+1/2'                                                        
 '-x, -y, -z'                                                                   
 'x-1/2, -y-1/2, z-1/2'                                                         
                                                                                
_cell_length_a    20.2611                                                       
_cell_length_b     9.8675                                                       
_cell_length_c    36.8434                                                       
_cell_angle_alpha  90.000                                                       
_cell_angle_beta  104.332                                                       
_cell_angle_gamma  90.000                                                       
                                                                                
_shelx_F_squared_multiplier     1.000                                           
                                                                                
loop_                                                                           
 _refln_index_h                                                                 
 _refln_index_k                                                                 
 _refln_index_l                                                                 
 _refln_F_squared_calc                                                          
 _refln_F_squared_meas                                                          
 _refln_F_squared_sigma                                                         
 _refln_observed_status                                                         
   2   0   0      21804.96      15277.70      1079.89 o                         
   4   0   0      51921.64      50557.90       832.55 o                         
   6   0   0       1213.59       1134.86        54.80 o                         
   8   0   0       1447.49       1051.54        73.14 o                         
  10   0   0       1848.93       1731.41        79.25 o                         
  12   0   0        122.39        265.13        51.60 o                         
  14   0   0        933.12       1035.54       136.20 o                         
  16   0   0       4051.63       3453.64       153.60 o                         
  18   0   0        784.57        804.76        93.57 o                         
  20   0   0        692.41       1018.21       173.80 o                         
  22   0   0        118.32        187.18       108.75 o                         
  24   0   0          7.55        233.94       119.07 o                         
  26   0   0         18.32        205.14       191.55 o                         
   1   1   0       1628.46       2239.23        37.43 o                         
   2   1   0        108.11         91.23        13.83 o                         
   3   1   0       1575.96       1883.82        45.10 o                         
   4   1   0       2894.26       2062.23        49.85 o                         
   5   1   0        836.37        976.28        40.61 o                         
   6   1   0       3467.81       3452.40        74.49 o                         
   7   1   0         24.09         14.62        21.35 o                         
   8   1   0       2040.96       2168.33        57.97 o                         
   9   1   0       2713.29       2813.65        66.38 o                         
  10   1   0        354.21        531.61        50.69 o                         
  11   1   0       1516.52       1668.41        73.41 o                         
  12   1   0        484.11        617.08        55.16 o                         
  13   1   0        222.57        184.31        49.58 o                         
  14   1   0       1019.34       1122.88        77.70 o                         
  15   1   0         21.11         71.95        54.47 o                         
  16   1   0          2.21        -12.69        51.82 o                         
  17   1   0        113.75        159.40        53.21 o                         
  18   1   0        315.33        499.17        67.35 o                         
  19   1   0        297.91        404.39        63.78 o                         
  20   1   0         69.46         47.86        46.76 o                         
  21   1   0          0.25         -8.13        66.43 o                         
  22   1   0        242.62        301.30        67.90 o                         
  23   1   0          2.31        -64.95        68.70 o                         
  24   1   0        165.22        191.26        91.96 o                         
  25   1   0        153.11        220.36       138.94 o                         
  26   1   0         76.44        -16.47        83.63 o                         
   0   2   0          9.92         -4.68        25.20 o                         
   1   2   0      25653.95      25911.49       264.85 o                         
   2   2   0        407.73        425.92        26.32 o                         
   3   2   0       6590.87       7441.54       108.96 o                         
   4   2   0      27363.16      28672.39       324.64 o                         
   5   2   0       7439.03       6704.79       104.43 o                         
   6   2   0       9917.78       9416.18       152.37 o                         
   7   2   0        386.24        251.76        36.88 o                         
   8   2   0        394.34        396.57        40.11 o                         
   9   2   0        930.61        887.68        52.84 o                         
  10   2   0          3.34        -10.12        36.50 o                         
  11   2   0        233.72        382.17        38.91 o                         
  12   2   0        892.81        839.12        52.21 o                         
  13   2   0         47.88         76.82        26.40 o                         
  14   2   0          7.29         89.15        39.19 o                         
  15   2   0        908.07        935.90        79.32 o                         
  16   2   0          4.67         96.59        44.76 o                         
  17   2   0       1355.74       1293.90        94.42 o                         
  18   2   0        277.08        375.33        71.13 o                         
  19   2   0        114.02        161.08        57.12 o                         
  20   2   0        191.02          6.55        88.96 o                         
  21   2   0        106.74         91.84        88.90 o                         
  22   2   0          4.32         -7.59        64.07 o                         
  23   2   0          1.20         44.19        64.73 o                         
  24   2   0          1.52        -11.08        64.91 o                         
  25   2   0        438.84        557.65       120.41 o                         
   1   3   0       3038.25       2857.51        60.94 o                         
   2   3   0      10948.41      10387.34       133.00 o                         
   3   3   0       2796.51       2781.83        54.61 o                         
   4   3   0        974.80        741.62        36.51 o                         
   5   3   0       5125.86       5635.64        93.35 o                         
   6   3   0        612.58        776.89        44.81 o                         
   7   3   0       2104.37       2083.08        59.68 o                         
   8   3   0          1.26         -5.14        29.75 o                         
   9   3   0       3070.95       3177.87        90.24 o                         
  10   3   0       3964.47       4059.97       103.91 o                         
  11   3   0         78.71         37.85        32.44 o                         
  12   3   0       1056.16        983.16        62.59 o                         
  13   3   0         39.10         25.27        31.21 o                         
  14   3   0          0.62         59.57        34.36 o                         
  15   3   0         26.88          5.69        41.85 o                         
  16   3   0          2.38         12.35        47.33 o                         
  17   3   0        956.77       1041.78       100.52 o                         
  18   3   0       2988.23       2767.24       125.96 o                         
  19   3   0        469.13        589.33        84.84 o                         
  20   3   0       1782.53       1887.04       153.88 o                         
  21   3   0        441.97        445.61       128.91 o                         
  22   3   0         84.86        175.76        71.44 o                         
  23   3   0          0.44         35.25       105.29 o                         
  24   3   0          6.70         34.15        62.75 o                         
  25   3   0         89.31        113.57       128.84 o                         
   0   4   0       9831.36       9765.39       251.73 o                         
   1   4   0       4387.05       4920.58       114.76 o                         
   2   4   0      11309.18      11262.98       165.65 o                         
   3   4   0        552.90        636.89        44.24 o                         
   4   4   0       2375.29       2557.77        73.25 o                         
   5   4   0       4045.72       3484.39        74.90 o                         
   6   4   0          2.02        108.41        28.88 o                         
   7   4   0       2487.30       2923.16        69.90 o                         
   8   4   0       2604.05       2297.12        70.73 o                         
   9   4   0          5.00         34.29        25.69 o                         
  10   4   0       1253.50       1175.70        72.11 o                         
  11   4   0          8.53         29.80        34.26 o                         
  12   4   0        811.27        811.28        61.93 o                         
  13   4   0         27.54         16.43        37.89 o                         
  14   4   0        219.68        196.92        48.83 o                         
  15   4   0          3.38         77.53        45.93 o                         
  16   4   0         24.67        129.36        43.52 o                         
  17   4   0       1399.85       1337.01        80.24 o                         
  18   4   0          2.03        123.92        59.75 o                         
  19   4   0       1882.04       1939.63       223.30 o                         
  20   4   0         29.33         24.96        92.19 o                         
  21   4   0          4.25         86.49        66.86 o                         
  22   4   0          3.67        161.21        70.73 o                         
  23   4   0        217.58        191.43       111.77 o                         
  24   4   0         26.10        124.11        69.72 o                         
   1   5   0        503.93        506.30        38.45 o                         
   2   5   0         13.43         43.64        28.46 o                         
   3   5   0       8211.94       8477.42       138.56 o                         
   4   5   0        977.65       1159.09        51.14 o                         
   5   5   0        664.73        655.00        50.22 o                         
   6   5   0       1323.64       1570.45        76.21 o                         
   7   5   0       6220.14       6315.82       126.33 o                         
   8   5   0         36.84         59.90        25.43 o                         
   9   5   0       1711.30       1856.37        65.46 o                         
  10   5   0       2332.77       2286.83        73.12 o                         
  11   5   0         43.07        105.43        29.16 o                         
  12   5   0        135.20        188.76        45.75 o                         
  13   5   0         87.28         53.68        38.98 o                         
  14   5   0       1487.27       1477.40        86.89 o                         
  15   5   0         63.41         26.50        42.47 o                         
  16   5   0        208.44        299.71        72.24 o                         
  17   5   0         92.23        114.46        42.04 o                         
  18   5   0        332.64        300.50        59.69 o                         
  19   5   0        737.19        610.81        65.96 o                         
  20   5   0          4.66         13.82        54.22 o                         
  21   5   0        172.53        217.83        66.82 o                         
  22   5   0          4.38        173.42        77.74 o                         
  23   5   0         85.11        365.36        76.03 o                         
  24   5   0        128.58        102.86        70.26 o                         
   0   6   0       4907.84       5080.66       137.79 o                         
   1   6   0       3357.99       3350.95        81.83 o                         
   2   6   0        193.38        194.32        32.09 o                         
   3   6   0         79.97        146.84        31.64 o                         
   4   6   0       1030.83       1036.99        55.23 o                         
   5   6   0        494.49        432.07        47.63 o                         
   6   6   0          0.91         52.38        32.53 o                         
   7   6   0       1397.49       1513.73        71.04 o                         
   8   6   0        186.96        226.65        45.99 o                         
   9   6   0          4.39         66.20        32.99 o                         
  10   6   0          4.74         42.43        39.08 o                         
  11   6   0        728.07        847.58        69.19 o                         
  12   6   0        129.30        237.68        34.39 o                         
  13   6   0       1269.15       1253.81        66.11 o                         
  14   6   0        184.74        180.28        43.43 o                         
  15   6   0        129.61        226.71        45.13 o                         
  16   6   0         18.47         10.69        43.15 o                         
  17   6   0       2183.13       1957.25        92.53 o                         
  18   6   0        225.89        322.76        51.25 o                         
  19   6   0        115.90        160.41        48.13 o                         
  20   6   0        136.10        151.14        51.99 o                         
  21   6   0         11.57        -95.32       138.70 o                         
  22   6   0         69.42         72.38        81.31 o                         
  23   6   0        813.61        795.55       104.33 o                         
   1   7   0          1.78         55.96        30.15 o                         
   2   7   0          4.69         33.78        29.48 o                         
   3   7   0        982.65       1028.16        60.59 o                         
   4   7   0        773.96        775.15        53.42 o                         
   5   7   0        781.88        790.52        61.78 o                         
   6   7   0         50.41         35.78        36.47 o                         
   7   7   0       2363.03       2166.10        89.70 o                         
   8   7   0        585.43        702.02        73.59 o                         
   9   7   0        995.64        946.84        72.02 o                         
  10   7   0        447.38        451.04        59.92 o                         
  11   7   0        611.37        566.79        71.30 o                         
  12   7   0         16.77         55.30        46.37 o                         
  13   7   0         39.21        119.81        51.03 o                         
  14   7   0          7.17        128.72        88.60 o                         
  15   7   0          3.42         60.99        60.77 o                         
  16   7   0         21.38          1.80        61.19 o                         
  17   7   0        193.76        255.90        66.46 o                         
  18   7   0         19.18        125.58        47.59 o                         
  19   7   0          0.04         54.19        65.92 o                         
  20   7   0         25.09        -12.57        86.58 o                         
  21   7   0          9.20        213.16        82.95 o                         
  22   7   0          2.09       -123.25       252.09 o                         
   0   8   0        327.36        515.35        78.95 o                         
   1   8   0        706.46        758.24        61.07 o                         
   2   8   0          0.67         15.36        34.49 o                         
   3   8   0        111.85        186.64        41.88 o                         
   4   8   0       1686.93       1729.35        76.84 o                         
   5   8   0       1199.97       1421.18        85.06 o                         
   6   8   0        105.72        172.14        44.57 o                         
   7   8   0        136.04        121.62        40.87 o                         
   8   8   0        182.75        102.63        46.57 o                         
   9   8   0         90.89         60.67        44.03 o                         
  10   8   0        262.45        321.47        50.72 o                         
  11   8   0          2.17         89.42        47.82 o                         
  12   8   0         30.02        155.37        46.59 o                         
  13   8   0         44.13         82.62        50.08 o                         
  14   8   0        221.22        250.30        66.07 o                         
  15   8   0         11.89         18.22        53.21 o                         
  16   8   0         40.93         40.35        60.31 o                         
  17   8   0         97.51         82.88        82.64 o                         
  18   8   0        147.40         67.26        64.12 o                         
  19   8   0          0.00         45.72        75.35 o                         
  20   8   0         35.56        -91.66        91.66 o                         
   1   9   0         95.92         96.03        43.37 o                         
   2   9   0        358.91        404.57        52.36 o                         
   3   9   0        207.42        151.97        43.16 o                         
   4   9   0         25.69         52.53        37.91 o                         
   5   9   0          0.21         20.85        41.92 o                         
   6   9   0        837.68        819.19        71.76 o                         
   7   9   0          2.51        -16.74        41.39 o                         
   8   9   0         39.36         58.36        44.59 o                         
   9   9   0        290.05        222.24        57.44 o                         
  10   9   0          4.99         11.51        54.36 o                         
  11   9   0          5.39         -9.67        43.01 o                         
  12   9   0         97.53         94.22        54.92 o                         
  13   9   0          5.96         24.79        48.23 o                         
  14   9   0        130.33        122.81        62.20 o                         
  15   9   0        185.61        138.06        68.82 o                         
  16   9   0         28.88        -65.03        65.42 o                         
  17   9   0          0.42         72.68       104.68 o                         
  18   9   0          2.23        -51.73        78.48 o                         
  19   9   0         94.59         80.36        96.00 o                         
   0  10   0        553.67        624.02        90.91 o                         
   1  10   0        148.29        139.96        45.54 o                         
   2  10   0        795.34        799.83        67.11 o                         
   3  10   0         70.75         87.48        44.68 o                         
   4  10   0        349.18        425.48        59.06 o                         
   5  10   0        495.69        408.62        61.51 o                         
   6  10   0         84.10        109.99        48.72 o                         
   7  10   0        266.70        172.24        53.47 o                         
   8  10   0        497.02        638.18        73.88 o                         
   9  10   0         70.11        105.61        51.27 o                         
  10  10   0        271.63        348.36        70.72 o                         
  11  10   0          0.10         16.06        57.33 o                         
  12  10   0        165.48        152.65        63.00 o                         
  13  10   0         62.16         15.82        56.92 o                         
  14  10   0          5.84        -77.98        77.98 o                         
  15  10   0          5.72        174.32        77.49 o                         
  16  10   0        335.54        242.26       129.12 o                         
  17  10   0        336.99        134.66       183.76 o                         
   1  11   0         30.51         17.81        49.72 o                         
   2  11   0       1345.91       1368.81        83.57 o                         
   3  11   0        141.74        172.49        43.94 o                         
   4  11   0          9.49         92.33        52.18 o                         
   5  11   0         25.65        125.97        83.80 o                         
   6  11   0        152.44        166.43        58.07 o                         
   7  11   0        133.89         93.85        56.64 o                         
   8  11   0         13.05         21.49        65.89 o                         
   9  11   0         13.74         47.45        58.97 o                         
  10  11   0        145.71        172.57        72.21 o                         
  11  11   0        170.42        126.19        75.39 o                         
  12  11   0        360.23        424.68       109.99 o                         
  13  11   0          6.38         -1.78        82.48 o                         
  14  11   0         95.21        162.09        86.57 o                         
   0  12   0         79.19        176.19        92.21 o                         
   1  12   0         89.91        284.18        59.20 o                         
   2  12   0        536.67        881.20        98.58 o                         
   3  12   0        679.04        664.19        90.76 o                         
   4  12   0         33.89         14.94        67.58 o                         
   5  12   0        283.27        290.34       108.77 o                         
   6  12   0        145.17        311.88        80.77 o                         
   7  12   0          1.26         32.64       119.38 o                         
   8  12   0         95.88        -60.89        82.76 o                         
   9  12   0          0.78         56.47       103.05 o                         
  10  12   0        134.74        242.09        90.13 o                         
   1  13   0         35.93        351.36       114.21 o                         
   2  13   0         91.12        -44.76       103.29 o                         
   3  13   0         14.76        196.85       120.59 o                         
   4  13   0         90.24        -83.63       136.27 o                         
 -25   0   1         94.66         65.21       158.95 o                         
 -23   0   1        236.58        273.72       133.83 o                         
 -21   0   1        301.89        194.43        94.96 o                         
 -19   0   1        177.23        310.18        67.05 o                         
 -17   0   1       8433.05       7681.25       248.12 o                         
 -15   0   1       1615.03       1636.95       108.19 o                         
 -13   0   1        745.77        761.97        78.53 o                         
 -11   0   1      20312.24      20813.59       491.75 o                         
  -9   0   1       1263.66       1162.23        77.30 o                         
  -7   0   1        187.63        350.36        38.89 o                         
  -5   0   1       7533.49       7006.71       123.49 o                         
  -3   0   1      45604.96      40268.07       770.33 o                         
   3   0   1      20389.99      17086.62       292.06 o                         
   5   0   1       2122.13       1071.44        44.30 o                         
   7   0   1       1273.90       1388.61        69.22 o                         
   9   0   1       1005.92       1074.25        63.80 o                         
  11   0   1       1103.03       1287.64        75.30 o                         
  13   0   1       2058.60       1798.44       184.67 o                         
  15   0   1       1971.71       2131.75       123.95 o                         
  17   0   1       5222.13       4416.23       180.91 o                         
  19   0   1        634.29        583.83       138.09 o                         
  21   0   1         38.51        285.21       114.74 o                         
  23   0   1         63.30          2.18       106.73 o                         
  25   0   1          0.72        406.33       172.94 o                         
 -26   1   1         31.99         51.33        90.98 o                         
 -25   1   1         15.12        -40.31       154.59 o                         
 -24   1   1          2.87          6.23        65.02 o                         
 -23   1   1        251.47        189.91        81.54 o                         
 -22   1   1        534.01        396.61        74.00 o                         
 -21   1   1        150.49         99.63        58.83 o                         
 -20   1   1        310.28        399.70        69.74 o                         
 -19   1   1       2891.06       2562.02       136.17 o                         
 -18   1   1       3573.72       3475.98       139.22 o                         
 -17   1   1        331.33        347.90        61.17 o                         
 -16   1   1       1214.23       1144.43       106.44 o                         
 -15   1   1         19.53         20.87        41.11 o                         
 -14   1   1          0.00          2.07        35.03 o                         
 -13   1   1       3379.94       3652.07       110.48 o                         
 -12   1   1        783.51        910.52        63.36 o                         
 -11   1   1        232.83        270.83        42.07 o                         
 -10   1   1       4883.39       5310.03       116.48 o                         
  -9   1   1       9695.03      10231.85       186.80 o                         
  -8   1   1        106.26        172.23        25.63 o                         
  -7   1   1       5840.06       6471.63       104.57 o                         
  -6   1   1       2888.56       2596.29        62.11 o                         
  -5   1   1      38151.79      36885.65       448.23 o                         
  -4   1   1        539.29        569.40        32.34 o                         
  -3   1   1          0.24         56.64        13.88 o                         
  -2   1   1       9178.46       7912.13        97.51 o                         
  -1   1   1         59.73        144.85        13.23 o                         
   0   1   1      35240.59      35017.17       412.70 o                         
   1   1   1       2482.92       3085.79        46.45 o                         
   2   1   1        648.40        947.76        31.47 o                         
   3   1   1      12618.21      10817.12       136.73 o                         
   4   1   1        350.38        198.46        24.56 o                         
   5   1   1        489.65        310.56        31.19 o                         
   6   1   1        208.01        130.42        25.85 o                         
   7   1   1          8.14          1.22        22.81 o                         
   8   1   1         21.44         28.12        24.39 o                         
   9   1   1        265.59        437.88        38.22 o                         
  10   1   1        621.19        678.91        43.92 o                         
  11   1   1         36.48         50.09        29.36 o                         
  12   1   1       1789.98       1606.33        84.70 o                         
  13   1   1        233.54        267.94        45.71 o                         
  14   1   1        616.99        670.61        66.40 o                         
  15   1   1         82.23        132.47        44.35 o                         
  16   1   1        895.80        854.86        89.69 o                         
  17   1   1       2956.42       3065.90       131.62 o                         
  18   1   1        495.35        676.37        88.96 o                         
  19   1   1        253.94        222.48        79.44 o                         
  20   1   1        133.54        180.85        57.11 o                         
  21   1   1         98.22        119.92        60.00 o                         
  22   1   1         46.93         96.06        58.23 o                         
  23   1   1          0.43         57.83        71.02 o                         
  24   1   1        196.80        306.48        87.18 o                         
  25   1   1        108.65        427.84       104.91 o                         
 -26   2   1         90.21        171.57       111.03 o                         
 -25   2   1        149.33         20.28        80.30 o                         
 -24   2   1        584.39        725.06        98.98 o                         
 -23   2   1        223.63        131.45        62.13 o                         
 -22   2   1         11.07        182.24       104.65 o                         
 -21   2   1        548.90        465.07        77.93 o                         
 -20   2   1         74.02        159.36        56.90 o                         
 -19   2   1         79.84         65.76        52.06 o                         
 -18   2   1        953.91        927.43       122.93 o                         
 -17   2   1        303.07        384.08        72.45 o                         
 -16   2   1        344.18        445.88        65.65 o                         
 -15   2   1        209.04        242.04        60.08 o                         
 -14   2   1        158.55        185.77        45.79 o                         
 -13   2   1          7.99         41.93        35.66 o                         
 -12   2   1         25.44         44.41        24.84 o                         
 -11   2   1        405.15        405.79        39.83 o                         
 -10   2   1       1436.57       1338.60        56.87 o                         
  -9   2   1         12.22        -25.13        25.13 o                         
  -8   2   1      15812.39      14580.08       232.23 o                         
  -7   2   1        744.90        896.81        57.84 o                         
  -6   2   1        122.62        166.13        21.01 o                         
  -5   2   1       8403.60       9264.37       126.38 o                         
  -4   2   1       6133.83       5252.31        84.14 o                         
  -3   2   1      14188.74      12778.23       180.36 o                         
  -2   2   1      75185.56      72415.98       763.23 o                         
  -1   2   1        275.52         67.79        19.72 o                         
   0   2   1      32374.74      32733.67       327.90 o                         
   1   2   1       3476.04       3513.75        54.75 o                         
   2   2   1       8872.96       8909.25       107.50 o                         
   3   2   1         22.48         47.91        21.58 o                         
   4   2   1       2802.74       2569.29        59.73 o                         
   5   2   1       1114.35       1086.49        44.22 o                         
   6   2   1        411.06        547.17        42.31 o                         
   7   2   1         86.54        172.49        32.92 o                         
   8   2   1       8893.71       9010.85       154.68 o                         
   9   2   1       2508.62       2552.51        91.39 o                         
  10   2   1        469.58        599.48        50.47 o                         
  11   2   1        392.32        420.08        42.73 o                         
  12   2   1         22.67         15.79        30.48 o                         
  13   2   1        318.86        248.17        37.35 o                         
  14   2   1        363.74        298.55        56.83 o                         
  15   2   1        119.33        174.76        50.15 o                         
  16   2   1        637.83        768.58        76.28 o                         
  17   2   1        514.45        485.28        66.00 o                         
  18   2   1        350.00        311.23        65.15 o                         
  19   2   1        554.67        594.03        84.62 o                         
  20   2   1        429.67        320.48        72.93 o                         
  21   2   1       1867.95       1627.90       130.33 o                         
  22   2   1         58.03        -57.12       103.51 o                         
  23   2   1        184.76        174.21        78.76 o                         
  24   2   1          0.80        -62.40        62.40 o                         
  25   2   1         47.47        -13.58        68.32 o                         
 -25   3   1        209.07         98.25        96.94 o                         
 -24   3   1         11.97         15.02        58.93 o                         
 -23   3   1        184.67        162.16        63.93 o                         
 -22   3   1       1103.03       1135.34       145.93 o                         
 -21   3   1        206.57        105.15        62.48 o                         
 -20   3   1        164.48        119.58        66.90 o                         
 -19   3   1        775.87        782.40       102.66 o                         
 -18   3   1       1390.30       1432.39       111.77 o                         
 -17   3   1        531.77        629.82        75.84 o                         
 -16   3   1       1428.73       1237.42        98.59 o                         
 -15   3   1          4.02         14.13        28.39 o                         
 -14   3   1        801.46        836.20        67.23 o                         
 -13   3   1        262.00        250.33        40.31 o                         
 -12   3   1          3.10         39.59        40.58 o                         
 -11   3   1        673.81        831.15        58.41 o                         
 -10   3   1       1573.59       1515.92        66.21 o                         
  -9   3   1       2122.36       2227.60        75.93 o                         
  -8   3   1        171.19        154.87        28.72 o                         
  -7   3   1        170.15        174.48        26.50 o                         
  -6   3   1       2420.53       2445.84        59.69 o                         
  -5   3   1        730.23       1034.51        48.47 o                         
  -4   3   1        606.12        853.03        45.54 o                         
  -3   3   1        737.84        710.95        41.20 o                         
  -2   3   1      26971.84      27171.84       302.43 o                         
  -1   3   1      20394.29      21599.72       220.30 o                         
   0   3   1      48967.21      43577.71       423.91 o                         
   1   3   1         25.96        -21.89        21.89 o                         
   2   3   1      12603.94      12099.14       142.24 o                         
   3   3   1       4354.46       4332.58        73.11 o                         
   4   3   1        553.66        616.80        37.20 o                         
   5   3   1       2289.93       2186.49        66.66 o                         
   6   3   1          8.55         27.66        29.63 o                         
   7   3   1       4249.80       4368.91        88.33 o                         
   8   3   1          3.81        -14.92        30.26 o                         
   9   3   1       1395.88       1797.30        71.56 o                         
  10   3   1       1169.81        995.64        64.86 o                         
  11   3   1         69.58        130.85        44.70 o                         
  12   3   1        140.19        102.50        34.92 o                         
  13   3   1          3.62         37.10        38.16 o                         
  14   3   1        882.72        930.34        67.63 o                         
  15   3   1          0.52         55.34        35.44 o                         
  16   3   1        580.53        460.41        51.33 o                         
  17   3   1          0.08          0.54        50.21 o                         
  18   3   1        169.10        207.48        65.27 o                         
  19   3   1        510.50        605.44        91.01 o                         
  20   3   1        298.83        528.81       107.67 o                         
  21   3   1        229.08        115.43        63.32 o                         
  22   3   1         50.70         56.26        70.62 o                         
  23   3   1          1.01          0.93        62.24 o                         
  24   3   1         61.33        103.33       121.87 o                         
  25   3   1          7.17         45.17        70.79 o                         
 -25   4   1         42.50         13.24        99.61 o                         
 -24   4   1         76.00         -8.32        69.40 o                         
 -23   4   1         36.98        161.77        61.19 o                         
 -22   4   1          3.94        -25.67        62.27 o                         
 -21   4   1          6.60        128.99        66.69 o                         
 -20   4   1         11.47         96.72        70.40 o                         
 -19   4   1        203.95        129.50        62.97 o                         
 -18   4   1        195.04        166.56        55.55 o                         
 -17   4   1         73.69         94.28        41.86 o                         
 -16   4   1        136.09        214.25        44.29 o                         
 -15   4   1       2809.01       2508.16       113.72 o                         
 -14   4   1        411.61        389.48        60.61 o                         
 -13   4   1         16.43        -11.38        34.85 o                         
 -12   4   1         13.32         61.88        37.38 o                         
 -11   4   1         21.15         74.61        36.86 o                         
 -10   4   1       1725.26       1770.46        71.99 o                         
  -9   4   1          0.55          4.28        22.86 o                         
  -8   4   1       2182.70       2303.31        61.68 o                         
  -7   4   1        315.58        251.91        30.82 o                         
  -6   4   1       1316.94       1386.17        68.34 o                         
  -5   4   1        881.91       1101.60        55.71 o                         
  -4   4   1        219.93        228.66        37.95 o                         
  -3   4   1        856.02        913.72        44.85 o                         
  -2   4   1       2194.34       2222.65        61.27 o                         
  -1   4   1      19660.30      18143.68       201.54 o                         
   0   4   1       3479.45       3650.54        76.08 o                         
   1   4   1       2981.73       2711.59        96.31 o                         
   2   4   1       4261.92       4353.53        83.95 o                         
   3   4   1       1186.01       1160.11        57.15 o                         
   4   4   1        955.38       1047.94        44.36 o                         
   5   4   1       7603.09       7609.96       122.51 o                         
   6   4   1        337.94        672.36        45.40 o                         
   7   4   1       1523.23       1640.05        60.25 o                         
   8   4   1         72.42        115.73        30.08 o                         
   9   4   1       6242.21       6151.78       122.18 o                         
  10   4   1       3050.58       3018.17        93.25 o                         
  11   4   1       1528.84       1558.78        81.78 o                         
  12   4   1          0.05         11.56        31.78 o                         
  13   4   1         94.94         94.48        40.68 o                         
  14   4   1         96.03        177.30        52.50 o                         
  15   4   1         82.54        130.74        43.92 o                         
  16   4   1        844.04        890.94        73.42 o                         
  17   4   1        327.79        257.60        46.56 o                         
  18   4   1          1.09         51.30        57.96 o                         
  19   4   1        101.78        122.51        57.70 o                         
  20   4   1        612.85        595.93        95.78 o                         
  21   4   1        681.04        671.56       101.53 o                         
  22   4   1        178.03        280.96        86.67 o                         
  23   4   1         31.42         -8.80        66.53 o                         
  24   4   1         20.91         51.91        98.33 o                         
 -24   5   1         32.72        -12.74        84.97 o                         
 -23   5   1         55.21         52.20        62.38 o                         
 -22   5   1         83.44         50.24        59.75 o                         
 -21   5   1        276.07        422.15        81.34 o                         
 -20   5   1        328.23        162.61        61.42 o                         
 -19   5   1        160.74        122.13        53.01 o                         
 -18   5   1        646.59        894.29        67.17 o                         
 -17   5   1       1929.70       1558.09        84.49 o                         
 -16   5   1         25.66        103.59        42.52 o                         
 -15   5   1         25.18         60.34        44.13 o                         
 -14   5   1         18.28         78.37        41.08 o                         
 -13   5   1        952.94        900.20        69.59 o                         
 -12   5   1        488.96        456.58        55.53 o                         
 -11   5   1        513.32        574.18        46.25 o                         
 -10   5   1         52.95         53.25        28.29 o                         
  -9   5   1        727.60        856.28        55.81 o                         
  -8   5   1        237.89        363.22        40.14 o                         
  -7   5   1        286.21        390.47        44.20 o                         
  -6   5   1          1.46         32.39        30.09 o                         
  -5   5   1         96.41        148.28        32.90 o                         
  -4   5   1        894.08        819.11        41.52 o                         
  -3   5   1          0.11        -24.45        25.97 o                         
  -2   5   1       1003.19       1130.57        51.24 o                         
  -1   5   1        469.37        544.08        39.88 o                         
   0   5   1       1448.44       1483.18        53.70 o                         
   1   5   1        427.55        415.01        40.10 o                         
   2   5   1       4318.72       3816.13        89.22 o                         
   3   5   1          2.08         37.02        27.33 o                         
   4   5   1        200.69        191.53        31.76 o                         
   5   5   1        145.46        205.13        35.44 o                         
   6   5   1        182.39        175.13        29.76 o                         
   7   5   1       1777.75       1679.04        57.74 o                         
   8   5   1       1368.44       1122.56        70.51 o                         
   9   5   1        390.07        433.99        42.46 o                         
  10   5   1       4225.64       4027.31        98.21 o                         
  11   5   1       1708.79       1563.77        68.71 o                         
  12   5   1        215.33        237.68        48.46 o                         
  13   5   1        442.17        620.26        63.90 o                         
  14   5   1        870.55        899.89        71.62 o                         
  15   5   1        217.67        236.21        51.96 o                         
  16   5   1       1676.82       1672.78        91.15 o                         
  17   5   1        812.75        928.74        72.28 o                         
  18   5   1        143.91        188.95        61.06 o                         
  19   5   1         58.22         48.27        38.05 o                         
  20   5   1          2.76         53.23        65.25 o                         
  21   5   1        128.32        141.42        77.20 o                         
  22   5   1          2.09        -43.26        67.07 o                         
  23   5   1        246.65        148.21        84.86 o                         
  24   5   1         11.05        -76.08        85.18 o                         
 -23   6   1        401.28        431.62        95.11 o                         
 -22   6   1         23.74         79.47        69.77 o                         
 -21   6   1        147.17         81.44        66.96 o                         
 -20   6   1        241.85        114.80        44.76 o                         
 -19   6   1        113.77         39.57        84.90 o                         
 -18   6   1         34.18         14.42        46.95 o                         
 -17   6   1         41.96        102.62        42.73 o                         
 -16   6   1        274.94        159.93        46.10 o                         
 -15   6   1        336.96        237.80        47.13 o                         
 -14   6   1          1.93         26.34        34.32 o                         
 -13   6   1        171.68        229.34        39.49 o                         
 -12   6   1         50.95         41.45        39.36 o                         
 -11   6   1        122.75         32.10        36.42 o                         
 -10   6   1       1635.71       1465.61        86.91 o                         
  -9   6   1        322.49        326.34        44.44 o                         
  -8   6   1        228.49        245.84        40.41 o                         
  -7   6   1        361.13        347.04        42.52 o                         
  -6   6   1       3173.14       3010.06        85.47 o                         
  -5   6   1       1658.68       1674.88        72.75 o                         
  -4   6   1       1402.00       1493.03        62.83 o                         
  -3   6   1          4.80         14.93        25.02 o                         
  -2   6   1        446.13        438.62        40.67 o                         
  -1   6   1          8.84          7.37        25.39 o                         
   0   6   1       1651.74       1501.17        60.94 o                         
   1   6   1       4922.81       5072.08       101.58 o                         
   2   6   1        967.98        947.48        55.43 o                         
   3   6   1        705.39        788.69        54.00 o                         
   4   6   1        507.71        558.73        50.41 o                         
   5   6   1        396.71        558.38        50.91 o                         
   6   6   1       1386.87       1415.00        74.55 o                         
   7   6   1        468.10        494.61        47.62 o                         
   8   6   1         19.96         90.48        35.94 o                         
   9   6   1       2630.34       2537.41        93.70 o                         
  10   6   1        254.44        323.79        50.09 o                         
  11   6   1       1316.51       1401.87        93.82 o                         
  12   6   1        764.21        840.91        56.43 o                         
  13   6   1        370.03        335.14        52.62 o                         
  14   6   1        577.88        493.57        60.16 o                         
  15   6   1         28.06         -3.02        58.69 o                         
  16   6   1        752.89        859.25        80.35 o                         
  17   6   1        121.86        257.67        60.34 o                         
  18   6   1          2.01         22.76        54.02 o                         
  19   6   1         65.49        169.77        52.48 o                         
  20   6   1        177.74        160.62        54.10 o                         
  21   6   1        575.54        597.14        92.06 o                         
  22   6   1         30.97        165.85       110.78 o                         
  23   6   1        150.78        -41.31       119.08 o                         
 -22   7   1          3.81         83.17       111.29 o                         
 -21   7   1          4.33         13.54        70.73 o                         
 -20   7   1         12.49         42.48        47.94 o                         
 -19   7   1         18.81         45.24        53.67 o                         
 -18   7   1          2.75         46.07        55.52 o                         
 -17   7   1         61.90         25.96        55.73 o                         
 -16   7   1        469.86        514.54        69.85 o                         
 -15   7   1         61.14        -36.50        50.45 o                         
 -14   7   1        178.93         59.95        50.12 o                         
 -13   7   1        504.22        424.20        58.04 o                         
 -12   7   1       2263.96       2273.80       110.78 o                         
 -11   7   1         63.64        241.64        50.50 o                         
 -10   7   1        145.36        139.51        44.20 o                         
  -9   7   1        213.78        264.72        44.41 o                         
  -8   7   1        200.46        249.33        44.75 o                         
  -7   7   1        175.32        170.70        43.80 o                         
  -6   7   1       1989.13       1908.75        87.63 o                         
  -5   7   1       1414.14       1591.04        83.08 o                         
  -4   7   1         41.19         12.29        28.38 o                         
  -3   7   1         36.21         76.81        30.48 o                         
  -2   7   1        369.51        323.72        40.92 o                         
  -1   7   1       2021.97       2211.18        98.86 o                         
   0   7   1         43.67         62.78        30.29 o                         
   1   7   1         55.00        123.89        33.38 o                         
   2   7   1         44.67         15.02        27.91 o                         
   3   7   1        156.14        158.25        34.05 o                         
   4   7   1         43.62         40.17        31.24 o                         
   5   7   1        421.37        386.36        49.85 o                         
   6   7   1        320.25        289.20        50.83 o                         
   7   7   1        596.48        687.15        59.01 o                         
   8   7   1         80.40         59.06        38.85 o                         
   9   7   1        346.62        375.78        52.95 o                         
  10   7   1        168.06        117.72        47.27 o                         
  11   7   1         38.73         71.66        40.80 o                         
  12   7   1       1648.98       1546.09        95.97 o                         
  13   7   1       1630.26       1374.68        81.58 o                         
  14   7   1        122.81        122.96        54.31 o                         
  15   7   1       1011.23        754.78        89.22 o                         
  16   7   1         11.79         30.27        54.76 o                         
  17   7   1        206.13        260.53        50.45 o                         
  18   7   1        143.59        227.07        52.06 o                         
  19   7   1          0.31        103.94        55.16 o                         
  20   7   1         55.15        201.33        48.55 o                         
  21   7   1         98.87        152.43        61.11 o                         
  22   7   1         35.95       -252.01       252.01 o                         
 -20   8   1         49.90        131.36        83.85 o                         
 -19   8   1        112.80         -1.26        66.69 o                         
 -18   8   1         76.73        -29.59        64.78 o                         
 -17   8   1        195.19        185.71        65.30 o                         
 -16   8   1          1.53        -58.43        58.43 o                         
 -15   8   1        519.64        446.99        73.76 o                         
 -14   8   1       1152.51       1151.54       106.84 o                         
 -13   8   1         41.12        135.07        54.81 o                         
 -12   8   1        133.33        122.48        44.36 o                         
 -11   8   1          0.00        -30.70        40.29 o                         
 -10   8   1        896.78        943.34        75.39 o                         
  -9   8   1        508.51        513.07        59.66 o                         
  -8   8   1         23.43         89.82        41.02 o                         
  -7   8   1        639.94        674.74        61.92 o                         
  -6   8   1         18.34         37.00        40.30 o                         
  -5   8   1        192.58        319.63        51.34 o                         
  -4   8   1        689.22        790.37        57.03 o                         
  -3   8   1       1663.86       1758.02        81.52 o                         
  -2   8   1       1665.47       1466.53        77.07 o                         
  -1   8   1        326.39        343.70        46.28 o                         
   0   8   1       6271.97       5451.32       120.83 o                         
   1   8   1         28.54         46.48        34.75 o                         
   2   8   1       1093.43       1031.28        64.17 o                         
   3   8   1        261.24        351.63        48.02 o                         
   4   8   1        608.33        734.13        57.70 o                         
   5   8   1       1331.00       1572.55        88.87 o                         
   6   8   1        994.27        850.10        70.90 o                         
   7   8   1         93.88         -5.57        38.25 o                         
   8   8   1        108.31        125.49        50.58 o                         
   9   8   1        410.01        530.47        63.12 o                         
  10   8   1         40.24         60.78        52.64 o                         
  11   8   1        815.09        693.19        67.56 o                         
  12   8   1         43.49         74.23        44.63 o                         
  13   8   1         56.21        -45.06        53.85 o                         
  14   8   1        302.77        323.07        56.04 o                         
  15   8   1        406.40        207.36        66.82 o                         
  16   8   1          3.97         13.24        66.77 o                         
  17   8   1          2.79          4.60        62.33 o                         
  18   8   1          6.42         41.49        63.97 o                         
  19   8   1         20.60        152.16        80.50 o                         
  20   8   1         20.75        109.18        90.30 o                         
 -19   9   1         30.39        -87.76        87.76 o                         
 -18   9   1        307.59        184.86        99.31 o                         
 -17   9   1         11.81         29.32        85.21 o                         
 -16   9   1         66.70         98.08        65.44 o                         
 -15   9   1         85.39         87.78        59.99 o                         
 -14   9   1          1.27        -28.39        52.43 o                         
 -13   9   1         73.29        128.46        52.02 o                         
 -12   9   1         93.54         36.61        53.29 o                         
 -11   9   1        140.18        214.68        64.07 o                         
 -10   9   1        447.41        369.98        66.25 o                         
  -9   9   1        724.61        787.11        78.17 o                         
  -8   9   1          1.00          2.06        39.82 o                         
  -7   9   1         31.05         33.58        42.06 o                         
  -6   9   1        625.19        518.36        60.82 o                         
  -5   9   1        959.63        969.90        76.18 o                         
  -4   9   1       1131.12       1063.54        64.22 o                         
  -3   9   1          8.82        -28.25        36.44 o                         
  -2   9   1        460.75        456.98        55.06 o                         
  -1   9   1        356.62        384.88        58.55 o                         
   0   9   1        588.44        677.62        68.55 o                         
   1   9   1        221.28        263.69        46.98 o                         
   2   9   1       1350.56       1297.82        74.47 o                         
   3   9   1        117.53         89.56        39.36 o                         
   4   9   1        196.77        184.99        43.43 o                         
   5   9   1         63.79         79.51        42.17 o                         
   6   9   1         31.42         24.02        42.33 o                         
   7   9   1          2.15         56.42        49.89 o                         
   8   9   1        407.15        401.56        66.18 o                         
   9   9   1        158.01        172.91        56.21 o                         
  10   9   1        233.35        346.26        59.43 o                         
  11   9   1        133.16        154.45        67.37 o                         
  12   9   1        380.25        218.17        56.29 o                         
  13   9   1        826.93        950.60        92.32 o                         
  14   9   1        299.23        404.57        74.55 o                         
  15   9   1        848.12        737.78        86.06 o                         
  16   9   1          0.02        -64.44        65.16 o                         
  17   9   1         89.63        -45.33        86.58 o                         
  18   9   1         18.35        313.10       117.45 o                         
 -17  10   1          0.99        186.00       109.55 o                         
 -16  10   1        100.61        153.17        86.49 o                         
 -15  10   1          0.01        233.19       116.94 o                         
 -14  10   1         58.77        176.09        72.43 o                         
 -13  10   1         43.98        -10.04        56.07 o                         
 -12  10   1        501.04        389.36        72.19 o                         
 -11  10   1          5.31        102.53        56.37 o                         
 -10  10   1        198.32        195.88        57.00 o                         
  -9  10   1         18.66         62.30        49.03 o                         
  -8  10   1        678.41        691.80        72.35 o                         
  -7  10   1        108.61        225.49        56.50 o                         
  -6  10   1        132.33        165.88        49.50 o                         
  -5  10   1         56.32         84.44        48.55 o                         
  -4  10   1         11.77         33.09        42.95 o                         
  -3  10   1        789.42        871.21        67.87 o                         
  -2  10   1        203.06        217.63        50.96 o                         
  -1  10   1        144.06        169.92        45.60 o                         
   0  10   1        150.04        208.89        49.67 o                         
   1  10   1        167.23        125.73        44.36 o                         
   2  10   1         17.87        -13.79        39.20 o                         
   3  10   1       3184.94       2959.32       100.29 o                         
   4  10   1        111.81        121.58        46.38 o                         
   5  10   1         69.17        168.06        51.54 o                         
   6  10   1        146.98        253.91        55.39 o                         
   7  10   1        260.71        227.92        59.54 o                         
   8  10   1        224.34        180.34        56.72 o                         
   9  10   1         81.22         30.80        46.18 o                         
  10  10   1         98.30        155.99        62.81 o                         
  11  10   1        106.61        139.38        72.91 o                         
  12  10   1          6.45         21.13        52.69 o                         
  13  10   1         22.83         68.13        58.67 o                         
  14  10   1         22.98         94.74        76.09 o                         
  15  10   1          1.46          1.86        82.11 o                         
  16  10   1         94.96         78.72       104.34 o                         
 -14  11   1        164.70        264.68        88.63 o                         
 -13  11   1        123.20        -61.84       115.19 o                         
 -12  11   1        130.93         62.88        83.27 o                         
 -11  11   1        158.28        191.62        75.78 o                         
 -10  11   1         46.45         78.21        99.85 o                         
  -9  11   1          6.04        -16.92        77.67 o                         
  -8  11   1         13.51         65.46        61.89 o                         
  -7  11   1          2.19        -29.00        55.55 o                         
  -6  11   1        324.52        403.32        68.41 o                         
  -5  11   1        769.88        837.35        81.53 o                         
  -4  11   1        107.24        128.57        54.69 o                         
  -3  11   1         16.47        130.40        49.76 o                         
  -2  11   1         97.58         80.46        46.68 o                         
  -1  11   1         28.94         72.27        46.01 o                         
   0  11   1        112.28         69.96        55.05 o                         
   1  11   1         22.53        125.03        49.45 o                         
   2  11   1        151.25        228.51        52.44 o                         
   3  11   1        223.54        259.32        51.04 o                         
   4  11   1         10.20         12.72        48.63 o                         
   5  11   1        175.22        259.18        65.66 o                         
   6  11   1        172.65         25.76        56.96 o                         
   7  11   1        190.08        150.10        79.50 o                         
   8  11   1        291.97        302.53        67.86 o                         
   9  11   1        384.01        318.83        73.41 o                         
  10  11   1         88.76        200.15        73.36 o                         
  11  11   1        434.99        396.10        91.82 o                         
  12  11   1         83.34        223.18       118.03 o                         
  13  11   1        373.07        300.88        98.38 o                         
  14  11   1         79.06        -49.24       119.99 o                         
 -10  12   1         56.37         48.99        86.25 o                         
  -9  12   1         98.97         24.81        98.62 o                         
  -8  12   1         70.15         84.79       155.52 o                         
  -7  12   1        140.56        340.56        97.43 o                         
  -6  12   1         26.80         77.16        73.98 o                         
  -5  12   1         92.01         51.03        75.36 o                         
  -4  12   1        157.24        277.99        81.09 o                         
  -3  12   1         30.67        211.62        68.97 o                         
  -2  12   1        795.12        799.13        73.51 o                         
  -1  12   1          2.84        206.89        61.82 o                         
   0  12   1       1643.36       1712.23        95.39 o                         
   1  12   1        375.53        451.27        67.22 o                         
   2  12   1        603.34        522.36        70.41 o                         
   3  12   1         56.13        144.49        70.82 o                         
   4  12   1        167.03        124.74        70.37 o                         
   5  12   1        779.36        650.92        90.71 o                         
   6  12   1         25.59         32.91        67.11 o                         
   7  12   1          0.10        -50.39       101.96 o                         
   8  12   1        104.38        241.44       145.21 o                         
   9  12   1          0.49        -50.03        67.33 o                         
  10  12   1          0.23        116.51       150.58 o                         
  -4  13   1         14.63         95.33       140.27 o                         
  -3  13   1        133.16         57.78       232.64 o                         
  -2  13   1          3.95        250.73       148.05 o                         
  -1  13   1        358.11        287.49        96.08 o                         
   0  13   1        293.07        457.14       144.28 o                         
   1  13   1        206.58        260.62       225.66 o                         
   2  13   1        606.59        499.26       209.86 o                         
   3  13   1        122.19        -12.13       126.97 o                         
 -26   0   2        386.74        448.95       274.22 o                         
 -24   0   2        277.04        445.28       127.05 o                         
 -22   0   2          7.67          8.62        87.89 o                         
 -20   0   2        536.30        565.74        77.29 o                         
 -18   0   2       2188.21       2086.86       123.33 o                         
 -16   0   2       1693.78       1519.66       128.66 o                         
 -14   0   2       3395.40       3273.22       138.58 o                         
 -12   0   2       3440.01       3753.28       174.82 o                         
 -10   0   2        338.80        459.48        58.27 o                         
  -8   0   2         43.80         60.64        51.12 o                         
  -6   0   2      15439.29      13844.64       247.69 o                         
  -4   0   2      12727.30      13543.81       287.19 o                         
  -2   0   2       8253.24       7461.39       208.11 o                         
   2   0   2      14831.44      14901.30       258.73 o                         
   4   0   2      38354.55      36535.51       612.07 o                         
   6   0   2       2587.72       2626.76        72.71 o                         
   8   0   2      11316.02      12176.52       194.66 o                         
  10   0   2        255.69        199.23        43.70 o                         
  12   0   2       1239.14       1150.86       100.20 o                         
  14   0   2        416.58        564.69        65.23 o                         
  16   0   2       2550.68       2181.75       127.00 o                         
  18   0   2        898.51        659.98        99.97 o                         
  20   0   2        490.15        442.66       142.84 o                         
  22   0   2        626.70        564.94       121.64 o                         
  24   0   2        394.54        597.21       150.69 o                         
 -26   1   2          4.07         29.55        82.68 o                         
 -25   1   2        273.00        584.96       127.92 o                         
 -24   1   2         12.97         96.57        58.22 o                         
 -23   1   2        243.78        157.49        62.24 o                         
 -22   1   2          0.01          8.09        47.30 o                         
 -21   1   2        207.50        119.66        75.27 o                         
 -20   1   2        134.79        156.38        54.30 o                         
 -19   1   2        463.45        425.96        67.98 o                         
 -18   1   2        815.20        896.25        90.60 o                         
 -17   1   2       2085.18       2196.91       127.19 o                         
 -16   1   2         35.62        -10.85        45.59 o                         
 -15   1   2       2049.53       1775.03        93.31 o                         
 -14   1   2        177.64        234.63        52.27 o                         
 -13   1   2        689.32        833.24        70.38 o                         
 -12   1   2          7.02         59.22        32.52 o                         
 -11   1   2        411.15        401.85        32.93 o                         
 -10   1   2        507.43        625.59        46.32 o                         
  -9   1   2        397.20        315.55        36.04 o                         
  -8   1   2         97.75        171.19        30.38 o                         
  -7   1   2        987.81        958.91        44.89 o                         
  -6   1   2        496.28        408.03        31.19 o                         
  -5   1   2       1215.66       1358.63        44.96 o                         
  -4   1   2       4147.49       4873.07        75.13 o                         
  -3   1   2       7318.94       5535.27        75.37 o                         
  -2   1   2       1798.70       2923.74        40.53 o                         
  -1   1   2       1188.97       1790.60        29.20 o                         
   0   1   2       6641.41       6684.56        73.47 o                         
   1   1   2       6001.22       4900.20        70.86 o                         
   2   1   2       3954.37       3671.45        62.05 o                         
   3   1   2      13257.53      10298.61       144.49 o                         
   4   1   2        170.46        468.35        34.29 o                         
   5   1   2       2807.93       2502.23        53.55 o                         
   6   1   2         84.27        115.88        20.14 o                         
   7   1   2         65.25        151.79        23.39 o                         
   8   1   2       1222.52       1234.93        45.99 o                         
   9   1   2        931.69       1154.46        45.75 o                         
  10   1   2        494.27        636.82        37.28 o                         
  11   1   2        492.21        544.34        39.21 o                         
  12   1   2       1084.51       1345.44        74.79 o                         
  13   1   2         58.55         44.12        34.95 o                         
  14   1   2        320.08        243.50        49.21 o                         
  15   1   2       2123.25       1820.11       122.00 o                         
  16   1   2        617.59        610.74        66.28 o                         
  17   1   2         68.05        104.48        49.94 o                         
  18   1   2       3588.67       3214.09       144.19 o                         
  19   1   2       1697.49       1705.29       113.46 o                         
  20   1   2        103.01        164.07        58.55 o                         
  21   1   2        161.14        184.25        61.95 o                         
  22   1   2         35.76         63.64        52.27 o                         
  23   1   2        296.20        308.95        97.27 o                         
  24   1   2          2.41        -10.75       103.18 o                         
  25   1   2         14.90        213.55        94.55 o                         
 -26   2   2         39.35         25.59        81.62 o                         
 -25   2   2         23.58        197.54        84.30 o                         
 -24   2   2          0.13         34.06        52.49 o                         
 -23   2   2       1186.92       1277.74       118.10 o                         
 -22   2   2          4.20         69.76        57.82 o                         
 -21   2   2         17.92          6.84        52.94 o                         
 -20   2   2         28.69         68.06        47.26 o                         
 -19   2   2        154.59        282.38        68.93 o                         
 -18   2   2        485.33        616.95        79.00 o                         
 -17   2   2       1675.89       1689.04       150.46 o                         
 -16   2   2        543.65        610.79       106.15 o                         
 -15   2   2         69.06        -29.83        47.42 o                         
 -14   2   2        256.58        235.44        42.56 o                         
 -13   2   2         69.40         99.76        34.08 o                         
 -12   2   2        156.40        194.54        41.41 o                         
 -11   2   2       3772.07       4113.95        91.14 o                         
 -10   2   2         11.39         61.25        26.45 o                         
  -9   2   2       2549.57       3310.80        79.95 o                         
  -8   2   2       6693.39       6595.90       120.76 o                         
  -7   2   2       1059.26       1073.37        48.38 o                         
  -6   2   2       1220.21       1439.50        47.91 o                         
  -5   2   2      15586.62      14173.00       178.43 o                         
  -4   2   2      13014.32      12224.61       159.12 o                         
  -3   2   2      43158.54      43927.69       503.77 o                         
  -2   2   2       2592.33       2971.16        57.96 o                         
  -1   2   2        606.12        999.71        34.84 o                         
   0   2   2      15857.79      16040.78       162.08 o                         
   1   2   2       1800.29       1846.62        40.73 o                         
   2   2   2        714.96        812.04        35.03 o                         
   3   2   2         25.50         60.98        23.97 o                         
   4   2   2        470.68        514.69        32.77 o                         
   5   2   2      14213.94      14509.85       183.35 o                         
   6   2   2       4843.63       4637.61        80.49 o                         
   7   2   2         13.68         68.26        30.10 o                         
   8   2   2        761.83        819.26        63.33 o                         
   9   2   2        860.76        995.50        70.91 o                         
  10   2   2        163.94        156.03        34.89 o                         
  11   2   2        301.79        322.40        40.30 o                         
  12   2   2         23.95          9.50        29.84 o                         
  13   2   2       2059.58       2108.07        86.31 o                         
  14   2   2        351.43        337.31        41.55 o                         
  15   2   2        779.17        756.37        94.86 o                         
  16   2   2         27.10         80.12        41.30 o                         
  17   2   2        945.69        873.87        82.07 o                         
  18   2   2       1107.93       1187.34       103.72 o                         
  19   2   2         59.11        233.83        64.89 o                         
  20   2   2        162.79        304.18        73.69 o                         
  21   2   2        396.39        266.41        69.32 o                         
  22   2   2         25.22         57.98        56.20 o                         
  23   2   2          1.10         12.84       105.28 o                         
  24   2   2          0.25        -17.45        63.26 o                         
  25   2   2          0.18        -75.32        75.32 o                         
 -25   3   2        314.24        374.14        86.87 o                         
 -24   3   2        180.49        358.37       103.71 o                         
 -23   3   2         79.09        205.37        71.42 o                         
 -22   3   2        671.28        681.74        82.40 o                         
 -21   3   2          2.15        -38.40        64.43 o                         
 -20   3   2       1013.68        895.96       100.90 o                         
 -19   3   2          0.88         62.63        54.62 o                         
 -18   3   2         32.10         63.44        56.24 o                         
 -17   3   2        971.33       1014.96        94.48 o                         
 -16   3   2        253.13        338.33        53.40 o                         
 -15   3   2       1566.58       1566.71        92.02 o                         
 -14   3   2         99.74         96.94        35.00 o                         
 -13   3   2        376.34        467.30        46.37 o                         
 -12   3   2        128.09        165.39        36.50 o                         
 -11   3   2         41.62        -19.23        28.61 o                         
 -10   3   2       2578.97       2314.10        76.64 o                         
  -9   3   2       4233.86       4458.74       105.59 o                         
  -8   3   2       3740.99       4083.29        95.53 o                         
  -7   3   2       3305.17       3345.85        75.70 o                         
  -6   3   2        620.97        605.23        40.07 o                         
  -5   3   2        175.58        149.42        28.19 o                         
  -4   3   2          5.69         99.81        28.98 o                         
  -3   3   2       2486.33       2891.18        65.00 o                         
  -2   3   2      22716.29      22550.18       318.08 o                         
  -1   3   2       2277.67       1591.05        55.78 o                         
   0   3   2      18878.26      18484.18       209.54 o                         
   1   3   2      10436.46       9806.64       122.89 o                         
   2   3   2      17715.02      16550.72       182.76 o                         
   3   3   2       2178.64       2586.47        56.42 o                         
   4   3   2          2.40         -3.13        22.06 o                         
   5   3   2       2777.63       3123.83        72.82 o                         
   6   3   2       7714.42       7976.99       129.34 o                         
   7   3   2      17984.31      17953.04       235.25 o                         
   8   3   2       3288.40       3033.02        87.67 o                         
   9   3   2        254.60        307.63        45.31 o                         
  10   3   2       1400.50       1569.27        77.75 o                         
  11   3   2       1094.17       1278.80        75.49 o                         
  12   3   2        344.48        323.40        48.97 o                         
  13   3   2        391.21        387.74        47.57 o                         
  14   3   2        525.31        537.52        59.08 o                         
  15   3   2        774.19        688.63        61.65 o                         
  16   3   2        515.78        635.72       101.45 o                         
  17   3   2        140.17        206.89        59.92 o                         
  18   3   2       1042.93       1086.59       115.63 o                         
  19   3   2        103.62        161.01        57.36 o                         
  20   3   2          4.10         61.08        60.60 o                         
  21   3   2         48.10         82.51        69.79 o                         
  22   3   2        271.83        211.59        73.31 o                         
  23   3   2          3.64        -69.35        86.94 o                         
  24   3   2          1.44        162.15        82.70 o                         
  25   3   2        406.64        226.20       154.25 o                         
 -25   4   2          7.01         98.48        79.82 o                         
 -24   4   2         43.22         90.90        71.60 o                         
 -23   4   2        196.65        183.10        70.83 o                         
 -22   4   2        204.68        235.27       103.39 o                         
 -21   4   2        193.77        240.84        79.99 o                         
 -20   4   2        600.77        750.13        83.38 o                         
 -19   4   2         44.82        -15.16        50.83 o                         
 -18   4   2        405.72        495.00        85.41 o                         
 -17   4   2        301.37        249.18        45.99 o                         
 -16   4   2        155.64        200.10        44.13 o                         
 -15   4   2       1999.13       2217.52        92.61 o                         
 -14   4   2       2525.33       2469.35       110.12 o                         
 -13   4   2         57.23         75.38        46.08 o                         
 -12   4   2        880.48        954.29        68.23 o                         
 -11   4   2        358.17        431.09        51.75 o                         
 -10   4   2       1546.71       1697.47        78.25 o                         
  -9   4   2         63.92         81.95        24.91 o                         
  -8   4   2        566.36        614.38        38.32 o                         
  -7   4   2       1438.00       1651.01        59.72 o                         
  -6   4   2        395.68        641.95        45.83 o                         
  -5   4   2       7601.00       7194.21       126.79 o                         
  -4   4   2        737.00        984.76        52.08 o                         
  -3   4   2         38.46        -24.66        24.66 o                         
  -2   4   2        625.68        741.00        42.53 o                         
  -1   4   2        143.36        181.06        31.53 o                         
   0   4   2       9712.81       9722.91       139.59 o                         
   1   4   2       8502.84       7234.18       120.42 o                         
   2   4   2       2786.50       2879.51        64.04 o                         
   3   4   2        824.22       1029.12        66.34 o                         
   4   4   2         29.27         96.77        26.97 o                         
   5   4   2       7153.51       7406.06       123.11 o                         
   6   4   2          2.52        -12.46        28.91 o                         
   7   4   2         40.67         46.31        28.50 o                         
   8   4   2       3776.04       3291.08        83.84 o                         
   9   4   2        185.84        204.35        34.24 o                         
  10   4   2       2291.70       2075.67        79.86 o                         
  11   4   2        628.19        793.32        62.92 o                         
  12   4   2          2.48         -4.49        33.80 o                         
  13   4   2         83.75        103.14        43.94 o                         
  14   4   2        359.71        301.81        50.24 o                         
  15   4   2        186.39        247.89        46.41 o                         
  16   4   2         78.16        123.54        48.77 o                         
  17   4   2        455.28        354.14        51.25 o                         
  18   4   2         72.80        104.09        46.86 o                         
  19   4   2         10.85        105.37        57.72 o                         
  20   4   2        181.34        373.01        69.49 o                         
  21   4   2         72.44        156.52        67.31 o                         
  22   4   2         11.83         56.63        64.89 o                         
  23   4   2        109.95        323.65       147.27 o                         
  24   4   2          0.70        164.75        84.95 o                         
 -24   5   2        218.83        149.98       117.71 o                         
 -23   5   2        117.34        114.93        57.84 o                         
 -22   5   2        121.10        192.55        68.71 o                         
 -21   5   2        704.30        737.72        86.95 o                         
 -20   5   2        169.30        168.55        60.07 o                         
 -19   5   2         59.67        130.61        56.14 o                         
 -18   5   2        163.20        217.25        42.38 o                         
 -17   5   2        441.88        538.55        62.57 o                         
 -16   5   2        739.05        713.26        62.62 o                         
 -15   5   2         68.68        105.05        43.05 o                         
 -14   5   2        721.68        639.18        59.54 o                         
 -13   5   2         23.49          5.05        34.71 o                         
 -12   5   2        239.12        285.11        44.21 o                         
 -11   5   2         95.83        155.70        30.44 o                         
 -10   5   2       1608.39       1460.64        48.16 o                         
  -9   5   2         10.16         62.74        28.39 o                         
  -8   5   2        174.60        236.23        37.63 o                         
  -7   5   2        574.74        679.32        50.07 o                         
  -6   5   2       6019.86       5684.33       118.49 o                         
  -5   5   2        714.84        762.90        53.33 o                         
  -4   5   2        639.68        985.79        60.02 o                         
  -3   5   2        211.63        289.08        36.10 o                         
  -2   5   2       3254.94       3246.33        75.53 o                         
  -1   5   2       2614.25       2397.54        63.45 o                         
   0   5   2       1264.49       1531.05        55.27 o                         
   1   5   2      11673.77      10815.75       164.85 o                         
   2   5   2       4058.82       3597.37        86.96 o                         
   3   5   2        108.96         92.60        29.09 o                         
   4   5   2       1564.34       1513.64        53.80 o                         
   5   5   2        772.75        783.97        47.56 o                         
   6   5   2        966.65        921.14        51.18 o                         
   7   5   2        304.51        455.93        44.86 o                         
   8   5   2         21.59         49.29        30.76 o                         
   9   5   2        213.12        235.05        38.34 o                         
  10   5   2        747.79        863.00        55.27 o                         
  11   5   2        934.25        935.01        56.24 o                         
  12   5   2        376.49        416.54        54.38 o                         
  13   5   2        353.34        283.59        52.27 o                         
  14   5   2         84.41        244.29        52.36 o                         
  15   5   2         65.81        202.72        48.63 o                         
  16   5   2         36.28        168.39        48.24 o                         
  17   5   2        272.32        233.32        53.28 o                         
  18   5   2        232.42        235.16        51.46 o                         
  19   5   2        107.90        180.49        50.60 o                         
  20   5   2        146.02        345.08        83.34 o                         
  21   5   2        107.92        214.09        69.04 o                         
  22   5   2         29.50        232.18       101.57 o                         
  23   5   2         23.06         71.49        70.31 o                         
 -23   6   2         46.20        114.36        70.43 o                         
 -22   6   2        127.12        318.15        94.81 o                         
 -21   6   2         14.18        102.99        63.50 o                         
 -20   6   2         49.71         79.71        47.97 o                         
 -19   6   2         44.46          8.31        74.10 o                         
 -18   6   2         42.43         59.99        43.24 o                         
 -17   6   2         17.83        193.06        42.41 o                         
 -16   6   2        686.02        658.07        65.05 o                         
 -15   6   2        415.81        373.99        49.16 o                         
 -14   6   2        745.52        838.08        63.90 o                         
 -13   6   2          8.06         42.34        45.38 o                         
 -12   6   2       3599.63       3260.62       103.97 o                         
 -11   6   2        296.67        295.83        52.96 o                         
 -10   6   2       1814.74       1818.23        86.17 o                         
  -9   6   2        127.68        105.04        36.50 o                         
  -8   6   2       3695.54       3675.93       107.15 o                         
  -7   6   2         59.34         26.98        30.73 o                         
  -6   6   2        626.79        679.15        53.45 o                         
  -5   6   2         16.20          5.62        29.55 o                         
  -4   6   2       9371.39       9298.17       146.54 o                         
  -3   6   2        925.17        695.03        45.25 o                         
  -2   6   2        281.22        328.19        38.79 o                         
  -1   6   2       3466.30       2764.65        72.06 o                         
   0   6   2        991.38       1143.30        54.88 o                         
   1   6   2       1678.85       1775.72        63.59 o                         
   2   6   2        205.86        324.47        40.32 o                         
   3   6   2       1591.56       1536.52        68.41 o                         
   4   6   2         42.39         45.75        31.75 o                         
   5   6   2        126.13        206.26        35.44 o                         
   6   6   2        808.35       1024.73        63.03 o                         
   7   6   2          0.31          7.99        34.28 o                         
   8   6   2        282.31        302.22        37.75 o                         
   9   6   2        119.04        138.28        33.71 o                         
  10   6   2        656.18        646.60        52.47 o                         
  11   6   2       1086.72        957.79        65.45 o                         
  12   6   2        918.26        915.74        60.67 o                         
  13   6   2       1259.58       1149.65        87.58 o                         
  14   6   2        261.82        169.51        51.88 o                         
  15   6   2          0.59         -5.97        43.11 o                         
  16   6   2        453.56        302.70        58.16 o                         
  17   6   2          2.88        -40.06        44.82 o                         
  18   6   2        235.12        190.37        57.30 o                         
  19   6   2        219.50        329.28        70.33 o                         
  20   6   2         14.58        -29.66        48.80 o                         
  21   6   2        185.39         96.20        64.52 o                         
  22   6   2        542.95        358.52        83.78 o                         
  23   6   2          0.37          6.81       151.57 o                         
 -22   7   2         39.30        131.36       136.48 o                         
 -21   7   2          9.17         81.85        54.21 o                         
 -20   7   2         40.00         93.50        70.26 o                         
 -19   7   2         69.19        119.32        71.56 o                         
 -18   7   2         14.39        -52.61        52.61 o                         
 -17   7   2        328.78        309.62        72.09 o                         
 -16   7   2         21.56         83.47        50.48 o                         
 -15   7   2        772.34        773.83        80.24 o                         
 -14   7   2         35.06         -1.71        45.15 o                         
 -13   7   2        502.49        579.64        61.23 o                         
 -12   7   2        624.32        668.52        65.84 o                         
 -11   7   2         50.20        106.50        47.70 o                         
 -10   7   2         95.22         76.69        36.14 o                         
  -9   7   2        723.55        898.23        70.74 o                         
  -8   7   2       1897.82       1734.53        84.92 o                         
  -7   7   2         11.96         25.42        38.03 o                         
  -6   7   2       1197.30       1205.50        73.72 o                         
  -5   7   2       2036.90       1953.38        76.84 o                         
  -4   7   2        149.54        191.78        34.08 o                         
  -3   7   2       1117.47       1013.80        56.44 o                         
  -2   7   2          2.52        -18.21        25.26 o                         
  -1   7   2        537.57        624.72        51.01 o                         
   0   7   2        789.97        830.99        57.41 o                         
   1   7   2          0.10         24.73        29.17 o                         
   2   7   2       1253.97       1297.96        62.59 o                         
   3   7   2        173.73        170.00        36.56 o                         
   4   7   2        178.85        197.59        38.77 o                         
   5   7   2       1011.55       1135.63        66.90 o                         
   6   7   2        351.05        288.24        45.07 o                         
   7   7   2        209.51        254.54        46.81 o                         
   8   7   2         49.26         96.31        46.46 o                         
   9   7   2        325.91        413.81        57.09 o                         
  10   7   2         60.62        104.03        48.63 o                         
  11   7   2        728.24        891.48        74.15 o                         
  12   7   2       3003.50       2682.81       115.82 o                         
  13   7   2         25.14         32.29        44.87 o                         
  14   7   2        669.62        525.74        73.01 o                         
  15   7   2        502.33        418.67        49.78 o                         
  16   7   2         27.72         81.24        44.52 o                         
  17   7   2         40.48        155.37        73.82 o                         
  18   7   2        167.22        221.14        47.56 o                         
  19   7   2         70.02        146.31        61.52 o                         
  20   7   2        475.19        541.08        78.68 o                         
  21   7   2          9.03         29.40        70.86 o                         
 -21   8   2          3.87       -145.36       154.87 o                         
 -20   8   2        176.75        115.81        89.61 o                         
 -19   8   2          0.52         24.63       105.89 o                         
 -18   8   2         53.61         66.79        66.06 o                         
 -17   8   2        231.32        369.50        85.76 o                         
 -16   8   2        155.64        198.69        58.51 o                         
 -15   8   2          1.48         62.71        59.99 o                         
 -14   8   2        223.19        397.10       108.55 o                         
 -13   8   2          0.45        -34.03        50.65 o                         
 -12   8   2        373.20        425.36        56.54 o                         
 -11   8   2        227.30        275.38        55.01 o                         
 -10   8   2        603.63        614.22        58.39 o                         
  -9   8   2        101.43         90.86        43.59 o                         
  -8   8   2        176.64        221.68        48.37 o                         
  -7   8   2        603.57        680.72        65.24 o                         
  -6   8   2        749.08        717.50        61.76 o                         
  -5   8   2         49.23         68.79        35.79 o                         
  -4   8   2        195.11        269.03        41.80 o                         
  -3   8   2       1186.40       1261.01        81.79 o                         
  -2   8   2        438.86        466.29        55.51 o                         
  -1   8   2          2.49         26.70        33.84 o                         
   0   8   2        208.47        238.06        41.79 o                         
   1   8   2       2846.25       2525.05        85.91 o                         
   2   8   2         59.50         45.93        32.91 o                         
   3   8   2       1503.25       1543.83        76.04 o                         
   4   8   2         70.47        142.70        41.85 o                         
   5   8   2       4387.64       4024.73       105.96 o                         
   6   8   2         19.45         98.50        38.94 o                         
   7   8   2         34.54        142.74        46.45 o                         
   8   8   2        831.04        980.68        86.55 o                         
   9   8   2        182.11        273.25        57.13 o                         
  10   8   2          8.30         10.46        41.26 o                         
  11   8   2       1133.82       1162.03        84.14 o                         
  12   8   2        494.44        467.15        64.52 o                         
  13   8   2         34.76        114.90        54.47 o                         
  14   8   2          0.02        -11.77        44.79 o                         
  15   8   2         20.99        -37.12        57.40 o                         
  16   8   2         34.85         58.75        62.10 o                         
  17   8   2          5.86        -66.83        66.83 o                         
  18   8   2         23.89        116.95        78.39 o                         
  19   8   2        216.44        319.36       100.13 o                         
  20   8   2          2.87         88.43       118.16 o                         
 -19   9   2          0.01       -125.10       125.10 o                         
 -18   9   2          2.31        -82.93       110.57 o                         
 -17   9   2         79.68        232.03        82.44 o                         
 -16   9   2         14.02        156.68        65.67 o                         
 -15   9   2         39.05        112.49        58.96 o                         
 -14   9   2        216.32        171.65        59.60 o                         
 -13   9   2        208.41        240.09        56.41 o                         
 -12   9   2        112.35         28.39        62.90 o                         
 -11   9   2        109.14         76.15        48.70 o                         
 -10   9   2        995.54        924.50        90.42 o                         
  -9   9   2        118.50        132.05        45.14 o                         
  -8   9   2        285.80        309.73        50.48 o                         
  -7   9   2         77.71        108.60        44.63 o                         
  -6   9   2        729.00        731.91        68.17 o                         
  -5   9   2        364.78        377.37        55.72 o                         
  -4   9   2       1519.80       1638.23        98.74 o                         
  -3   9   2        521.82        489.81        55.18 o                         
  -2   9   2        781.53        871.23        67.66 o                         
  -1   9   2       2190.96       1878.81        99.46 o                         
   0   9   2         14.83         45.66        40.27 o                         
   1   9   2       1162.31       1017.60        76.29 o                         
   2   9   2       2204.10       1975.27        88.35 o                         
   3   9   2       1491.00       1360.43        80.60 o                         
   4   9   2        377.88        353.66        50.47 o                         
   5   9   2        340.51        441.55        58.44 o                         
   6   9   2         72.44        162.89        53.43 o                         
   7   9   2          0.57         69.95        45.19 o                         
   8   9   2         91.81        156.81        50.06 o                         
   9   9   2          3.74        122.35        50.51 o                         
  10   9   2         24.75         33.59        47.70 o                         
  11   9   2        145.95        196.81        52.75 o                         
  12   9   2        371.04        453.12        63.15 o                         
  13   9   2         26.89         29.68        48.87 o                         
  14   9   2        282.97        315.61        67.92 o                         
  15   9   2          4.59         19.33        60.07 o                         
  16   9   2        185.35        116.98        77.88 o                         
  17   9   2         26.23        172.04       125.15 o                         
  18   9   2         39.91         19.61       121.41 o                         
 -17  10   2         29.19        -11.44       107.01 o                         
 -16  10   2         37.92        220.10        88.80 o                         
 -15  10   2        329.08        288.50        93.08 o                         
 -14  10   2        161.02        285.37        70.01 o                         
 -13  10   2          4.92        -36.90        57.81 o                         
 -12  10   2         24.52         31.95        54.61 o                         
 -11  10   2          3.84         99.25        55.69 o                         
 -10  10   2        340.88        374.40        62.59 o                         
  -9  10   2          4.73         35.57        54.06 o                         
  -8  10   2        130.50        190.52        54.38 o                         
  -7  10   2         57.49         81.25        48.76 o                         
  -6  10   2          0.06        -37.28        45.61 o                         
  -5  10   2         36.45         80.92        44.73 o                         
  -4  10   2         62.83         82.53        45.43 o                         
  -3  10   2       1594.35       1452.48        77.25 o                         
  -2  10   2        993.96        851.61        69.06 o                         
  -1  10   2        555.38        567.01        60.99 o                         
   0  10   2        102.41        110.04        45.51 o                         
   1  10   2       2240.20       2149.69        98.96 o                         
   2  10   2         33.08        110.81        46.07 o                         
   3  10   2          1.71         73.38        42.45 o                         
   4  10   2        162.19         86.18        45.12 o                         
   5  10   2        294.78        105.87        69.91 o                         
   6  10   2          5.54        -11.37        46.02 o                         
   7  10   2         23.71        132.03        51.90 o                         
   8  10   2          0.07         43.90        48.74 o                         
   9  10   2        165.25        343.07        69.49 o                         
  10  10   2         47.57        206.25        63.72 o                         
  11  10   2         35.98        198.37        60.23 o                         
  12  10   2         21.33        131.63        57.74 o                         
  13  10   2         31.04        166.13        66.62 o                         
  14  10   2        243.39        335.35       114.34 o                         
  15  10   2          3.37         40.28        87.30 o                         
  16  10   2          0.10         -4.67       115.64 o                         
 -14  11   2          2.05        -70.98        74.48 o                         
 -13  11   2        155.18        138.88        77.13 o                         
 -12  11   2          9.08         81.18       100.15 o                         
 -11  11   2        271.33        188.55        81.51 o                         
 -10  11   2         40.88         98.86        55.71 o                         
  -9  11   2        271.64        338.09        67.53 o                         
  -8  11   2        418.03        361.96        71.22 o                         
  -7  11   2         56.83         29.47        51.09 o                         
  -6  11   2         21.16         36.01        64.69 o                         
  -5  11   2          7.52         68.06        51.69 o                         
  -4  11   2         37.70         23.54        59.16 o                         
  -3  11   2          4.32         71.18        35.82 o                         
  -2  11   2        405.01        385.31        53.31 o                         
  -1  11   2         20.02         39.39        60.96 o                         
   0  11   2        618.92        705.76        80.36 o                         
   1  11   2        355.00        276.23        77.00 o                         
   2  11   2       2032.44       1987.29       105.04 o                         
   3  11   2        197.43        226.85        52.19 o                         
   4  11   2        194.06        176.48        56.76 o                         
   5  11   2        524.86        439.22        70.19 o                         
   6  11   2          8.29         36.21        54.39 o                         
   7  11   2         22.77        -28.69        62.06 o                         
   8  11   2          7.29        103.89        72.09 o                         
   9  11   2          7.53        -38.40        55.40 o                         
  10  11   2         16.43        105.64        67.77 o                         
  11  11   2          4.53        -45.28        67.46 o                         
  12  11   2          0.50        -24.89        69.61 o                         
  13  11   2        148.02        241.40       119.02 o                         
  14  11   2         64.36        112.60       121.38 o                         
 -10  12   2          5.54         84.68        88.08 o                         
  -9  12   2          4.36         77.96       119.91 o                         
  -8  12   2         55.53        193.22        93.78 o                         
  -7  12   2          5.20        -30.90        86.01 o                         
  -6  12   2        148.16        372.64        98.31 o                         
  -5  12   2        245.97        215.75        82.38 o                         
  -4  12   2          7.43        201.55        91.17 o                         
  -3  12   2        845.70        642.63        82.08 o                         
  -2  12   2        910.45        777.08       104.61 o                         
  -1  12   2       1299.06       1468.44        95.46 o                         
   0  12   2        725.98       1147.16        90.27 o                         
   1  12   2        565.45        480.97        83.53 o                         
   2  12   2        229.39        286.05        62.19 o                         
   3  12   2         84.37        235.21        72.22 o                         
   4  12   2          7.68          4.42        65.35 o                         
   5  12   2        364.79        453.38        88.40 o                         
   6  12   2         12.21         -6.72        73.78 o                         
   7  12   2         11.48         67.99       119.18 o                         
   8  12   2         77.48         69.93        82.91 o                         
   9  12   2         34.22         81.50       100.54 o                         
  10  12   2        197.89        403.17       105.58 o                         
  -4  13   2         29.59         88.68       192.27 o                         
  -3  13   2          4.16       -147.42       147.42 o                         
  -2  13   2         43.52       -152.26       152.26 o                         
  -1  13   2        267.85        472.35       101.31 o                         
   0  13   2         83.80        250.10       100.99 o                         
   1  13   2        985.76        731.37       192.97 o                         
   2  13   2        319.86        225.16       147.54 o                         
   3  13   2         97.66        457.73       120.67 o                         
 -25   0   3        807.97        682.46       137.96 o                         
 -23   0   3        658.82        812.55       258.05 o                         
 -21   0   3          0.30         15.90        51.55 o                         
 -19   0   3       4018.95       3619.71       299.13 o                         
 -17   0   3        531.08        466.46        71.29 o                         
 -15   0   3       3690.89       3470.06       145.96 o                         
 -13   0   3        707.22        743.41        75.49 o                         
 -11   0   3         14.39         78.28        37.89 o                         
  -9   0   3       1142.99       1218.75        62.37 o                         
  -7   0   3      29583.63      25974.47      1001.10 o                         
  -5   0   3       3323.52       3473.68       109.52 o                         
  -3   0   3      57823.67      54030.97      1032.36 o                         
   1   0   3      24191.11      18776.81       469.51 o                         
   3   0   3       3779.64       3659.34        90.24 o                         
   5   0   3       1212.80       1188.43        95.45 o                         
   7   0   3      30396.74      28130.67       449.10 o                         
   9   0   3       1149.40       1334.97        61.49 o                         
  11   0   3       1619.84       1895.98        88.18 o                         
  13   0   3       8524.11       7594.43       203.31 o                         
  15   0   3        405.29        325.10        55.03 o                         
  17   0   3       9053.62       7762.92       259.19 o                         
  19   0   3        391.07        257.83       133.82 o                         
  21   0   3         24.84        -58.72       106.64 o                         
  23   0   3         92.68        149.10       120.10 o                         
  25   0   3         85.31        122.08       139.25 o                         
 -26   1   3         70.90        179.97       107.15 o                         
 -25   1   3        773.44        686.33       132.43 o                         
 -24   1   3          4.17         26.83        89.82 o                         
 -23   1   3        215.50        163.57        56.99 o                         
 -22   1   3        108.83        185.48       127.27 o                         
 -21   1   3          0.61        -45.13        45.13 o                         
 -20   1   3         43.74         77.53        60.87 o                         
 -19   1   3         99.36        143.33        53.99 o                         
 -18   1   3         94.94        140.02        58.61 o                         
 -17   1   3       6136.21       5563.76       185.13 o                         
 -16   1   3         14.41         44.82        43.54 o                         
 -15   1   3        554.97        477.38        65.09 o                         
 -14   1   3         29.77         34.38        33.10 o                         
 -13   1   3         23.94         49.06        26.93 o                         
 -12   1   3         18.64         51.12        23.99 o                         
 -11   1   3       1009.68       1258.35        89.56 o                         
 -10   1   3      11399.66      11936.51       188.68 o                         
  -9   1   3        536.52        661.24        42.74 o                         
  -8   1   3          0.03        -20.94        20.94 o                         
  -7   1   3          2.24          6.75        26.74 o                         
  -6   1   3         62.69        111.14        24.45 o                         
  -5   1   3      30806.11      31232.62       407.96 o                         
  -4   1   3       2390.17       2993.01        53.24 o                         
  -3   1   3       2933.04       3626.01        55.50 o                         
  -2   1   3        864.38        566.81        33.28 o                         
  -1   1   3        473.00        553.56        17.00 o                         
   0   1   3       5320.40       3968.62        60.79 o                         
   1   1   3       8979.11       7126.21        93.02 o                         
   2   1   3      18136.30      16053.62       187.19 o                         
   3   1   3      18721.12      21663.08       260.79 o                         
   4   1   3       2521.71       3422.37        72.82 o                         
   5   1   3      17487.22      17312.31       217.83 o                         
   6   1   3         25.38         29.42        20.27 o                         
   7   1   3        377.87        318.38        30.35 o                         
   8   1   3        314.06        339.49        30.94 o                         
   9   1   3       1878.14       1914.70        58.18 o                         
  10   1   3        180.49        157.31        26.21 o                         
  11   1   3          4.60         29.69        21.04 o                         
  12   1   3        966.33       1245.73        47.39 o                         
  13   1   3        591.92        641.60        64.82 o                         
  14   1   3       1272.58       1245.71        79.04 o                         
  15   1   3        101.43         57.59        52.40 o                         
  16   1   3         76.89        139.54        52.05 o                         
  17   1   3        179.67        239.19        53.61 o                         
  18   1   3          8.49         70.77        50.83 o                         
  19   1   3        677.36        710.99        87.46 o                         
  20   1   3         35.51         70.00        55.44 o                         
  21   1   3         93.14        130.70        59.63 o                         
  22   1   3        689.34        842.09       121.26 o                         
  23   1   3         51.64        130.15        82.26 o                         
  24   1   3        196.57        -15.22       100.79 o                         
  25   1   3        126.17         41.55        97.34 o                         
 -26   2   3          8.05        -48.84        66.65 o                         
 -25   2   3        484.11        498.25        84.92 o                         
 -24   2   3        322.10        409.27        78.06 o                         
 -23   2   3         63.27         45.43        54.30 o                         
 -22   2   3         43.94         48.94        58.29 o                         
 -21   2   3          2.71         38.33        55.88 o                         
 -20   2   3        212.37        220.46        56.98 o                         
 -19   2   3        466.11        567.78        75.39 o                         
 -18   2   3       1409.27       1438.65       106.42 o                         
 -17   2   3       1134.10       1367.59        98.77 o                         
 -16   2   3         77.25        136.12        47.91 o                         
 -15   2   3        819.15        822.65        71.17 o                         
 -14   2   3        850.67        802.29        63.82 o                         
 -13   2   3       1471.53       1356.64        70.38 o                         
 -12   2   3        123.08         88.75        40.40 o                         
 -11   2   3        270.06        214.94        28.31 o                         
 -10   2   3        518.23        516.47        37.85 o                         
  -9   2   3       2319.27       2294.69        68.18 o                         
  -8   2   3         73.29        130.94        36.65 o                         
  -7   2   3        310.22        461.76        35.11 o                         
  -6   2   3        253.65        406.09        33.55 o                         
  -5   2   3       3309.93       4236.79        97.34 o                         
  -4   2   3     105543.08     102521.04      1020.52 o                         
  -3   2   3      58555.84      57865.60       594.92 o                         
  -2   2   3      39964.88      39044.04       388.67 o                         
  -1   2   3       5742.49       6606.58        85.54 o                         
   0   2   3       1182.38       1027.66        32.16 o                         
   1   2   3       2136.82       2174.45        50.85 o                         
   2   2   3      41650.27      39436.72       453.44 o                         
   3   2   3       7429.21       6409.44        94.62 o                         
   4   2   3       6349.99       7137.95       172.74 o                         
   5   2   3         35.77        150.64        25.93 o                         
   6   2   3        408.17        383.25        32.62 o                         
   7   2   3        836.05        983.18        53.79 o                         
   8   2   3      10018.56      10726.01       183.05 o                         
   9   2   3       5479.79       5671.85       121.36 o                         
  10   2   3       2735.45       2920.59        84.98 o                         
  11   2   3        408.50        560.04        48.65 o                         
  12   2   3         15.94         56.10        38.17 o                         
  13   2   3         24.81         36.71        30.18 o                         
  14   2   3        290.47        373.86        90.45 o                         
  15   2   3        161.00        121.79        37.38 o                         
  16   2   3        355.61        406.07        60.89 o                         
  17   2   3         20.67         52.87        47.69 o                         
  18   2   3         45.62         84.23        51.24 o                         
  19   2   3        346.36        396.09        69.85 o                         
  20   2   3        176.00        171.13        69.57 o                         
  21   2   3          1.33        174.60        73.34 o                         
  22   2   3         30.62         12.53        61.93 o                         
  23   2   3         27.25         54.78        61.78 o                         
  24   2   3          3.01        -16.53        72.26 o                         
  25   2   3        118.74        343.33       123.61 o                         
 -25   3   3        257.57        401.54        96.17 o                         
 -24   3   3         51.63        182.57        61.82 o                         
 -23   3   3         55.33        353.25       108.00 o                         
 -22   3   3       1085.17       1226.71       103.25 o                         
 -21   3   3        306.89        331.28        79.18 o                         
 -20   3   3       1639.12       1506.34       113.33 o                         
 -19   3   3        127.42        214.60        64.68 o                         
 -18   3   3       1480.82       1494.71       116.73 o                         
 -17   3   3       1838.98       1609.01        99.28 o                         
 -16   3   3        875.73        934.01        80.61 o                         
 -15   3   3          1.40        193.72        46.71 o                         
 -14   3   3        640.55        644.41        50.38 o                         
 -13   3   3        936.88        970.57        65.66 o                         
 -12   3   3       2160.65       2235.72        76.47 o                         
 -11   3   3        380.13        382.81        41.95 o                         
 -10   3   3       3187.46       2770.21        82.51 o                         
  -9   3   3        375.14        500.86        36.88 o                         
  -8   3   3       1762.31       1526.17        53.20 o                         
  -7   3   3        314.41        492.41        35.44 o                         
  -6   3   3       5021.74       4970.98        89.22 o                         
  -5   3   3       4010.48       4262.79        87.29 o                         
  -4   3   3       1896.32       2098.66        58.66 o                         
  -3   3   3       6710.03       6773.97       115.33 o                         
  -2   3   3      14602.86      15333.79       191.87 o                         
  -1   3   3       3512.93       4398.93        92.36 o                         
   0   3   3       8078.99       7742.90       102.27 o                         
   1   3   3      52786.22      52529.27       504.23 o                         
   2   3   3       3146.23       2541.95        62.27 o                         
   3   3   3        241.60        222.11        29.89 o                         
   4   3   3        745.48        722.42        40.32 o                         
   5   3   3       3045.67       3607.29        89.05 o                         
   6   3   3       3743.23       3819.05        83.39 o                         
   7   3   3        124.59        394.07        48.72 o                         
   8   3   3       5800.57       5989.08       110.89 o                         
   9   3   3        917.36       1099.79        64.90 o                         
  10   3   3       1210.01       1338.53        71.80 o                         
  11   3   3       2134.76       2218.01        92.11 o                         
  12   3   3          5.85          5.36        32.70 o                         
  13   3   3        112.85        188.15        43.86 o                         
  14   3   3        226.66        169.77        41.72 o                         
  15   3   3        381.07        484.09        56.35 o                         
  16   3   3        125.02        124.60        40.14 o                         
  17   3   3        191.20        326.24        65.47 o                         
  18   3   3        378.47        306.15        66.14 o                         
  19   3   3       1193.19       1276.70       109.68 o                         
  20   3   3        331.53        488.21        82.45 o                         
  21   3   3        329.24        294.51        71.34 o                         
  22   3   3        127.41         90.46        84.98 o                         
  23   3   3        192.98        130.04        76.94 o                         
  24   3   3          1.03         20.88        87.30 o                         
  25   3   3         11.24        293.11       242.93 o                         
 -25   4   3         93.04         84.87        87.02 o                         
 -24   4   3        520.37        438.06        84.92 o                         
 -23   4   3        112.93         66.15        67.56 o                         
 -22   4   3         68.45        128.49        61.94 o                         
 -21   4   3          3.62          2.95        53.36 o                         
 -20   4   3         31.68         56.38        52.67 o                         
 -19   4   3         92.85        238.75        61.19 o                         
 -18   4   3       1247.31       1504.87       100.54 o                         
 -17   4   3         86.86        160.98        53.31 o                         
 -16   4   3       2994.51       2573.58        94.62 o                         
 -15   4   3       1014.65       1163.97        81.58 o                         
 -14   4   3        768.98        797.34        64.81 o                         
 -13   4   3        833.75        908.60        71.92 o                         
 -12   4   3       1226.96       1257.86        73.92 o                         
 -11   4   3        754.39        781.76        60.75 o                         
 -10   4   3         10.65         19.64        24.83 o                         
  -9   4   3        764.47        699.65        36.72 o                         
  -8   4   3        100.03        137.57        23.35 o                         
  -7   4   3       2673.53       2879.59        82.65 o                         
  -6   4   3        923.15       1024.38        53.09 o                         
  -5   4   3        984.43       1049.01        52.52 o                         
  -4   4   3        432.40        332.16        36.16 o                         
  -3   4   3       7920.39       7785.53       117.50 o                         
  -2   4   3       1074.58       1369.26        53.75 o                         
  -1   4   3        110.10         79.62        25.97 o                         
   0   4   3       2695.09       2785.42        70.66 o                         
   1   4   3        310.32        350.70        33.27 o                         
   2   4   3        395.81        359.02        34.71 o                         
   3   4   3       1684.08       1820.79        54.04 o                         
   4   4   3       2541.12       2628.16        62.97 o                         
   5   4   3      24071.61      24739.22       297.88 o                         
   6   4   3       1621.63       1966.10        66.54 o                         
   7   4   3       5229.04       5374.23       109.00 o                         
   8   4   3        314.35        318.53        38.48 o                         
   9   4   3        248.11        376.78        39.59 o                         
  10   4   3       1781.38       1758.35        77.72 o                         
  11   4   3        388.22        495.75        53.02 o                         
  12   4   3         41.30         87.37        41.44 o                         
  13   4   3        229.32        177.14        45.57 o                         
  14   4   3        244.08        332.98        51.53 o                         
  15   4   3       2083.94       2124.81        91.60 o                         
  16   4   3         27.22         71.72        42.13 o                         
  17   4   3         10.86        -12.40        50.54 o                         
  18   4   3        765.84        817.46        68.69 o                         
  19   4   3        457.75        514.66       143.55 o                         
  20   4   3          1.93         23.39        51.43 o                         
  21   4   3         59.83        121.46        62.59 o                         
  22   4   3          0.92        -30.12       102.46 o                         
  23   4   3         27.27        415.94       230.25 o                         
  24   4   3          2.46        144.27        96.27 o                         
 -24   5   3         40.57         52.20        85.62 o                         
 -23   5   3        335.27        427.19        71.37 o                         
 -22   5   3         35.58        102.61        60.65 o                         
 -21   5   3          3.91          6.57        62.13 o                         
 -20   5   3         99.92        111.37        49.81 o                         
 -19   5   3         25.05         26.65        53.15 o                         
 -18   5   3         70.81        155.25        41.68 o                         
 -17   5   3        386.67        545.01        56.37 o                         
 -16   5   3        645.94        611.00        56.40 o                         
 -15   5   3        371.66        340.41        48.59 o                         
 -14   5   3       2412.26       2039.89        93.86 o                         
 -13   5   3         85.10         98.60        44.29 o                         
 -12   5   3         80.91        143.84        36.50 o                         
 -11   5   3        196.70        234.19        34.95 o                         
 -10   5   3       2113.76       2049.40        79.28 o                         
  -9   5   3       1323.73       1400.75        66.61 o                         
  -8   5   3       4060.07       4078.37        99.15 o                         
  -7   5   3        172.77        114.20        32.17 o                         
  -6   5   3       1052.72       1111.45        57.58 o                         
  -5   5   3         94.73         23.78        28.98 o                         
  -4   5   3        973.17       1015.99        59.35 o                         
  -3   5   3        374.88        305.10        34.89 o                         
  -2   5   3       7350.01       6965.48       114.48 o                         
  -1   5   3        143.63        150.70        30.74 o                         
   0   5   3       1694.58       1621.08        58.28 o                         
   1   5   3       1811.25       1948.82        67.77 o                         
   2   5   3       5719.44       5659.52       106.33 o                         
   3   5   3       1353.63       1246.57        54.78 o                         
   4   5   3          4.14         62.57        25.92 o                         
   5   5   3       4418.98       4055.11        89.63 o                         
   6   5   3          8.48         90.81        30.55 o                         
   7   5   3         56.90         94.54        40.48 o                         
   8   5   3        830.50       1058.39       118.86 o                         
   9   5   3        350.65        423.35        45.48 o                         
  10   5   3        586.00        811.09        57.24 o                         
  11   5   3        160.36        277.33        37.51 o                         
  12   5   3       1006.31       1177.40        82.05 o                         
  13   5   3        630.55        695.87        65.21 o                         
  14   5   3       2368.66       2056.45        95.11 o                         
  15   5   3        249.81        163.44        50.16 o                         
  16   5   3       1121.94       1086.71        82.79 o                         
  17   5   3          5.80        -19.70        43.93 o                         
  18   5   3          5.68         11.09        42.23 o                         
  19   5   3         39.00         65.26        55.66 o                         
  20   5   3         35.92        153.37        71.59 o                         
  21   5   3        330.33        460.38        78.86 o                         
  22   5   3        123.38        -30.25        68.38 o                         
  23   5   3         18.66        -79.74       138.24 o                         
 -23   6   3        337.05        325.78       100.22 o                         
 -22   6   3         91.72        118.07        96.98 o                         
 -21   6   3        357.17        390.92        77.21 o                         
 -20   6   3          6.05         12.47        57.53 o                         
 -19   6   3        927.91        701.90        79.85 o                         
 -18   6   3         75.04        108.04        41.56 o                         
 -17   6   3        212.62        235.55        52.03 o                         
 -16   6   3       1094.47        972.22        68.21 o                         
 -15   6   3         96.85        165.15        37.79 o                         
 -14   6   3         22.83         91.33        47.70 o                         
 -13   6   3        117.44         72.26        49.22 o                         
 -12   6   3       2474.77       2048.03        94.86 o                         
 -11   6   3          0.37         34.90        38.40 o                         
 -10   6   3        665.92        768.71        60.80 o                         
  -9   6   3        562.07        576.30        50.74 o                         
  -8   6   3        836.23        895.43        67.08 o                         
  -7   6   3       2342.72       2382.64        80.26 o                         
  -6   6   3       2225.92       2379.35        80.65 o                         
  -5   6   3          2.68         15.28        30.60 o                         
  -4   6   3       3418.99       3261.38        87.76 o                         
  -3   6   3        498.32        533.32        42.28 o                         
  -2   6   3       1234.08       1221.34        57.06 o                         
  -1   6   3         78.30        151.25        30.86 o                         
   0   6   3        493.64        618.84        44.34 o                         
   1   6   3       2343.30       2252.00        75.55 o                         
   2   6   3       5784.99       4974.98       109.35 o                         
   3   6   3       3582.52       3429.89        91.07 o                         
   4   6   3       2160.67       2102.05        73.17 o                         
   5   6   3        624.94        726.28        52.04 o                         
   6   6   3       2477.39       2445.16        76.53 o                         
   7   6   3          0.34         15.63        25.59 o                         
   8   6   3         32.41         80.75        35.82 o                         
   9   6   3        130.25        205.66        60.35 o                         
  10   6   3       1309.68       1432.69        75.97 o                         
  11   6   3         26.80          8.51        34.03 o                         
  12   6   3        396.87        369.04        52.77 o                         
  13   6   3        506.45        404.87        63.98 o                         
  14   6   3         15.95        144.97        57.64 o                         
  15   6   3        154.46        128.64        48.70 o                         
  16   6   3         89.12         64.20        48.94 o                         
  17   6   3         21.75         31.60        48.89 o                         
  18   6   3         87.50        144.05        61.81 o                         
  19   6   3         50.30         28.50        50.38 o                         
  20   6   3         65.16        117.02        58.03 o                         
  21   6   3          0.25        -40.48        62.64 o                         
  22   6   3         45.03        121.52        77.14 o                         
 -22   7   3        191.69        389.72       121.18 o                         
 -21   7   3        559.87        537.66        74.60 o                         
 -20   7   3        110.80         75.54        67.33 o                         
 -19   7   3         31.96        115.15        56.60 o                         
 -18   7   3          8.80         89.84        52.88 o                         
 -17   7   3        159.52        164.89        59.59 o                         
 -16   7   3          1.22         -3.76        48.19 o                         
 -15   7   3         21.65        162.88        69.54 o                         
 -14   7   3         13.88        114.62        51.09 o                         
 -13   7   3          0.15         40.57        47.83 o                         
 -12   7   3          1.94         -1.54        39.37 o                         
 -11   7   3        411.92        365.47        49.73 o                         
 -10   7   3       1985.36       1811.31        87.55 o                         
  -9   7   3        513.58        526.31        56.77 o                         
  -8   7   3        147.14        236.73        44.31 o                         
  -7   7   3          0.11        -30.50        41.80 o                         
  -6   7   3        145.39        112.86        38.48 o                         
  -5   7   3        915.38        900.80        62.23 o                         
  -4   7   3       1414.10       1218.84        55.91 o                         
  -3   7   3         94.57         42.50        28.36 o                         
  -2   7   3        305.06        296.17        39.34 o                         
  -1   7   3         10.83         -8.38        28.80 o                         
   0   7   3         78.14        104.87        33.93 o                         
   1   7   3       3610.43       3639.86        92.24 o                         
   2   7   3          0.10          2.21        30.05 o                         
   3   7   3       1168.20       1365.24        73.19 o                         
   4   7   3        165.14        145.23        39.22 o                         
   5   7   3        251.71        377.41        43.75 o                         
   6   7   3        280.52        221.88        47.51 o                         
   7   7   3         42.74         32.13        40.66 o                         
   8   7   3        352.27        257.66        56.04 o                         
   9   7   3        236.67        313.01        49.02 o                         
  10   7   3       1108.73       1224.77        84.77 o                         
  11   7   3         13.22         13.94        42.66 o                         
  12   7   3        734.48        701.42        70.60 o                         
  13   7   3          0.05         27.18        30.73 o                         
  14   7   3         39.29         30.10        42.63 o                         
  15   7   3         43.01         71.45        45.73 o                         
  16   7   3        359.80        396.58        72.25 o                         
  17   7   3         18.88        201.04        59.43 o                         
  18   7   3        111.30        184.51        51.74 o                         
  19   7   3         24.78        -33.16        58.45 o                         
  20   7   3        277.66        240.03        73.91 o                         
  21   7   3         18.13        -57.96        74.27 o                         
 -21   8   3          0.06        -65.06        78.39 o                         
 -20   8   3          2.40         -7.69        72.81 o                         
 -19   8   3         66.75          2.82        88.62 o                         
 -18   8   3         14.84        -31.19        78.44 o                         
 -17   8   3          1.70         27.75        65.57 o                         
 -16   8   3        473.75        571.91        76.72 o                         
 -15   8   3        231.90        275.99        67.80 o                         
 -14   8   3        108.39        192.20        74.90 o                         
 -13   8   3        335.47        435.06        62.92 o                         
 -12   8   3        137.62        110.71        57.74 o                         
 -11   8   3        159.57        190.90        46.97 o                         
 -10   8   3        942.27        873.55        68.73 o                         
  -9   8   3        361.41        439.68        60.00 o                         
  -8   8   3        212.36        166.85        47.56 o                         
  -7   8   3        763.53        860.12        65.07 o                         
  -6   8   3        241.87        176.26        43.80 o                         
  -5   8   3        949.75        936.87        70.86 o                         
  -4   8   3        950.41        899.03        54.75 o                         
  -3   8   3        100.39        136.95        40.72 o                         
  -2   8   3       1741.41       1622.82        83.25 o                         
  -1   8   3       1353.00       1411.08        76.99 o                         
   0   8   3        486.32        443.71        51.20 o                         
   1   8   3        460.02        358.14        50.66 o                         
   2   8   3        146.12        139.96        39.39 o                         
   3   8   3       1541.96       1500.93        77.25 o                         
   4   8   3         37.77        108.94        41.76 o                         
   5   8   3        826.51        907.15        61.17 o                         
   6   8   3       1627.34       1519.60        97.36 o                         
   7   8   3         37.69         73.52        44.07 o                         
   8   8   3        430.27        600.45        65.46 o                         
   9   8   3        158.67        131.81        49.75 o                         
  10   8   3        104.66        100.56        48.45 o                         
  11   8   3          3.69          6.85        40.98 o                         
  12   8   3       1328.88       1297.50        92.88 o                         
  13   8   3          6.93         45.30        49.67 o                         
  14   8   3          5.80         51.84        61.02 o                         
  15   8   3         56.79         38.82        63.51 o                         
  16   8   3        397.82        481.22        83.80 o                         
  17   8   3         23.61        156.05       108.27 o                         
  18   8   3         49.22         43.81        73.80 o                         
  19   8   3         23.70        201.09        94.30 o                         
  20   8   3         47.55        147.03        80.46 o                         
 -19   9   3         14.02       -121.19       121.19 o                         
 -18   9   3          0.14         12.00        85.63 o                         
 -17   9   3         18.31         -3.95        72.48 o                         
 -16   9   3         89.66        220.06        61.88 o                         
 -15   9   3         34.55        125.80        62.24 o                         
 -14   9   3          2.72        -20.51        50.88 o                         
 -13   9   3         14.48         78.39        48.81 o                         
 -12   9   3        221.95        225.59        57.77 o                         
 -11   9   3          9.06         73.07        53.05 o                         
 -10   9   3         69.95        114.49        43.70 o                         
  -9   9   3        393.59        541.68        59.09 o                         
  -8   9   3        470.90        418.52        54.30 o                         
  -7   9   3        106.61         98.08        43.15 o                         
  -6   9   3         19.41         48.20        41.11 o                         
  -5   9   3        213.70        321.12        52.85 o                         
  -4   9   3         11.08         79.93        45.12 o                         
  -3   9   3         55.87        105.34        39.31 o                         
  -2   9   3        380.11        416.86        55.03 o                         
  -1   9   3        536.89        621.99        64.52 o                         
   0   9   3         38.40        101.57        42.38 o                         
   1   9   3        207.36        191.92        47.39 o                         
   2   9   3         45.71        176.64        45.67 o                         
   3   9   3       2347.88       2018.07        94.74 o                         
   4   9   3        463.15        616.97        60.22 o                         
   5   9   3         60.01        111.21        39.18 o                         
   6   9   3        290.10        430.52        62.43 o                         
   7   9   3         31.42        -50.33        51.88 o                         
   8   9   3         97.84        150.63        53.29 o                         
   9   9   3         46.53        108.21        52.04 o                         
  10   9   3        135.95        126.07        54.08 o                         
  11   9   3        401.11        446.64        62.23 o                         
  12   9   3         97.62        170.51        55.83 o                         
  13   9   3         12.60         71.75        53.83 o                         
  14   9   3        149.08        183.60        55.77 o                         
  15   9   3        250.51        159.82        72.94 o                         
  16   9   3         30.37         73.09        92.83 o                         
  17   9   3         47.12        -19.09        72.66 o                         
  18   9   3        335.43        340.52        96.71 o                         
 -17  10   3         10.18        267.81        94.74 o                         
 -16  10   3         82.25        228.62        86.81 o                         
 -15  10   3         25.45        155.96        77.09 o                         
 -14  10   3         54.13         36.55        62.77 o                         
 -13  10   3         18.66         49.12        59.07 o                         
 -12  10   3        428.95        377.78        66.16 o                         
 -11  10   3          0.11        -17.75        61.75 o                         
 -10  10   3        157.34        189.53        62.08 o                         
  -9  10   3        760.91        966.87        84.51 o                         
  -8  10   3        343.39        395.01        59.41 o                         
  -7  10   3        265.39        281.98        57.75 o                         
  -6  10   3          1.13         -2.68        45.92 o                         
  -5  10   3        222.68        349.26        54.58 o                         
  -4  10   3          0.01        -31.64        41.28 o                         
  -3  10   3          3.50         77.33        43.35 o                         
  -2  10   3         34.27        124.25        41.57 o                         
  -1  10   3        634.99        638.75        63.42 o                         
   0  10   3        235.28        235.93        52.23 o                         
   1  10   3         49.84         84.86        44.64 o                         
   2  10   3         90.85         45.06        47.18 o                         
   3  10   3        588.60        618.70        62.68 o                         
   4  10   3        372.80        438.11        58.12 o                         
   5  10   3        272.49        186.61        61.45 o                         
   6  10   3        220.36        262.73        56.23 o                         
   7  10   3        117.17        190.20        68.77 o                         
   8  10   3        323.38        313.97        63.42 o                         
   9  10   3         17.00         47.49        54.77 o                         
  10  10   3        284.92        292.09        61.01 o                         
  11  10   3        233.18        366.28        69.08 o                         
  12  10   3        207.86        215.97        62.58 o                         
  13  10   3         12.34         97.76        63.96 o                         
  14  10   3        648.23        605.35        95.61 o                         
  15  10   3        363.77        338.59        70.73 o                         
  16  10   3        427.63        439.87       111.76 o                         
 -14  11   3         60.13        -43.82        71.02 o                         
 -13  11   3        197.41        111.46        93.44 o                         
 -12  11   3         96.29        145.40        84.80 o                         
 -11  11   3         96.06        111.99        69.48 o                         
 -10  11   3          0.79         26.66        60.12 o                         
  -9  11   3         12.04         -8.44        53.00 o                         
  -8  11   3          0.70         32.73        53.59 o                         
  -7  11   3          0.95        139.71        61.18 o                         
  -6  11   3         72.25         38.64        57.63 o                         
  -5  11   3         29.64        118.53        54.63 o                         
  -4  11   3        839.08        740.21        77.48 o                         
  -3  11   3         35.96        110.19        43.32 o                         
  -2  11   3        124.18        176.70        51.28 o                         
  -1  11   3          1.45         75.52        43.42 o                         
   0  11   3        216.18        375.29        58.42 o                         
   1  11   3        136.86        199.31        49.41 o                         
   2  11   3         28.75        121.86        56.20 o                         
   3  11   3        591.19        581.34        65.81 o                         
   4  11   3         94.95        134.44        74.12 o                         
   5  11   3        212.11        276.93        65.50 o                         
   6  11   3        119.52        146.37        59.25 o                         
   7  11   3        265.74        267.04        65.21 o                         
   8  11   3          1.95        -63.65        64.45 o                         
   9  11   3         70.99        -56.37        56.37 o                         
  10  11   3          4.33         -3.35        61.75 o                         
  11  11   3         94.09        270.01        97.95 o                         
  12  11   3          0.52         60.12        77.09 o                         
  13  11   3         62.00        -13.48        74.53 o                         
 -11  12   3        178.43        179.10       183.45 o                         
 -10  12   3         81.20        138.83       161.00 o                         
  -9  12   3         93.11         65.74       172.11 o                         
  -8  12   3          6.57        -76.78        80.25 o                         
  -7  12   3          1.12        420.15       124.70 o                         
  -6  12   3        220.60         89.37        92.56 o                         
  -5  12   3          7.16         28.80        68.09 o                         
  -4  12   3        527.14        740.83       101.30 o                         
  -3  12   3        100.94        217.00        65.27 o                         
  -2  12   3          0.74        168.18        61.11 o                         
  -1  12   3        178.21        274.06        58.88 o                         
   0  12   3        100.15        255.56        61.79 o                         
   1  12   3         58.48        136.48        65.78 o                         
   2  12   3         89.37        319.88        73.77 o                         
   3  12   3        421.10        340.13        87.42 o                         
   4  12   3         22.45         30.50        71.65 o                         
   5  12   3        482.93        555.91       128.99 o                         
   6  12   3        122.57        163.96        74.48 o                         
   7  12   3          2.68        205.63        94.42 o                         
   8  12   3        162.31        173.78        88.20 o                         
   9  12   3          5.45        -87.45        87.45 o                         
  10  12   3         73.24        358.03       147.31 o                         
  -4  13   3         22.72         47.75        85.27 o                         
  -3  13   3        159.74        450.85       158.36 o                         
  -2  13   3          5.62        -92.11       132.44 o                         
  -1  13   3        318.34        226.33       163.62 o                         
   0  13   3        142.45        381.25       172.66 o                         
   1  13   3          0.50        -86.65       169.99 o                         
   2  13   3         58.37         39.52       123.53 o                         
   3  13   3         90.44        365.50       169.32 o                         
 -26   0   4         93.87        222.49       111.61 o                         
 -24   0   4       1235.93       1189.17       158.81 o                         
 -22   0   4        434.33        581.45       168.46 o                         
 -20   0   4         30.36         48.14        51.96 o                         
 -18   0   4       2247.01       2050.10       124.25 o                         
 -16   0   4       2778.03       2395.29       140.04 o                         
 -14   0   4       1510.81       1445.60        92.17 o                         
 -12   0   4      18673.28      17547.05       500.58 o                         
 -10   0   4      16672.69      16715.61       320.21 o                         
  -8   0   4       1263.06       1337.32       100.19 o                         
  -6   0   4        699.62        752.13        84.82 o                         
  -4   0   4      52964.23      52417.04      1015.86 o                         
  -2   0   4      57038.55      61620.40       821.16 o                         
   0   0   4       9297.53       7002.96       142.70 o                         
   2   0   4       2956.88       4795.87       129.66 o                         
   4   0   4      31391.40      33186.95       571.40 o                         
   6   0   4      15208.61      12140.88       242.16 o                         
   8   0   4          1.28        142.34        74.42 o                         
  10   0   4          3.45         87.85        41.12 o                         
  12   0   4         47.80        114.28        44.49 o                         
  14   0   4         71.98        153.95        42.25 o                         
  16   0   4       1485.23       1359.27        92.73 o                         
  18   0   4       1983.32       1814.03       195.16 o                         
  20   0   4        521.63        479.92       281.83 o                         
  22   0   4         10.49         25.85       128.38 o                         
  24   0   4        418.22        326.47       157.35 o                         
 -26   1   4          6.36         58.16        73.47 o                         
 -25   1   4          0.01        198.58        76.65 o                         
 -24   1   4          1.10        -82.57        87.93 o                         
 -23   1   4          2.56         22.79        44.58 o                         
 -22   1   4         57.29         71.68        50.90 o                         
 -21   1   4          0.21        -22.64        48.68 o                         
 -20   1   4        163.49        167.22        53.72 o                         
 -19   1   4        916.79       1000.22        91.16 o                         
 -18   1   4        957.63        944.23        85.56 o                         
 -17   1   4       1365.50       1261.39        86.70 o                         
 -16   1   4         58.90         79.46        44.63 o                         
 -15   1   4        938.27        861.74        76.90 o                         
 -14   1   4       1179.65       1064.32        79.69 o                         
 -13   1   4        964.46        900.64        76.15 o                         
 -12   1   4       1207.22       1176.02        76.24 o                         
 -11   1   4       2163.14       2318.79       112.49 o                         
 -10   1   4        550.88        614.04        43.48 o                         
  -9   1   4       7320.70       7532.66       136.07 o                         
  -8   1   4         74.34         57.62        30.88 o                         
  -7   1   4       2115.35       2009.66        72.36 o                         
  -6   1   4       2469.61       2812.27        61.81 o                         
  -5   1   4       5371.66       4845.47        86.27 o                         
  -4   1   4      21374.33      23785.92       281.97 o                         
  -3   1   4        187.77         49.17        20.26 o                         
  -2   1   4       8116.26       9340.53       110.78 o                         
  -1   1   4         14.66         79.09        11.19 o                         
   0   1   4       2010.08       1967.65        38.37 o                         
   1   1   4       4117.48       4006.65        64.42 o                         
   2   1   4       8255.28       7169.95       105.87 o                         
   3   1   4       6893.96       8261.95       120.94 o                         
   4   1   4      13292.29      14116.31       197.81 o                         
   5   1   4      16745.52      16099.33       209.36 o                         
   6   1   4        114.53         71.81        24.97 o                         
   7   1   4         54.94         33.95        24.58 o                         
   8   1   4       1497.86       1626.54        54.44 o                         
   9   1   4       2426.47       2628.37        67.07 o                         
  10   1   4        448.13        500.67        38.78 o                         
  11   1   4        417.70        678.10        46.98 o                         
  12   1   4       1219.03       1252.85        54.60 o                         
  13   1   4       2167.01       2096.72        67.16 o                         
  14   1   4       8600.90       8176.16       215.79 o                         
  15   1   4         51.66         80.40        43.68 o                         
  16   1   4         77.34        181.56        48.74 o                         
  17   1   4       2746.93       2817.83       118.20 o                         
  18   1   4         11.53         70.04        47.80 o                         
  19   1   4        269.77        239.50        65.52 o                         
  20   1   4         89.97         62.28        59.16 o                         
  21   1   4          0.49        -66.12        66.12 o                         
  22   1   4         39.35         13.91        73.30 o                         
  23   1   4          9.67        -16.81        85.60 o                         
  24   1   4          3.85         45.58       124.42 o                         
  25   1   4        400.38        517.87       123.46 o                         
 -26   2   4          1.62        -25.35        67.85 o                         
 -25   2   4        155.29        145.35        74.79 o                         
 -24   2   4        156.91        178.78        60.14 o                         
 -23   2   4        271.49        400.65        67.02 o                         
 -22   2   4         80.35         -5.72        54.94 o                         
 -21   2   4       1009.75       1208.91       101.76 o                         
 -20   2   4       2589.85       2642.50       127.37 o                         
 -19   2   4        806.19        889.23       108.17 o                         
 -18   2   4        212.69        135.31        58.72 o                         
 -17   2   4          5.00         53.38        44.17 o                         
 -16   2   4        115.91        226.10        47.81 o                         
 -15   2   4         41.78         40.69        38.04 o                         
 -14   2   4        115.90        154.29        40.26 o                         
 -13   2   4        862.09        826.88        61.79 o                         
 -12   2   4         47.26         55.72        32.38 o                         
 -11   2   4       1087.66       1258.98        59.12 o                         
 -10   2   4        428.15        617.49        45.13 o                         
  -9   2   4        325.23        404.10        40.65 o                         
  -8   2   4      13243.56      13396.95       187.01 o                         
  -7   2   4       5035.65       4845.50        86.74 o                         
  -6   2   4         60.17         46.55        23.53 o                         
  -5   2   4       5204.84       5000.35        78.54 o                         
  -4   2   4      24264.31      24147.23       267.58 o                         
  -3   2   4     136865.16     130494.28      1233.41 o                         
  -2   2   4      40541.36      41999.84       402.95 o                         
  -1   2   4       1387.15       1538.79        38.83 o                         
   0   2   4       1087.06       1135.20        36.94 o                         
   1   2   4      61720.62      58329.88       596.51 o                         
   2   2   4       6566.12       7203.99       102.97 o                         
   3   2   4       1289.63        995.09        45.72 o                         
   4   2   4       6436.49       7266.72       120.44 o                         
   5   2   4       9029.97       9225.91       144.77 o                         
   6   2   4       1738.27       1709.83        70.34 o                         
   7   2   4        341.99        291.20        40.58 o                         
   8   2   4       1631.98       1627.28        67.34 o                         
   9   2   4         21.55         41.40        28.25 o                         
  10   2   4          7.71         44.25        29.82 o                         
  11   2   4          1.97          6.05        30.58 o                         
  12   2   4        117.86        166.18        39.09 o                         
  13   2   4        105.19        132.12        38.19 o                         
  14   2   4         50.55        130.53        43.19 o                         
  15   2   4       1056.47       1092.30        62.92 o                         
  16   2   4        212.14        141.66        76.86 o                         
  17   2   4          6.38         23.50        47.77 o                         
  18   2   4        151.01        314.71        68.45 o                         
  19   2   4        720.22        606.02        76.01 o                         
  20   2   4          4.86         63.23        58.21 o                         
  21   2   4        108.18         46.18        60.13 o                         
  22   2   4         63.22         15.79        63.39 o                         
  23   2   4         62.15          2.69        66.95 o                         
  24   2   4         56.86         53.97        82.64 o                         
  25   2   4        144.35        137.55       116.67 o                         
 -25   3   4         15.00         18.32        63.26 o                         
 -24   3   4         11.64        193.61        67.61 o                         
 -23   3   4         18.78        139.93        89.84 o                         
 -22   3   4        156.94        221.03        63.57 o                         
 -21   3   4        100.43        186.71        54.53 o                         
 -20   3   4        616.24        595.34       105.84 o                         
 -19   3   4        260.41        189.43        54.63 o                         
 -18   3   4         70.16        153.33        49.25 o                         
 -17   3   4        133.48        223.26        52.90 o                         
 -16   3   4       1172.79       1235.19        90.59 o                         
 -15   3   4          1.42         56.53        44.49 o                         
 -14   3   4       1090.81       1233.53        54.37 o                         
 -13   3   4        435.12        436.19        50.39 o                         
 -12   3   4        429.84        472.90        46.13 o                         
 -11   3   4        101.41        160.69        33.92 o                         
 -10   3   4         27.49         92.08        29.21 o                         
  -9   3   4        182.80        261.19        32.38 o                         
  -8   3   4       4490.04       4325.40        89.38 o                         
  -7   3   4       1482.42       1687.48        51.61 o                         
  -6   3   4        884.43        919.65        63.04 o                         
  -5   3   4       1564.67       1447.13        53.19 o                         
  -4   3   4      10281.17       9979.89       149.38 o                         
  -3   3   4       1430.12       1588.92        49.06 o                         
  -2   3   4       7592.75       8383.21       117.51 o                         
  -1   3   4      14738.32      13702.76       160.53 o                         
   0   3   4         28.82         33.37        23.02 o                         
   1   3   4       4221.23       3940.50        70.31 o                         
   2   3   4       1542.85       1148.31        46.42 o                         
   3   3   4      12900.30      12802.13       166.92 o                         
   4   3   4       1364.45       1318.19        61.04 o                         
   5   3   4        814.67        921.72        50.85 o                         
   6   3   4        691.63        758.41        46.71 o                         
   7   3   4       1979.69       2218.33        67.25 o                         
   8   3   4        112.77        129.05        27.05 o                         
   9   3   4         23.02         43.19        30.67 o                         
  10   3   4       6167.44       5541.56       125.16 o                         
  11   3   4         31.81         46.52        35.28 o                         
  12   3   4         32.35         72.18        34.61 o                         
  13   3   4        821.43        919.20        69.05 o                         
  14   3   4        275.77        252.96        50.31 o                         
  15   3   4        143.52        132.95        41.89 o                         
  16   3   4        389.67        285.90        50.63 o                         
  17   3   4        354.50        261.78        48.94 o                         
  18   3   4        618.85        801.41        87.01 o                         
  19   3   4         48.64         14.10        59.00 o                         
  20   3   4          2.60         89.78        58.81 o                         
  21   3   4         44.80         13.95        52.90 o                         
  22   3   4        222.87        333.41        80.85 o                         
  23   3   4        138.13        168.76        89.52 o                         
  24   3   4         11.29        217.14        80.95 o                         
 -25   4   4          0.35        111.68       104.71 o                         
 -24   4   4          2.35         58.12       125.87 o                         
 -23   4   4         84.70        121.85        63.86 o                         
 -22   4   4         50.24         76.23        57.31 o                         
 -21   4   4        118.75         44.90        52.98 o                         
 -20   4   4        704.42        958.03        91.06 o                         
 -19   4   4          0.84         62.54        48.82 o                         
 -18   4   4         59.34         96.28        48.49 o                         
 -17   4   4        656.05        550.42        84.33 o                         
 -16   4   4        830.14        965.01        73.52 o                         
 -15   4   4        287.11        339.88        45.09 o                         
 -14   4   4        590.99        613.35        55.84 o                         
 -13   4   4          0.75         14.70        32.17 o                         
 -12   4   4         11.02         73.76        33.07 o                         
 -11   4   4        200.13        208.82        31.41 o                         
 -10   4   4        115.08         95.36        28.36 o                         
  -9   4   4        134.44        111.41        24.53 o                         
  -8   4   4         64.38        128.85        25.12 o                         
  -7   4   4        119.79         85.06        26.88 o                         
  -6   4   4         26.01         98.70        31.66 o                         
  -5   4   4       2404.01       2577.74        71.61 o                         
  -4   4   4       1130.02       1519.71        60.48 o                         
  -3   4   4       1538.22       1971.15        52.12 o                         
  -2   4   4       1482.61       1391.02        54.44 o                         
  -1   4   4        923.55        992.60        50.23 o                         
   0   4   4       2046.24       2295.23        59.86 o                         
   1   4   4        391.05        608.21        40.06 o                         
   2   4   4         28.22        124.51        30.37 o                         
   3   4   4         39.68         84.79        29.87 o                         
   4   4   4         25.11         35.80        28.91 o                         
   5   4   4       4518.96       4044.21        92.16 o                         
   6   4   4       4553.42       4100.21        88.98 o                         
   7   4   4       1321.14       1471.01        59.42 o                         
   8   4   4       1049.24       1312.25        61.90 o                         
   9   4   4          0.81        -12.30        26.43 o                         
  10   4   4       2507.25       2653.71        75.63 o                         
  11   4   4        668.00        794.52        64.30 o                         
  12   4   4          0.28         31.72        35.37 o                         
  13   4   4         31.79         14.35        36.80 o                         
  14   4   4        507.56        653.39        62.50 o                         
  15   4   4        544.41        658.85        67.54 o                         
  16   4   4        171.27        249.40        49.19 o                         
  17   4   4        425.28        500.21        66.11 o                         
  18   4   4         30.23         70.26        43.31 o                         
  19   4   4        649.66        639.35        89.02 o                         
  20   4   4        214.12        230.06        67.17 o                         
  21   4   4        230.51        202.25        76.78 o                         
  22   4   4        288.17        411.46        88.69 o                         
  23   4   4          9.57         21.43        77.49 o                         
  24   4   4        137.26        151.14        77.47 o                         
 -24   5   4        102.13        116.89        72.23 o                         
 -23   5   4          0.04         95.02        55.73 o                         
 -22   5   4        105.88         13.92        63.13 o                         
 -21   5   4         49.72          7.73        63.57 o                         
 -20   5   4        452.68        540.89        89.05 o                         
 -19   5   4       1173.43       1507.86       121.77 o                         
 -18   5   4        357.17        271.24        50.03 o                         
 -17   5   4       1975.33       1830.50       107.07 o                         
 -16   5   4         64.99         74.67        39.34 o                         
 -15   5   4        157.76        237.30        44.43 o                         
 -14   5   4        653.53        900.83        77.72 o                         
 -13   5   4       1865.67       1763.17        71.38 o                         
 -12   5   4        720.36        812.45        52.31 o                         
 -11   5   4          2.35         53.09        24.84 o                         
 -10   5   4        338.06        365.15        41.71 o                         
  -9   5   4        332.07        406.74        48.17 o                         
  -8   5   4       1448.36       1563.40        66.27 o                         
  -7   5   4         10.04         11.45        29.01 o                         
  -6   5   4       1982.38       1843.34        67.07 o                         
  -5   5   4       1724.72       1707.70        63.78 o                         
  -4   5   4       2255.48       2634.78        70.37 o                         
  -3   5   4       3538.48       3305.02        72.39 o                         
  -2   5   4        696.08        688.42        49.85 o                         
  -1   5   4       1077.59       1296.62        56.75 o                         
   0   5   4         22.74         18.10        28.09 o                         
   1   5   4       3842.68       3694.06        86.19 o                         
   2   5   4       4189.15       4093.83        84.27 o                         
   3   5   4        521.13        791.03        44.91 o                         
   4   5   4       1150.47        992.77        50.26 o                         
   5   5   4         15.59         30.90        26.54 o                         
   6   5   4       1684.42       1492.46        65.93 o                         
   7   5   4       2576.67       2743.18        83.43 o                         
   8   5   4         99.89        104.42        36.29 o                         
   9   5   4       1056.30       1067.50        63.05 o                         
  10   5   4         47.94        140.11        34.85 o                         
  11   5   4        122.63        146.92        35.69 o                         
  12   5   4          5.60         25.70        42.27 o                         
  13   5   4        338.84        287.44        52.80 o                         
  14   5   4        195.14        206.20        55.99 o                         
  15   5   4        989.10        994.98        77.52 o                         
  16   5   4         92.25        152.63        49.62 o                         
  17   5   4        666.52        755.76        76.58 o                         
  18   5   4        159.47        243.11        55.90 o                         
  19   5   4         62.26        118.72        58.66 o                         
  20   5   4        757.37        611.47        83.89 o                         
  21   5   4        168.35        111.60        84.00 o                         
  22   5   4        381.61        440.34       132.84 o                         
  23   5   4         72.85        -86.98        86.98 o                         
 -23   6   4         38.27        -14.52        69.66 o                         
 -22   6   4        675.43        598.77       114.45 o                         
 -21   6   4          0.65        129.02        57.77 o                         
 -20   6   4        182.05        248.64        61.12 o                         
 -19   6   4         89.80         21.38        41.65 o                         
 -18   6   4        786.16        663.82        59.89 o                         
 -17   6   4        841.26        559.83        65.07 o                         
 -16   6   4        232.68        283.97        43.37 o                         
 -15   6   4         88.86        117.03        34.75 o                         
 -14   6   4       1389.03       1394.25        97.09 o                         
 -13   6   4         17.16         37.92        40.50 o                         
 -12   6   4         75.08        133.41        41.86 o                         
 -11   6   4          1.65        -27.80        27.80 o                         
 -10   6   4        227.94        277.16        42.97 o                         
  -9   6   4        195.41        245.65        40.30 o                         
  -8   6   4          1.40        -20.59        30.53 o                         
  -7   6   4       1083.12       1195.57        78.42 o                         
  -6   6   4       1221.10       1110.85        65.96 o                         
  -5   6   4       3975.20       3569.73        92.03 o                         
  -4   6   4       1352.47       1372.71        69.90 o                         
  -3   6   4         41.83         56.21        26.73 o                         
  -2   6   4        300.29        171.99        33.32 o                         
  -1   6   4       1728.70       1658.45        60.86 o                         
   0   6   4        914.75        949.95        58.25 o                         
   1   6   4       1060.69       1276.94        68.65 o                         
   2   6   4       2830.28       2670.05        80.90 o                         
   3   6   4        405.32        351.78        41.21 o                         
   4   6   4         49.93         74.44        30.70 o                         
   5   6   4       1438.89       1463.46        65.40 o                         
   6   6   4        888.58        805.40        54.48 o                         
   7   6   4       1021.61        972.24        62.87 o                         
   8   6   4        505.79        582.78        54.20 o                         
   9   6   4        103.46        206.00        43.74 o                         
  10   6   4          3.22         31.88        37.01 o                         
  11   6   4        194.81         97.29        38.73 o                         
  12   6   4          1.57         86.92        34.68 o                         
  13   6   4          0.04         -2.38        44.39 o                         
  14   6   4         25.10         32.75        56.93 o                         
  15   6   4          0.00        -19.12        45.25 o                         
  16   6   4         39.09        119.74        53.78 o                         
  17   6   4        168.86         56.42        50.83 o                         
  18   6   4         29.94        -35.39        52.83 o                         
  19   6   4        441.32        310.01        62.18 o                         
  20   6   4          1.46        -19.73        78.88 o                         
  21   6   4          1.20         63.85        86.12 o                         
  22   6   4         22.80        -79.40        79.40 o                         
 -22   7   4        113.61        273.81        92.24 o                         
 -21   7   4        126.23        274.28       139.63 o                         
 -20   7   4        112.22         44.18        55.47 o                         
 -19   7   4          7.93         92.92        57.97 o                         
 -18   7   4        519.16        574.01        77.74 o                         
 -17   7   4        217.67        194.40        55.20 o                         
 -16   7   4         58.41        139.58        54.10 o                         
 -15   7   4          3.79         30.17        48.68 o                         
 -14   7   4        209.48        242.90        56.24 o                         
 -13   7   4        326.85        350.92        64.13 o                         
 -12   7   4         97.06        105.16        42.60 o                         
 -11   7   4         66.46         97.13        41.24 o                         
 -10   7   4        157.48        307.19        44.59 o                         
  -9   7   4        579.04        612.90        58.80 o                         
  -8   7   4        142.69        159.96        41.54 o                         
  -7   7   4        144.01        124.92        43.06 o                         
  -6   7   4         49.24         25.16        32.19 o                         
  -5   7   4        106.82        127.05        36.95 o                         
  -4   7   4         34.08         53.22        25.46 o                         
  -3   7   4         35.26         50.88        30.14 o                         
  -2   7   4       1248.82       1158.33        61.97 o                         
  -1   7   4        151.52        162.41        33.95 o                         
   0   7   4        147.58        161.36        36.80 o                         
   1   7   4       1420.46       1428.05        70.39 o                         
   2   7   4          1.34         30.74        32.99 o                         
   3   7   4       1727.65       1609.02        78.65 o                         
   4   7   4        480.09        626.47        64.06 o                         
   5   7   4        242.55        302.59        45.05 o                         
   6   7   4        439.67        447.45        57.40 o                         
   7   7   4        570.48        523.98        61.48 o                         
   8   7   4       1488.51       1467.92        93.34 o                         
   9   7   4        791.04        747.42        54.06 o                         
  10   7   4         37.01         64.22        32.68 o                         
  11   7   4        335.74        394.17        57.32 o                         
  12   7   4       1189.08       1052.60        64.88 o                         
  13   7   4        617.13        587.44        52.17 o                         
  14   7   4        119.50        165.13        58.45 o                         
  15   7   4       1086.69       1060.91        84.29 o                         
  16   7   4        104.99        201.92        56.04 o                         
  17   7   4         34.84         77.36        52.38 o                         
  18   7   4        398.87        377.01        85.32 o                         
  19   7   4        397.22        393.62        64.35 o                         
  20   7   4         65.92         76.14        76.12 o                         
  21   7   4         32.40        -33.15        62.39 o                         
 -21   8   4         65.90        -75.51        82.37 o                         
 -20   8   4        122.52        117.39        73.22 o                         
 -19   8   4         87.89        116.53        83.02 o                         
 -18   8   4         19.67        180.39        71.88 o                         
 -17   8   4         12.57        137.89        62.90 o                         
 -16   8   4          0.16         71.23        60.71 o                         
 -15   8   4         84.87         46.78        59.90 o                         
 -14   8   4         18.53         63.99        52.50 o                         
 -13   8   4         69.36        143.60        50.03 o                         
 -12   8   4        311.14        328.82        56.33 o                         
 -11   8   4         37.14         98.61        39.10 o                         
 -10   8   4       1369.05       1502.82        92.43 o                         
  -9   8   4         89.99        174.94        55.95 o                         
  -8   8   4       2288.53       2391.41        93.44 o                         
  -7   8   4       1743.23       1920.77        99.35 o                         
  -6   8   4        202.48        280.61        45.70 o                         
  -5   8   4       2051.20       2014.90        91.15 o                         
  -4   8   4        101.05        194.79        43.92 o                         
  -3   8   4        655.49        729.46        60.95 o                         
  -2   8   4         84.52        218.39        43.15 o                         
  -1   8   4        459.81        503.51        55.16 o                         
   0   8   4        178.32        166.32        42.67 o                         
   1   8   4        413.72        277.81        49.58 o                         
   2   8   4       1541.50       1708.56        83.72 o                         
   3   8   4        768.98        794.24        64.73 o                         
   4   8   4        227.92        271.86        54.31 o                         
   5   8   4         56.44          7.67        35.94 o                         
   6   8   4       1360.97       1743.98       105.90 o                         
   7   8   4         74.12        116.62        45.89 o                         
   8   8   4        211.63        125.90        48.68 o                         
   9   8   4        107.02         75.45        42.70 o                         
  10   8   4       1655.03       1734.32       131.27 o                         
  11   8   4         47.39         48.45        45.49 o                         
  12   8   4        485.72        451.37        64.85 o                         
  13   8   4        807.41        734.67        77.55 o                         
  14   8   4        573.63        601.98        88.65 o                         
  15   8   4        393.65        262.74        75.85 o                         
  16   8   4        117.61         44.21        60.09 o                         
  17   8   4          2.66        205.01        86.37 o                         
  18   8   4        489.55        254.76       118.16 o                         
  19   8   4        114.08          4.74        79.24 o                         
  20   8   4        388.58        378.99       102.82 o                         
 -19   9   4          2.23        -24.14        80.40 o                         
 -18   9   4         24.61         -7.34        88.91 o                         
 -17   9   4         20.34        141.93       146.29 o                         
 -16   9   4         16.90         67.89        64.31 o                         
 -15   9   4         29.96        109.50        60.15 o                         
 -14   9   4        177.13        224.47        64.12 o                         
 -13   9   4         13.25         49.85        51.68 o                         
 -12   9   4        344.67        416.18        63.27 o                         
 -11   9   4         41.31        -31.02        42.74 o                         
 -10   9   4         29.44         46.21        40.85 o                         
  -9   9   4         42.02         19.95        39.88 o                         
  -8   9   4          7.53        -20.76        38.49 o                         
  -7   9   4          0.91         22.40        39.67 o                         
  -6   9   4       1487.81       1449.78        87.64 o                         
  -5   9   4        156.69        266.58        47.38 o                         
  -4   9   4        633.04        647.07        68.49 o                         
  -3   9   4        419.96        407.84        50.55 o                         
  -2   9   4        136.42        139.47        42.64 o                         
  -1   9   4         30.76         20.12        41.49 o                         
   0   9   4         46.38        128.15        42.75 o                         
   1   9   4       1323.79       1134.82        77.16 o                         
   2   9   4         50.39        103.15        45.00 o                         
   3   9   4        507.75        561.87        61.44 o                         
   4   9   4         86.24        144.43        42.94 o                         
   5   9   4        152.39        211.13        46.57 o                         
   6   9   4          5.20         92.44        46.14 o                         
   7   9   4          1.74        -15.98        43.19 o                         
   8   9   4         23.86          0.89        43.58 o                         
   9   9   4        754.10        665.45        79.12 o                         
  10   9   4          8.35          0.55        47.04 o                         
  11   9   4          5.60        -45.37        45.37 o                         
  12   9   4         23.78          4.71        51.31 o                         
  13   9   4         99.99        138.14        57.47 o                         
  14   9   4         43.14        117.88        64.15 o                         
  15   9   4         11.08         13.69        74.13 o                         
  16   9   4         73.41        152.49        88.89 o                         
  17   9   4          0.75        -70.86       106.83 o                         
  18   9   4         11.96       -103.26       103.26 o                         
 -17  10   4         13.04        -92.14        92.14 o                         
 -16  10   4        137.28        288.95        96.36 o                         
 -15  10   4         46.42        140.14        75.98 o                         
 -14  10   4         21.85         86.52        59.96 o                         
 -13  10   4        322.53        196.39        66.21 o                         
 -12  10   4        726.46        959.20        83.34 o                         
 -11  10   4         81.16         98.09        51.81 o                         
 -10  10   4         57.79        -33.37        58.91 o                         
  -9  10   4         30.98         99.08        56.46 o                         
  -8  10   4          6.70         24.38        49.56 o                         
  -7  10   4         63.16          0.89        45.44 o                         
  -6  10   4        758.56        779.61        82.00 o                         
  -5  10   4       1517.76       1351.25        86.34 o                         
  -4  10   4        137.29        275.81        53.85 o                         
  -3  10   4       2335.57       2167.44        81.03 o                         
  -2  10   4       1154.86       1077.76        71.28 o                         
  -1  10   4        189.14        126.30        45.78 o                         
   0  10   4        902.27        829.26        71.41 o                         
   1  10   4        427.86        589.33        58.76 o                         
   2  10   4          5.93         -8.71        39.82 o                         
   3  10   4          7.78         50.23        42.36 o                         
   4  10   4         10.97        -39.15        39.15 o                         
   5  10   4        119.71        189.00        61.88 o                         
   6  10   4        410.28        325.05        71.40 o                         
   7  10   4         29.51         84.57        58.51 o                         
   8  10   4        264.18        264.11        71.99 o                         
   9  10   4        153.79        188.33        59.75 o                         
  10  10   4         33.41        180.85        55.81 o                         
  11  10   4        473.31        601.83        98.27 o                         
  12  10   4         69.02          5.48        59.38 o                         
  13  10   4         18.55        -70.33        78.65 o                         
  14  10   4        394.84        277.65        76.43 o                         
  15  10   4         28.94        157.73        83.70 o                         
  16  10   4          2.51         41.74       175.78 o                         
 -14  11   4        201.64         72.45        70.65 o                         
 -13  11   4         82.16         87.38        92.03 o                         
 -12  11   4         44.03        162.17        74.86 o                         
 -11  11   4          5.71         56.79       130.26 o                         
 -10  11   4          2.32          7.42        62.12 o                         
  -9  11   4         95.18         44.92        56.70 o                         
  -8  11   4          0.54         62.55        54.34 o                         
  -7  11   4         13.98         70.63        50.35 o                         
  -6  11   4         16.37         98.73        56.21 o                         
  -5  11   4         20.12         58.17        73.42 o                         
  -4  11   4          8.27        -38.65        55.70 o                         
  -3  11   4          1.85          3.70        61.84 o                         
  -2  11   4        299.88        486.23        64.38 o                         
  -1  11   4         83.78         41.82        68.50 o                         
   0  11   4        243.18        276.82        54.28 o                         
   1  11   4       1176.32       1175.77        85.91 o                         
   2  11   4          6.78        104.29        50.11 o                         
   3  11   4        265.09        333.91        57.40 o                         
   4  11   4         33.05         73.84        69.56 o                         
   5  11   4         34.96         -6.85        54.88 o                         
   6  11   4         80.67        134.08        58.53 o                         
   7  11   4        214.60        247.54        68.59 o                         
   8  11   4        138.83        114.84        75.24 o                         
   9  11   4          4.18          6.28        57.77 o                         
  10  11   4        108.80        143.63        66.04 o                         
  11  11   4         46.42        -72.91        72.91 o                         
  12  11   4         85.57        180.35        81.05 o                         
  13  11   4         76.54        238.04        85.73 o                         
 -11  12   4         88.31         83.62       134.83 o                         
 -10  12   4         17.60         16.93       119.70 o                         
  -9  12   4         10.81        -47.24        96.25 o                         
  -8  12   4         70.62         62.97        95.60 o                         
  -7  12   4         34.32        119.11        79.91 o                         
  -6  12   4         77.69        244.76        90.69 o                         
  -5  12   4          3.76         48.36        78.95 o                         
  -4  12   4        543.13        745.61       112.70 o                         
  -3  12   4         21.58         98.97        70.05 o                         
  -2  12   4       1060.47       1289.02       128.33 o                         
  -1  12   4        322.38        371.00        80.48 o                         
   0  12   4         78.52        127.30        81.28 o                         
   1  12   4         31.12         95.54        69.63 o                         
   2  12   4        545.17        530.60       138.71 o                         
   3  12   4        233.18        136.65        68.46 o                         
   4  12   4         66.48        121.24        70.41 o                         
   5  12   4        157.14         92.81        87.65 o                         
   6  12   4         75.23         52.09        71.38 o                         
   7  12   4        142.04         98.29        77.91 o                         
   8  12   4         34.05         42.68       114.28 o                         
   9  12   4          0.50        -17.59       124.24 o                         
  10  12   4          4.88        518.96       279.86 o                         
  -4  13   4         10.76        -12.46       128.15 o                         
  -3  13   4         14.62       -106.10       106.10 o                         
  -2  13   4          1.27       -110.17       110.17 o                         
  -1  13   4        213.22        291.16       134.95 o                         
   0  13   4         72.68        108.80       102.17 o                         
   1  13   4        305.98        116.47       133.87 o                         
   2  13   4         64.70        -94.44        94.44 o                         
   3  13   4        112.99        862.53       206.50 o                         
 -25   0   5        154.04        371.87       145.07 o                         
 -23   0   5         14.57        147.90        71.77 o                         
 -21   0   5        359.52        334.17        68.01 o                         
 -19   0   5        469.68        312.82        86.54 o                         
 -17   0   5          1.63         56.66        98.21 o                         
 -15   0   5        771.55        799.57        77.84 o                         
 -13   0   5       6122.05       5776.28       364.45 o                         
 -11   0   5        123.26        265.66        55.31 o                         
  -9   0   5       1237.69       1289.10       136.53 o                         
  -7   0   5      11357.23      12466.32       310.30 o                         
  -5   0   5      51015.75      50283.68       987.90 o                         
  -3   0   5       1612.60       1719.78        48.63 o                         
  -1   0   5         77.25        980.48        48.33 o                         
   1   0   5     108622.38      93609.27      1777.13 o                         
   3   0   5       1157.29       1415.07        77.34 o                         
   5   0   5        216.45        526.31        51.08 o                         
   7   0   5        612.29        810.17        56.37 o                         
   9   0   5       2914.90       2993.41        96.70 o                         
  11   0   5          7.64         49.05        31.67 o                         
  13   0   5         38.63         81.07        38.66 o                         
  15   0   5         82.03        187.63        66.00 o                         
  17   0   5       2095.08       2093.62       141.49 o                         
  19   0   5        132.53        274.46       198.35 o                         
  21   0   5        306.10         42.77       115.94 o                         
  23   0   5         14.07        191.55       211.93 o                         
  25   0   5        356.17        203.37       162.13 o                         
 -26   1   5         47.27        184.04        87.16 o                         
 -25   1   5          7.56         60.60        63.41 o                         
 -24   1   5        221.04        348.67        96.99 o                         
 -23   1   5        217.47        233.96        78.42 o                         
 -22   1   5         39.95         51.44        51.76 o                         
 -21   1   5        110.78        136.92        49.93 o                         
 -20   1   5        321.13        226.81        59.93 o                         
 -19   1   5          1.03         -7.93        42.32 o                         
 -18   1   5          1.65        -17.25        52.26 o                         
 -17   1   5       2573.27       2295.48       133.00 o                         
 -16   1   5       2942.66       2783.16       122.90 o                         
 -15   1   5        315.35        279.62        51.10 o                         
 -14   1   5        100.36         79.35        29.74 o                         
 -13   1   5       5410.90       5099.11       116.58 o                         
 -12   1   5       2469.95       2440.58        75.96 o                         
 -11   1   5       1144.79       1140.70        53.16 o                         
 -10   1   5       2615.64       2485.06        85.52 o                         
  -9   1   5       4009.54       4099.52       102.74 o                         
  -8   1   5        196.70        276.64        40.87 o                         
  -7   1   5       5149.23       5053.85        98.47 o                         
  -6   1   5       2055.75       2233.48        49.54 o                         
  -5   1   5        378.02        512.31        30.99 o                         
  -4   1   5      46584.17      46301.61       498.75 o                         
  -3   1   5      47367.40      47127.15       478.78 o                         
  -2   1   5      12619.25      14497.65       154.15 o                         
  -1   1   5       8303.20       7799.64        84.96 o                         
   0   1   5      24544.20      22886.26       244.45 o                         
   1   1   5      27136.95      22185.66       265.32 o                         
   2   1   5       5077.82       6638.59       103.33 o                         
   3   1   5      19277.77      21500.46       265.84 o                         
   4   1   5      15395.74      15119.73       214.26 o                         
   5   1   5       1313.52       1563.82        56.27 o                         
   6   1   5       1223.19       1121.10        49.06 o                         
   7   1   5       5289.02       5048.29        99.56 o                         
   8   1   5       4165.98       4586.92        95.89 o                         
   9   1   5        391.96        576.75        45.45 o                         
  10   1   5       2994.93       2969.87        75.06 o                         
  11   1   5        715.34        832.86        55.93 o                         
  12   1   5       2059.30       1998.29        64.55 o                         
  13   1   5       1226.19       1303.17        57.15 o                         
  14   1   5        375.77        361.94        34.67 o                         
  15   1   5       1719.66       1438.82        95.89 o                         
  16   1   5         17.78         49.74        40.34 o                         
  17   1   5        607.38        730.40        84.38 o                         
  18   1   5        146.17        177.11        57.03 o                         
  19   1   5        517.50        461.95        68.74 o                         
  20   1   5          7.68          8.50        52.44 o                         
  21   1   5         22.31        -62.61        71.40 o                         
  22   1   5        111.34        181.78        81.17 o                         
  23   1   5        663.19        267.30        98.93 o                         
  24   1   5        193.47         41.33        91.96 o                         
  25   1   5         30.65         28.88       109.36 o                         
 -26   2   5          1.48         65.03       103.39 o                         
 -25   2   5        258.38        379.48        75.40 o                         
 -24   2   5         96.54        137.40        57.44 o                         
 -23   2   5         95.07         12.30        51.54 o                         
 -22   2   5        171.33        216.63        70.07 o                         
 -21   2   5         44.66         34.12        45.29 o                         
 -20   2   5        146.85        130.60        69.89 o                         
 -19   2   5          2.99          4.13        43.67 o                         
 -18   2   5        287.31        348.52        57.51 o                         
 -17   2   5        116.30         46.06        43.98 o                         
 -16   2   5         11.53         -4.72        37.29 o                         
 -15   2   5       1111.04        980.66        92.96 o                         
 -14   2   5        733.17        737.61        56.96 o                         
 -13   2   5       3179.25       3006.95        95.61 o                         
 -12   2   5        148.07        229.62        50.40 o                         
 -11   2   5         67.59         49.09        37.27 o                         
 -10   2   5         63.15         54.87        25.92 o                         
  -9   2   5        331.11        348.34        32.35 o                         
  -8   2   5        413.11        459.00        38.49 o                         
  -7   2   5        474.49        512.09        45.40 o                         
  -6   2   5       1525.05       1688.59        50.92 o                         
  -5   2   5      33350.84      34965.20       394.97 o                         
  -4   2   5      26071.75      26243.00       300.11 o                         
  -3   2   5      60773.96      60254.83       588.62 o                         
  -2   2   5      22462.21      22840.04       244.56 o                         
  -1   2   5         50.19         23.97        18.01 o                         
   0   2   5      42415.98      40415.27       468.52 o                         
   1   2   5       7541.58       6538.33       107.04 o                         
   2   2   5      38081.00      35003.36       413.94 o                         
   3   2   5       8402.56       8389.35       132.75 o                         
   4   2   5       2982.48       2823.83        76.34 o                         
   5   2   5       3935.01       4256.40        99.24 o                         
   6   2   5        291.41        420.71        41.79 o                         
   7   2   5       9083.81       9220.14       154.51 o                         
   8   2   5       1927.21       1924.43        60.57 o                         
   9   2   5       3828.52       3873.50        83.51 o                         
  10   2   5        335.63        512.84        46.22 o                         
  11   2   5        790.98        958.47        67.27 o                         
  12   2   5       1646.75       1830.87        80.11 o                         
  13   2   5       1026.85       1276.02        73.30 o                         
  14   2   5         94.70        223.85        45.16 o                         
  15   2   5          8.96        101.36        35.67 o                         
  16   2   5        306.02        364.36        41.24 o                         
  17   2   5         69.56        166.56        59.86 o                         
  18   2   5       1397.56       1857.54       134.15 o                         
  19   2   5        817.79        803.81        87.22 o                         
  20   2   5        176.40        332.74        76.30 o                         
  21   2   5         28.18         50.76        62.83 o                         
  22   2   5         17.55         37.04        63.68 o                         
  23   2   5         15.88        -17.06        60.41 o                         
  24   2   5         96.53        204.07       137.30 o                         
  25   2   5         15.25       -151.43       158.35 o                         
 -26   3   5          0.35        -34.79        83.11 o                         
 -25   3   5         35.94         -1.51        60.89 o                         
 -24   3   5          0.47        -36.13        58.63 o                         
 -23   3   5         45.22        113.81        52.23 o                         
 -22   3   5       1042.25       1071.72        89.20 o                         
 -21   3   5          3.91         45.35        50.78 o                         
 -20   3   5        122.15        162.27        52.39 o                         
 -19   3   5        979.42       1008.68        89.88 o                         
 -18   3   5       1313.34       1022.38       135.89 o                         
 -17   3   5        229.27        281.61        55.39 o                         
 -16   3   5        512.48        589.47        63.80 o                         
 -15   3   5         93.01         80.16        38.91 o                         
 -14   3   5        292.35        318.47        56.38 o                         
 -13   3   5        153.29        251.11        38.49 o                         
 -12   3   5       1435.02       1393.09        67.28 o                         
 -11   3   5          0.02         -1.65        24.02 o                         
 -10   3   5         94.06        168.01        29.19 o                         
  -9   3   5        855.23        787.17        44.73 o                         
  -8   3   5       3926.11       3880.39        82.99 o                         
  -7   3   5        727.20        810.56        41.75 o                         
  -6   3   5        408.51        375.43        32.47 o                         
  -5   3   5       4849.43       4568.61        86.88 o                         
  -4   3   5        282.91        288.26        28.24 o                         
  -3   3   5        784.43        854.30        40.75 o                         
  -2   3   5         23.20         58.85        21.67 o                         
  -1   3   5         72.75        104.56        24.43 o                         
   0   3   5       5951.03       6544.50       100.17 o                         
   1   3   5       1288.15       1143.14        44.87 o                         
   2   3   5       8051.78       7651.04       116.48 o                         
   3   3   5       4606.77       3798.33        77.52 o                         
   4   3   5        161.12        154.12        30.37 o                         
   5   3   5        608.69        763.12        50.27 o                         
   6   3   5       1619.19       1426.49        56.79 o                         
   7   3   5       1964.95       1890.28        63.46 o                         
   8   3   5        334.80        297.69        36.92 o                         
   9   3   5        113.23        140.11        26.92 o                         
  10   3   5         58.04         68.75        35.02 o                         
  11   3   5        456.63        632.19        55.29 o                         
  12   3   5        104.18        197.97        41.72 o                         
  13   3   5          9.88         42.93        35.98 o                         
  14   3   5        398.46        277.67        60.39 o                         
  15   3   5        126.62        139.17        49.10 o                         
  16   3   5         58.67        109.72        45.38 o                         
  17   3   5        433.97        448.89        56.50 o                         
  18   3   5          1.02        -49.01        49.01 o                         
  19   3   5          2.41         69.24        55.54 o                         
  20   3   5        440.54        385.90        98.72 o                         
  21   3   5        510.48        564.56        83.22 o                         
  22   3   5        232.87        401.69        76.27 o                         
  23   3   5         21.80        240.12        72.86 o                         
  24   3   5         16.72        267.01        98.60 o                         
 -25   4   5          3.86        283.09        87.96 o                         
 -24   4   5          7.77        143.03        61.95 o                         
 -23   4   5        169.70        175.09        81.76 o                         
 -22   4   5        208.57         74.26        64.78 o                         
 -21   4   5         54.09         -0.67        63.26 o                         
 -20   4   5          3.05         16.99        51.60 o                         
 -19   4   5       1038.50       1200.82        91.16 o                         
 -18   4   5         80.07        129.33        47.28 o                         
 -17   4   5        363.05        524.43        75.21 o                         
 -16   4   5        551.50        717.75        55.31 o                         
 -15   4   5         94.08         71.44        36.07 o                         
 -14   4   5       1105.25       1204.03        73.56 o                         
 -13   4   5         12.05         54.97        32.43 o                         
 -12   4   5        366.37        334.85        45.94 o                         
 -11   4   5        316.19        322.53        35.95 o                         
 -10   4   5        853.81        882.78        47.27 o                         
  -9   4   5       2280.56       2122.39        72.37 o                         
  -8   4   5       6545.03       6789.80       125.68 o                         
  -7   4   5        133.45        120.93        32.41 o                         
  -6   4   5      10778.89      11192.48       176.17 o                         
  -5   4   5       1574.77       1863.13        63.24 o                         
  -4   4   5       4118.17       4105.47        87.49 o                         
  -3   4   5       1633.31       2069.66        57.89 o                         
  -2   4   5       7114.33       6513.76       104.39 o                         
  -1   4   5         50.92         42.18        30.93 o                         
   0   4   5          4.19        -12.54        24.15 o                         
   1   4   5       2860.09       2417.73        69.34 o                         
   2   4   5       3638.95       3720.62        83.89 o                         
   3   4   5       3140.75       2956.47        74.03 o                         
   4   4   5        741.24        830.24        48.53 o                         
   5   4   5          3.80         82.97        29.38 o                         
   6   4   5        548.72        791.65        55.44 o                         
   7   4   5        166.39        330.30        39.77 o                         
   8   4   5         80.23         89.59        26.70 o                         
   9   4   5        232.70        169.24        34.46 o                         
  10   4   5        382.36        500.92        43.56 o                         
  11   4   5        610.15        599.15        59.84 o                         
  12   4   5         70.06         66.83        40.21 o                         
  13   4   5         19.41         69.25        43.17 o                         
  14   4   5        776.34        817.98        68.80 o                         
  15   4   5         49.02         82.02        42.43 o                         
  16   4   5        946.87        972.18        78.97 o                         
  17   4   5        827.38        862.03        74.89 o                         
  18   4   5        927.19       1076.12       101.81 o                         
  19   4   5        148.78        184.86        50.95 o                         
  20   4   5         26.43        -23.35        85.63 o                         
  21   4   5          4.55        -60.23        64.52 o                         
  22   4   5        463.14        297.46        72.63 o                         
  23   4   5         16.34        -85.83        92.36 o                         
  24   4   5          4.85        168.44       138.98 o                         
 -24   5   5          4.90        159.48        70.44 o                         
 -23   5   5        148.28        215.09        70.70 o                         
 -22   5   5        284.18        258.28        76.97 o                         
 -21   5   5         61.37        118.11        57.38 o                         
 -20   5   5         73.03        188.69        59.46 o                         
 -19   5   5       1370.92       1238.75       104.36 o                         
 -18   5   5         18.75        119.27        55.17 o                         
 -17   5   5        114.77        111.77        41.16 o                         
 -16   5   5       2361.99       2090.43        99.52 o                         
 -15   5   5       2226.91       2328.85        89.96 o                         
 -14   5   5        133.68        143.23        38.89 o                         
 -13   5   5         45.10         58.12        51.28 o                         
 -12   5   5         20.22         58.95        28.87 o                         
 -11   5   5        343.87        341.65        48.01 o                         
 -10   5   5       3113.45       3011.52        82.52 o                         
  -9   5   5         26.51        -25.07        25.07 o                         
  -8   5   5        205.02        301.22        38.72 o                         
  -7   5   5        465.52        431.12        43.06 o                         
  -6   5   5        376.89        356.09        41.29 o                         
  -5   5   5       1078.97       1188.55        62.53 o                         
  -4   5   5       8517.77       8044.82       134.08 o                         
  -3   5   5       4931.82       4714.57        91.02 o                         
  -2   5   5         53.60         35.95        27.79 o                         
  -1   5   5        896.84       1044.98        56.39 o                         
   0   5   5        905.27        943.25        57.12 o                         
   1   5   5       3047.46       2972.47        74.34 o                         
   2   5   5          0.52          9.17        25.63 o                         
   3   5   5       1353.65       1734.73        64.43 o                         
   4   5   5        102.69         78.58        30.43 o                         
   5   5   5         74.18         10.47        25.14 o                         
   6   5   5       2023.48       2001.67        68.83 o                         
   7   5   5         32.03         66.19        33.47 o                         
   8   5   5         13.13         15.39        29.62 o                         
   9   5   5        881.17        899.69        59.66 o                         
  10   5   5       2185.81       2081.23        77.39 o                         
  11   5   5        897.32        800.16        57.70 o                         
  12   5   5        410.12        337.19        52.73 o                         
  13   5   5         19.81        -23.88        40.27 o                         
  14   5   5          8.45         29.22        44.64 o                         
  15   5   5        543.91        540.55        67.49 o                         
  16   5   5        697.88        608.96        74.55 o                         
  17   5   5        650.40        663.43        74.72 o                         
  18   5   5       1406.51       1109.41        91.48 o                         
  19   5   5       2329.11       2192.55       117.67 o                         
  20   5   5        741.51        770.95       107.23 o                         
  21   5   5         86.17         66.10       103.57 o                         
  22   5   5        128.96        141.64        74.03 o                         
  23   5   5          4.22        120.42       216.89 o                         
 -23   6   5        344.30        355.41        74.42 o                         
 -22   6   5         20.82         17.25        69.00 o                         
 -21   6   5         15.72        -57.23        58.79 o                         
 -20   6   5        105.40        100.52        58.93 o                         
 -19   6   5          2.00         86.35        40.61 o                         
 -18   6   5         18.29         41.33        36.92 o                         
 -17   6   5         69.19        108.11        41.15 o                         
 -16   6   5        772.08        880.65        60.86 o                         
 -15   6   5        184.07        224.42        64.90 o                         
 -14   6   5       2968.04       2715.00       124.70 o                         
 -13   6   5        363.53        523.91        71.98 o                         
 -12   6   5         28.48         59.08        39.88 o                         
 -11   6   5         18.38          7.10        32.31 o                         
 -10   6   5          5.52          3.52        31.57 o                         
  -9   6   5       3013.54       2591.63        90.45 o                         
  -8   6   5        547.21        542.15        52.70 o                         
  -7   6   5         99.16        133.11        35.83 o                         
  -6   6   5          2.63         20.96        29.81 o                         
  -5   6   5         45.78         34.61        29.99 o                         
  -4   6   5         10.41        -14.11        28.50 o                         
  -3   6   5        456.67        432.16        42.28 o                         
  -2   6   5       1590.21       1667.66        65.26 o                         
  -1   6   5         11.13         -1.14        27.70 o                         
   0   6   5        118.68         96.42        30.52 o                         
   1   6   5      10435.44      10326.16       164.02 o                         
   2   6   5        407.20        462.77        43.32 o                         
   3   6   5       2050.17       2081.72        67.71 o                         
   4   6   5        483.92        562.99        49.90 o                         
   5   6   5       1218.89       1281.84        76.26 o                         
   6   6   5         93.41        159.38        36.89 o                         
   7   6   5         26.14         14.17        42.57 o                         
   8   6   5        463.65        368.08        53.58 o                         
   9   6   5          0.43          6.80        34.51 o                         
  10   6   5        143.77         92.45        38.60 o                         
  11   6   5        107.49        104.57        39.97 o                         
  12   6   5         80.83        128.47        36.66 o                         
  13   6   5        109.84        117.54        47.10 o                         
  14   6   5        284.05        545.67        66.86 o                         
  15   6   5        597.00        517.10        72.81 o                         
  16   6   5         29.01         66.45        53.31 o                         
  17   6   5         15.52          8.82        50.87 o                         
  18   6   5         24.82        -12.56        49.76 o                         
  19   6   5          4.30        -36.85        54.42 o                         
  20   6   5          5.30        -13.67        75.66 o                         
  21   6   5        111.15        133.25        70.39 o                         
  22   6   5         80.49        -92.65        92.65 o                         
 -22   7   5          3.24         31.21        88.81 o                         
 -21   7   5        153.10        314.06        98.07 o                         
 -20   7   5         62.14        -19.63        58.04 o                         
 -19   7   5        135.36        356.18       100.11 o                         
 -18   7   5         41.78        139.65        59.54 o                         
 -17   7   5         93.76        176.09        64.25 o                         
 -16   7   5         21.61          7.22        49.23 o                         
 -15   7   5        777.97        711.41        79.84 o                         
 -14   7   5        426.22        477.21        86.85 o                         
 -13   7   5          5.41         11.65        49.10 o                         
 -12   7   5          7.21        106.55        46.26 o                         
 -11   7   5        140.51        289.31        46.55 o                         
 -10   7   5        343.79        458.06        50.26 o                         
  -9   7   5         28.14         23.68        34.02 o                         
  -8   7   5        125.56         99.27        43.16 o                         
  -7   7   5       1263.82       1377.24        79.37 o                         
  -6   7   5        537.48        616.87        53.70 o                         
  -5   7   5       2099.07       2112.29        80.30 o                         
  -4   7   5        297.68        250.63        29.98 o                         
  -3   7   5          7.26          8.10        28.90 o                         
  -2   7   5       1182.44       1124.83        61.84 o                         
  -1   7   5         52.68         59.60        34.17 o                         
   0   7   5        218.84        206.03        37.95 o                         
   1   7   5        109.73        182.19        38.81 o                         
   2   7   5       3281.75       2868.32        89.95 o                         
   3   7   5         86.28        118.70        40.20 o                         
   4   7   5        420.65        501.70        51.14 o                         
   5   7   5         53.27        104.91        37.69 o                         
   6   7   5       1362.66       1406.11        94.52 o                         
   7   7   5        533.95        552.48        55.79 o                         
   8   7   5        106.83        156.15        39.19 o                         
   9   7   5        988.99       1023.83        66.22 o                         
  10   7   5          9.11         43.28        43.91 o                         
  11   7   5        399.21        385.17        54.46 o                         
  12   7   5       4669.18       4125.73       135.27 o                         
  13   7   5          5.35          1.47        48.69 o                         
  14   7   5        353.99        310.25        63.74 o                         
  15   7   5        105.19        181.14        55.43 o                         
  16   7   5        432.14        317.64        63.39 o                         
  17   7   5        189.52        198.24        83.97 o                         
  18   7   5        123.51        190.78        61.24 o                         
  19   7   5         71.41         32.14       113.31 o                         
  20   7   5         16.49         -6.24        64.52 o                         
  21   7   5         34.89       -105.14       113.01 o                         
 -21   8   5         13.05        -74.37        74.37 o                         
 -20   8   5         60.50        -68.55       110.57 o                         
 -19   8   5          0.43         97.68        67.60 o                         
 -18   8   5          0.01         92.83        95.42 o                         
 -17   8   5        124.76        135.79        69.44 o                         
 -16   8   5        231.24        264.29        74.42 o                         
 -15   8   5        359.81        365.86        69.25 o                         
 -14   8   5         57.20         85.73        55.44 o                         
 -13   8   5        113.76        160.84        49.37 o                         
 -12   8   5        181.38        237.09        48.02 o                         
 -11   8   5        221.74        220.36        53.36 o                         
 -10   8   5       3030.58       2934.42       102.56 o                         
  -9   8   5        357.77        374.27        51.14 o                         
  -8   8   5       1173.38       1124.10        72.11 o                         
  -7   8   5         18.38         66.92        37.81 o                         
  -6   8   5          7.79          4.79        34.62 o                         
  -5   8   5         44.98        143.62        39.07 o                         
  -4   8   5         83.28        217.85        41.02 o                         
  -3   8   5        312.59        336.42        50.52 o                         
  -2   8   5       1516.72       1356.65        73.52 o                         
  -1   8   5        903.60        907.31        65.69 o                         
   0   8   5       2830.27       2615.50        87.31 o                         
   1   8   5       2070.26       1804.35        80.93 o                         
   2   8   5         50.26        112.46        37.50 o                         
   3   8   5          0.02         -2.93        44.00 o                         
   4   8   5        533.66        700.80        74.79 o                         
   5   8   5        868.78        977.29        73.64 o                         
   6   8   5        687.66        658.20        83.39 o                         
   7   8   5        621.22        566.59        69.96 o                         
   8   8   5        351.00        451.77        61.39 o                         
   9   8   5         72.27         24.15        42.91 o                         
  10   8   5          7.32        103.14        50.08 o                         
  11   8   5        630.08        670.58        69.28 o                         
  12   8   5         14.28        -44.99        44.99 o                         
  13   8   5         32.36         28.97        50.22 o                         
  14   8   5          6.23         30.26        44.95 o                         
  15   8   5        315.60        217.48        70.23 o                         
  16   8   5        138.90        175.74        89.19 o                         
  17   8   5        134.54        115.28        67.24 o                         
  18   8   5         49.19        -78.37        78.37 o                         
  19   8   5         77.31         52.82       105.49 o                         
 -19   9   5         19.93        -78.68       102.77 o                         
 -18   9   5          1.56         39.49        92.03 o                         
 -17   9   5        153.31        232.21        83.31 o                         
 -16   9   5        498.03        695.55        93.39 o                         
 -15   9   5          0.52        108.00        63.02 o                         
 -14   9   5        163.89        173.63        68.51 o                         
 -13   9   5         38.10         56.67        51.54 o                         
 -12   9   5         56.40         33.72        44.40 o                         
 -11   9   5         99.39        210.19        52.42 o                         
 -10   9   5       1022.13       1068.53        78.48 o                         
  -9   9   5        161.66        143.50        48.12 o                         
  -8   9   5        552.13        481.24        57.80 o                         
  -7   9   5         70.46         71.68        45.91 o                         
  -6   9   5          0.33         61.22        39.61 o                         
  -5   9   5       3327.42       3137.79       111.55 o                         
  -4   9   5        174.07        200.57        47.95 o                         
  -3   9   5        678.64        661.41        60.47 o                         
  -2   9   5          3.29          4.32        35.48 o                         
  -1   9   5          0.77         -5.50        39.28 o                         
   0   9   5         65.27        119.37        42.92 o                         
   1   9   5        150.74        188.16        44.41 o                         
   2   9   5        140.28        152.08        47.00 o                         
   3   9   5        288.83        386.27        53.46 o                         
   4   9   5        304.44        253.10        49.69 o                         
   5   9   5       1404.61       1519.59        85.59 o                         
   6   9   5        110.31        154.89        55.41 o                         
   7   9   5         71.46        174.45        64.35 o                         
   8   9   5        369.78        248.17        56.34 o                         
   9   9   5        261.37        360.83        65.69 o                         
  10   9   5        277.78        340.15        62.73 o                         
  11   9   5       2462.51       2066.33       121.81 o                         
  12   9   5         93.24        137.12        51.01 o                         
  13   9   5         15.53         -5.58        48.83 o                         
  14   9   5         41.80          4.35        54.17 o                         
  15   9   5         74.66        134.99        79.40 o                         
  16   9   5         28.79        203.35        86.37 o                         
  17   9   5         55.30         -2.67       109.50 o                         
  18   9   5         53.47        -98.32        98.32 o                         
 -17  10   5         33.01        -82.52        82.52 o                         
 -16  10   5          5.79        129.72        87.48 o                         
 -15  10   5        369.04        513.65       109.69 o                         
 -14  10   5         20.79        148.16        62.72 o                         
 -13  10   5         21.83         27.86        54.95 o                         
 -12  10   5          4.73         73.28        54.30 o                         
 -11  10   5         14.30         -8.45        59.82 o                         
 -10  10   5        103.19        226.81        57.96 o                         
  -9  10   5        426.77        416.67        57.70 o                         
  -8  10   5       1021.73        798.25        78.31 o                         
  -7  10   5         17.23        -44.21        44.21 o                         
  -6  10   5       2883.98       2831.48       124.27 o                         
  -5  10   5         57.80        124.22        47.15 o                         
  -4  10   5          1.79         39.65        44.20 o                         
  -3  10   5        244.04        277.06        43.61 o                         
  -2  10   5        113.97        198.60        53.95 o                         
  -1  10   5        864.95        930.29        68.99 o                         
   0  10   5         57.43         68.21        42.19 o                         
   1  10   5          8.48         66.89        42.99 o                         
   2  10   5        220.12        214.99        70.64 o                         
   3  10   5         90.56         77.07        45.17 o                         
   4  10   5        118.48        156.48        48.71 o                         
   5  10   5        166.79        110.76        52.03 o                         
   6  10   5         32.75          4.97        49.69 o                         
   7  10   5        572.62        595.71        81.44 o                         
   8  10   5         90.72         85.27        51.74 o                         
   9  10   5         70.94        145.19        54.85 o                         
  10  10   5         10.49         43.03        58.69 o                         
  11  10   5        569.81        603.06        79.53 o                         
  12  10   5         26.22        -58.15        58.15 o                         
  13  10   5        118.55        234.38        68.42 o                         
  14  10   5         17.46        -56.89        56.89 o                         
  15  10   5        315.57        177.97        96.90 o                         
  16  10   5        151.23        214.15       103.47 o                         
 -14  11   5         79.29         48.00        75.67 o                         
 -13  11   5          4.02        -60.60        66.30 o                         
 -12  11   5        575.01        739.57       100.46 o                         
 -11  11   5         33.66         55.06        75.53 o                         
 -10  11   5          4.75        -33.40        51.00 o                         
  -9  11   5        124.04        110.48        58.03 o                         
  -8  11   5        288.69        290.41        58.89 o                         
  -7  11   5         25.83        139.26        49.94 o                         
  -6  11   5        326.08        309.96        62.70 o                         
  -5  11   5        808.61        698.00        82.21 o                         
  -4  11   5        172.44        169.74        57.82 o                         
  -3  11   5        149.33        193.88        60.19 o                         
  -2  11   5        493.90        450.77        62.96 o                         
  -1  11   5        632.73        509.36        64.53 o                         
   0  11   5        147.82        292.14        64.45 o                         
   1  11   5         53.02        221.69        54.51 o                         
   2  11   5          1.53         76.53        54.57 o                         
   3  11   5         38.60         85.60        51.41 o                         
   4  11   5         26.07         63.81        56.13 o                         
   5  11   5        599.82        632.63        78.31 o                         
   6  11   5         43.10        -21.34        53.35 o                         
   7  11   5         13.16        -31.09        57.58 o                         
   8  11   5         52.73         39.88        61.11 o                         
   9  11   5         43.18         21.85        76.15 o                         
  10  11   5        132.70        315.98        77.75 o                         
  11  11   5          0.31         78.80        81.30 o                         
  12  11   5         66.91         66.70        75.87 o                         
  13  11   5        144.86        237.41       145.05 o                         
 -11  12   5        262.21        177.14       127.16 o                         
 -10  12   5          9.92         16.42       110.70 o                         
  -9  12   5        142.48        210.49        90.02 o                         
  -8  12   5          7.02        163.59        88.24 o                         
  -7  12   5          6.45         20.29        66.90 o                         
  -6  12   5         40.29         26.46        81.35 o                         
  -5  12   5         47.63         33.03        87.13 o                         
  -4  12   5         23.14         68.89        85.65 o                         
  -3  12   5         19.86         10.01        97.98 o                         
  -2  12   5         46.81          7.42        94.27 o                         
  -1  12   5        121.45        270.29        72.02 o                         
   0  12   5        510.27        407.67        76.70 o                         
   1  12   5         79.93        250.77        73.56 o                         
   2  12   5         41.00        116.07        78.57 o                         
   3  12   5         66.77        352.41        88.09 o                         
   4  12   5         66.79        137.95        97.56 o                         
   5  12   5        198.68        214.05        80.26 o                         
   6  12   5          0.01         24.31        67.03 o                         
   7  12   5          8.01        191.76        85.68 o                         
   8  12   5         68.01        125.02        91.63 o                         
   9  12   5         15.51         14.70       132.65 o                         
  -3  13   5        191.98         -3.39       161.87 o                         
  -2  13   5         58.25        200.94       129.58 o                         
  -1  13   5        527.43        711.09       125.15 o                         
   0  13   5         13.13         24.45        84.54 o                         
   1  13   5         35.25       -133.02       133.02 o                         
   2  13   5         40.61       -102.06       102.06 o                         
 -26   0   6          3.84       -147.89       147.89 o                         
 -24   0   6        493.39        475.32       178.29 o                         
 -22   0   6       1192.73       1071.19       109.38 o                         
 -20   0   6          6.59        -24.74        46.46 o                         
 -18   0   6         93.13        132.23        52.65 o                         
 -16   0   6       6931.85       5719.51       293.45 o                         
 -14   0   6        899.32        866.56        99.92 o                         
 -12   0   6       8380.28       7791.24       176.53 o                         
 -10   0   6       5026.15       5125.12       183.56 o                         
  -8   0   6       3676.00       3735.23       148.08 o                         
  -6   0   6      32939.54      32596.82       672.66 o                         
  -4   0   6        573.02        602.83        43.48 o                         
  -2   0   6        226.30        121.48        18.00 o                         
   0   0   6      73769.59      59233.61       993.81 o                         
   2   0   6      16043.44      17679.51       338.06 o                         
   4   0   6        299.06         55.91        43.83 o                         
   6   0   6        891.03        928.96        67.85 o                         
   8   0   6        308.61        401.73        51.82 o                         
  10   0   6       1986.39       1807.06        79.55 o                         
  12   0   6        320.99        507.43        54.30 o                         
  14   0   6          0.47         48.41        50.84 o                         
  16   0   6       1062.18       1061.70       118.43 o                         
  18   0   6       1341.03       1438.04       208.46 o                         
  20   0   6        757.65        956.55       164.96 o                         
  22   0   6        344.29        291.31       134.65 o                         
  24   0   6          9.59        -79.16       114.12 o                         
 -26   1   6          0.62         45.75        69.67 o                         
 -25   1   6         37.90        102.66       108.74 o                         
 -24   1   6        254.25        266.79        73.79 o                         
 -23   1   6         18.59         84.01        92.75 o                         
 -22   1   6         67.20         48.63        52.90 o                         
 -21   1   6        455.11        536.10        65.30 o                         
 -20   1   6          2.82        -38.49        45.36 o                         
 -19   1   6         92.68        114.32        47.61 o                         
 -18   1   6       3284.99       3248.34       141.99 o                         
 -17   1   6        172.11        287.00        41.35 o                         
 -16   1   6        169.28        208.77        36.54 o                         
 -15   1   6          5.51         25.56        31.28 o                         
 -14   1   6         18.81         36.07        25.17 o                         
 -13   1   6        378.95        396.43        41.68 o                         
 -12   1   6       3450.71       3390.71        93.60 o                         
 -11   1   6         52.79         16.50        23.40 o                         
 -10   1   6       1598.67       1365.19        67.27 o                         
  -9   1   6        806.15        703.30        49.29 o                         
  -8   1   6       3274.19       3177.59        78.49 o                         
  -7   1   6         38.91         35.15        25.43 o                         
  -6   1   6      11519.16      11631.59       147.19 o                         
  -5   1   6        757.22        899.93        34.11 o                         
  -4   1   6       5137.44       5294.37        92.13 o                         
  -3   1   6       1345.42       1019.78        38.05 o                         
  -2   1   6      27771.78      26869.82       285.48 o                         
  -1   1   6       7047.36       6353.39        80.20 o                         
   0   1   6        385.89        665.15        30.70 o                         
   1   1   6       4086.07       3606.77        64.35 o                         
   2   1   6      59169.42      62043.05       661.61 o                         
   3   1   6      66135.84      65284.00       783.34 o                         
   4   1   6       3690.74       4174.73       120.60 o                         
   5   1   6       5481.97       5484.58       106.21 o                         
   6   1   6        301.04        342.87        51.37 o                         
   7   1   6       4878.99       4689.56       114.98 o                         
   8   1   6       4058.68       3748.82       102.52 o                         
   9   1   6       4500.98       4658.95       101.71 o                         
  10   1   6        488.41        590.64        45.01 o                         
  11   1   6       2218.26       2235.46        67.56 o                         
  12   1   6        114.00         94.74        29.12 o                         
  13   1   6       1420.89       1413.94        60.56 o                         
  14   1   6       1921.78       1932.39        72.05 o                         
  15   1   6          0.19         64.91        32.96 o                         
  16   1   6        985.97        936.52        80.70 o                         
  17   1   6       4772.65       4238.74       154.68 o                         
  18   1   6        567.11        517.88        70.20 o                         
  19   1   6         73.32         92.11        53.20 o                         
  20   1   6        267.23        461.16        93.90 o                         
  21   1   6        188.20        230.32       163.45 o                         
  22   1   6        350.18        505.04       140.38 o                         
  23   1   6          8.71        271.57       141.20 o                         
  24   1   6          3.37        -70.44       102.10 o                         
  25   1   6          7.96        187.08       111.80 o                         
 -26   2   6         44.75        -42.20        63.00 o                         
 -25   2   6         14.73         91.76        54.86 o                         
 -24   2   6         13.80         96.23        56.77 o                         
 -23   2   6        804.95        536.64        70.33 o                         
 -22   2   6        342.34        362.09        68.25 o                         
 -21   2   6       1224.28       1312.03        99.08 o                         
 -20   2   6       4324.63       3816.89       134.86 o                         
 -19   2   6          0.01        117.00        54.74 o                         
 -18   2   6        229.45        294.66        71.24 o                         
 -17   2   6       1400.42       1380.05        91.94 o                         
 -16   2   6         54.65        137.23        41.90 o                         
 -15   2   6        981.38        990.48        68.28 o                         
 -14   2   6        302.37        278.73        51.34 o                         
 -13   2   6        146.77        268.74        81.51 o                         
 -12   2   6          3.49         -2.64        19.23 o                         
 -11   2   6        348.25        452.39        39.86 o                         
 -10   2   6          1.92         30.62        20.27 o                         
  -9   2   6       3758.21       3226.80        71.43 o                         
  -8   2   6       6188.57       6226.02       120.40 o                         
  -7   2   6       3475.27       3382.58        75.66 o                         
  -6   2   6       6170.83       6440.08       104.50 o                         
  -5   2   6         68.59         43.36        23.09 o                         
  -4   2   6      41265.75      40232.99       391.83 o                         
  -3   2   6        897.83       1012.19        35.59 o                         
  -2   2   6         24.12         78.66        18.52 o                         
  -1   2   6       2696.07       2277.54        49.08 o                         
   0   2   6       2790.45       2127.23        56.82 o                         
   1   2   6      10367.05      11206.92       151.45 o                         
   2   2   6          0.03         25.24        26.86 o                         
   3   2   6       1027.33        692.72        44.88 o                         
   4   2   6       1946.62       2294.76        70.85 o                         
   5   2   6         20.58         32.05        32.91 o                         
   6   2   6       4513.92       4842.61       109.73 o                         
   7   2   6       1112.58       1323.99        61.91 o                         
   8   2   6       5988.87       5454.56       112.17 o                         
   9   2   6         98.37        172.50        37.48 o                         
  10   2   6        903.14       1116.82        67.39 o                         
  11   2   6       1097.65       1098.16        62.17 o                         
  12   2   6         34.39         66.27        37.30 o                         
  13   2   6       4371.50       4022.66       117.15 o                         
  14   2   6       1323.94       1350.80        81.89 o                         
  15   2   6         14.48          4.93        35.99 o                         
  16   2   6        219.34        302.33        50.61 o                         
  17   2   6         83.79        154.19        60.05 o                         
  18   2   6          0.16         20.14        44.72 o                         
  19   2   6         14.54        114.11        59.29 o                         
  20   2   6        269.82        231.33        63.77 o                         
  21   2   6         20.06         35.27        56.06 o                         
  22   2   6         27.28        -30.31        65.64 o                         
  23   2   6        816.97        809.76       163.28 o                         
  24   2   6        257.57        472.98       164.50 o                         
 -26   3   6         50.43         35.00        65.60 o                         
 -25   3   6          4.36        -65.13        65.13 o                         
 -24   3   6          2.59          3.05        63.95 o                         
 -23   3   6         74.99         52.68        60.12 o                         
 -22   3   6        199.90        226.13        54.40 o                         
 -21   3   6        889.83       1056.27       101.15 o                         
 -20   3   6       3964.89       3460.24       138.41 o                         
 -19   3   6        109.42        144.60        47.13 o                         
 -18   3   6       3935.90       3362.90       123.73 o                         
 -17   3   6         53.03         50.06        39.14 o                         
 -16   3   6        535.40        578.49        61.13 o                         
 -15   3   6         10.52         41.69        38.52 o                         
 -14   3   6        588.54        593.22        59.79 o                         
 -13   3   6          0.19         11.62        24.75 o                         
 -12   3   6          0.10        -29.60        38.17 o                         
 -11   3   6       1331.90       1310.19        59.01 o                         
 -10   3   6        150.83        206.52        31.43 o                         
  -9   3   6       4698.94       4558.02        93.90 o                         
  -8   3   6       3381.84       3301.53        79.99 o                         
  -7   3   6       3076.96       2862.99        70.52 o                         
  -6   3   6         98.48        461.63        46.87 o                         
  -5   3   6        181.23        198.06        40.04 o                         
  -4   3   6        194.91        191.07        26.25 o                         
  -3   3   6         83.25         31.23        22.48 o                         
  -2   3   6       1782.81       1846.82        48.26 o                         
  -1   3   6         35.18         35.84        22.05 o                         
   0   3   6         12.98         46.08        26.06 o                         
   1   3   6       3948.01       3845.79        74.52 o                         
   2   3   6       1523.77       1438.54        51.91 o                         
   3   3   6       1504.99       1361.63        56.49 o                         
   4   3   6         19.65         45.03        26.84 o                         
   5   3   6       6180.87       6630.86       119.00 o                         
   6   3   6       1352.46       1551.99        62.54 o                         
   7   3   6       1691.99       1858.41        67.03 o                         
   8   3   6        243.03        405.84        43.38 o                         
   9   3   6        273.46        442.07        40.07 o                         
  10   3   6       9499.43       9310.53       189.17 o                         
  11   3   6        362.94        291.61        46.30 o                         
  12   3   6       1217.93       1333.76        81.97 o                         
  13   3   6        886.45        877.96        71.22 o                         
  14   3   6       1154.01       1320.22        86.79 o                         
  15   3   6        720.26        602.87        64.89 o                         
  16   3   6       1524.04       1569.69       102.05 o                         
  17   3   6       1793.79       1684.68        87.76 o                         
  18   3   6        376.25        378.80        53.75 o                         
  19   3   6         54.96        -26.08        49.11 o                         
  20   3   6        745.70        764.96        89.28 o                         
  21   3   6        146.79        180.29        70.78 o                         
  22   3   6         19.98         94.27        62.34 o                         
  23   3   6          0.58         69.72        92.20 o                         
  24   3   6         20.04         53.86       147.72 o                         
 -25   4   6        169.22        229.27        82.03 o                         
 -24   4   6        903.34       1090.06       153.16 o                         
 -23   4   6         26.74         71.70        59.58 o                         
 -22   4   6          2.62         53.92        62.34 o                         
 -21   4   6         14.12         38.97        52.87 o                         
 -20   4   6          5.50        139.81        52.31 o                         
 -19   4   6        430.00        477.82        65.25 o                         
 -18   4   6        256.84        231.83        51.34 o                         
 -17   4   6        712.76        848.80        84.98 o                         
 -16   4   6       2263.67       2105.64       103.37 o                         
 -15   4   6       3891.33       3456.56       114.27 o                         
 -14   4   6        117.51        130.87        39.97 o                         
 -13   4   6         21.69        -44.04        44.04 o                         
 -12   4   6       1637.18       1561.33        59.42 o                         
 -11   4   6       7451.03       6759.36       155.34 o                         
 -10   4   6        472.25        500.83        43.03 o                         
  -9   4   6       1762.54       1828.53        65.75 o                         
  -8   4   6       1426.20       1514.37        61.49 o                         
  -7   4   6       2168.98       2302.98        73.74 o                         
  -6   4   6       1938.39       2115.70        72.32 o                         
  -5   4   6       1695.63       1624.29        60.86 o                         
  -4   4   6        514.74        437.95        31.89 o                         
  -3   4   6        363.62        373.74        36.47 o                         
  -2   4   6        794.16        919.69        56.73 o                         
  -1   4   6        521.42        845.73        91.14 o                         
   0   4   6       3927.81       3293.36        90.56 o                         
   1   4   6       7489.97       6866.89       113.74 o                         
   2   4   6        411.83        585.50        41.55 o                         
   3   4   6        759.29       1014.74        57.53 o                         
   4   4   6       1476.61       1425.38        61.66 o                         
   5   4   6          0.91         67.93        31.12 o                         
   6   4   6       1172.90       1268.31        60.74 o                         
   7   4   6        668.53        781.22        52.80 o                         
   8   4   6        157.56        195.07        35.11 o                         
   9   4   6         33.10         72.20        31.28 o                         
  10   4   6        167.12        136.44        31.96 o                         
  11   4   6        817.97       1013.50        73.40 o                         
  12   4   6       1151.68       1147.77        90.03 o                         
  13   4   6        159.43        116.34        43.13 o                         
  14   4   6        561.54        747.15        86.22 o                         
  15   4   6        351.74        451.87        66.79 o                         
  16   4   6        346.44        406.24        61.27 o                         
  17   4   6        852.05       1026.60        98.13 o                         
  18   4   6       1113.32        909.11        85.09 o                         
  19   4   6       1955.48       1805.59        90.77 o                         
  20   4   6       1211.90       1529.96       123.72 o                         
  21   4   6         74.39         72.15        63.05 o                         
  22   4   6        221.24        191.30        81.57 o                         
  23   4   6        143.67         53.51        75.94 o                         
 -24   5   6        404.35        362.92       133.74 o                         
 -23   5   6          0.00          3.07       139.49 o                         
 -22   5   6         19.52        125.53        56.82 o                         
 -21   5   6         87.25        111.85        56.22 o                         
 -20   5   6        195.87        209.24        77.32 o                         
 -19   5   6         64.15         68.90        50.64 o                         
 -18   5   6        166.57        185.32        61.82 o                         
 -17   5   6        751.09        885.15        92.96 o                         
 -16   5   6         20.60         48.36        37.91 o                         
 -15   5   6       2967.78       2318.75        92.38 o                         
 -14   5   6        437.27        542.06        56.13 o                         
 -13   5   6        289.53        253.18        37.73 o                         
 -12   5   6         98.33        166.29        39.62 o                         
 -11   5   6        633.06        695.01        55.39 o                         
 -10   5   6         55.00         53.60        28.88 o                         
  -9   5   6        204.89        210.33        35.12 o                         
  -8   5   6       1512.04       1407.34       108.27 o                         
  -7   5   6       1653.04       1686.57        66.81 o                         
  -6   5   6       7679.85       7602.76       145.57 o                         
  -5   5   6       1523.39       1773.78        62.49 o                         
  -4   5   6          2.43         87.68        25.62 o                         
  -3   5   6         17.54         25.01        25.20 o                         
  -2   5   6         43.98         43.45        29.79 o                         
  -1   5   6        547.78        776.40        51.66 o                         
   0   5   6        133.72        129.99        31.20 o                         
   1   5   6       3261.42       2723.57        73.75 o                         
   2   5   6        120.32         30.75        26.43 o                         
   3   5   6       6908.90       6768.32       119.14 o                         
   4   5   6        112.45        200.43        34.01 o                         
   5   5   6        103.83        100.56        31.74 o                         
   6   5   6        519.34        668.40        56.77 o                         
   7   5   6         64.95         57.68        31.05 o                         
   8   5   6          5.49        -13.82        29.35 o                         
   9   5   6         18.61         66.03        31.80 o                         
  10   5   6         98.64         80.94        34.90 o                         
  11   5   6         29.17         -1.46        32.48 o                         
  12   5   6        784.55        906.72        76.76 o                         
  13   5   6        199.98        175.71        46.46 o                         
  14   5   6         42.18        101.23        49.98 o                         
  15   5   6       1197.72        917.78        79.82 o                         
  16   5   6        246.33        340.85        55.16 o                         
  17   5   6        922.30        974.25        85.52 o                         
  18   5   6        435.96        414.98        67.84 o                         
  19   5   6        288.88        266.37        61.02 o                         
  20   5   6        117.70         82.51        74.38 o                         
  21   5   6         62.19        -18.26        82.87 o                         
  22   5   6         32.59        -80.74        80.74 o                         
  23   5   6         26.34        -91.86        91.86 o                         
 -23   6   6        194.30        122.07       107.40 o                         
 -22   6   6        163.00        171.25        58.70 o                         
 -21   6   6         44.96         57.21       114.71 o                         
 -20   6   6        171.77        430.29        63.41 o                         
 -19   6   6        593.56        761.57        56.93 o                         
 -18   6   6         16.55        127.91        41.06 o                         
 -17   6   6       1205.01       1254.03       104.27 o                         
 -16   6   6        226.10        174.29        36.79 o                         
 -15   6   6        246.96        342.55        61.02 o                         
 -14   6   6         82.59         99.37        45.90 o                         
 -13   6   6       2339.61       2189.99        94.71 o                         
 -12   6   6        104.72        124.49        39.12 o                         
 -11   6   6        379.98        331.70        46.17 o                         
 -10   6   6        462.27        391.06        52.83 o                         
  -9   6   6        111.81        292.57        40.96 o                         
  -8   6   6        493.70        520.81        48.93 o                         
  -7   6   6       3482.43       3119.77        83.51 o                         
  -6   6   6       1852.63       1838.77        69.01 o                         
  -5   6   6       2931.84       2813.03        80.19 o                         
  -4   6   6        261.08        263.93        29.00 o                         
  -3   6   6       1202.01       1213.38        54.40 o                         
  -2   6   6        893.39        952.54        54.82 o                         
  -1   6   6       1025.13        957.14        70.93 o                         
   0   6   6        174.11        242.07        37.77 o                         
   1   6   6       1588.50       1694.49        73.56 o                         
   2   6   6       1096.33       1059.50        58.48 o                         
   3   6   6       1143.91       1279.53        68.75 o                         
   4   6   6         12.54         43.18        28.89 o                         
   5   6   6        129.98        208.74        34.25 o                         
   6   6   6       1232.38       1445.44        80.48 o                         
   7   6   6        260.35        279.93        44.54 o                         
   8   6   6        652.26        581.40        67.60 o                         
   9   6   6         19.19         71.33        40.45 o                         
  10   6   6          0.27        -22.05        32.85 o                         
  11   6   6         20.75         44.09        34.95 o                         
  12   6   6         83.27        108.97        36.59 o                         
  13   6   6         69.39        115.48        49.13 o                         
  14   6   6        693.87        710.06        73.92 o                         
  15   6   6         90.64        199.97        57.06 o                         
  16   6   6         20.28          1.49        51.47 o                         
  17   6   6          4.41         92.60        53.84 o                         
  18   6   6        425.49        507.51        70.86 o                         
  19   6   6        308.93        216.62        67.70 o                         
  20   6   6        140.42        101.45        66.75 o                         
  21   6   6         48.42          8.06        83.28 o                         
  22   6   6         10.74        -69.24       103.28 o                         
 -22   7   6          0.04         -9.65        90.21 o                         
 -21   7   6         42.45        -52.64       149.66 o                         
 -20   7   6         66.96        111.61        61.31 o                         
 -19   7   6         70.42         66.66        52.08 o                         
 -18   7   6         16.93         72.30        54.55 o                         
 -17   7   6          0.06         34.21        57.14 o                         
 -16   7   6        104.91        136.26        55.30 o                         
 -15   7   6        124.03        165.19        55.93 o                         
 -14   7   6         63.72         50.61        47.82 o                         
 -13   7   6         23.00         51.20        41.34 o                         
 -12   7   6       1527.55       1572.00       106.08 o                         
 -11   7   6       2097.84       1879.32        84.03 o                         
 -10   7   6        501.97        522.96        55.50 o                         
  -9   7   6       2465.00       2477.88        91.95 o                         
  -8   7   6        316.16        291.17        44.96 o                         
  -7   7   6        259.11        347.66        46.17 o                         
  -6   7   6        578.68        565.50        53.27 o                         
  -5   7   6        183.52        165.43        39.01 o                         
  -4   7   6        106.72        147.11        27.53 o                         
  -3   7   6         35.68         61.59        30.11 o                         
  -2   7   6        788.51        905.01        58.61 o                         
  -1   7   6        231.56        280.96        42.30 o                         
   0   7   6         16.30         59.81        32.25 o                         
   1   7   6         24.40        -15.74        32.74 o                         
   2   7   6       1636.43       1627.73        87.82 o                         
   3   7   6        224.02        144.72        39.14 o                         
   4   7   6         82.92        170.74        43.27 o                         
   5   7   6        175.13        133.32        37.82 o                         
   6   7   6        301.07        302.66        44.88 o                         
   7   7   6       1349.28       1558.09        94.20 o                         
   8   7   6        228.91        140.84        45.14 o                         
   9   7   6         31.80        133.02        49.42 o                         
  10   7   6        574.36        548.97        67.35 o                         
  11   7   6        487.46        591.40        64.43 o                         
  12   7   6        244.35        351.93        50.76 o                         
  13   7   6        329.82        314.77        49.78 o                         
  14   7   6        150.95        199.35        55.10 o                         
  15   7   6        785.93        804.66        76.63 o                         
  16   7   6         28.75         -2.29        59.25 o                         
  17   7   6          0.80         83.58        55.02 o                         
  18   7   6        351.68        309.88        62.18 o                         
  19   7   6         54.14         74.08        69.64 o                         
  20   7   6         18.20        236.11        76.40 o                         
  21   7   6        218.07        106.48        74.50 o                         
 -21   8   6        121.48         57.29       162.44 o                         
 -20   8   6          0.02         94.10        76.27 o                         
 -19   8   6          6.96         44.84        76.79 o                         
 -18   8   6        363.34        320.85        87.41 o                         
 -17   8   6        373.06        388.26        97.98 o                         
 -16   8   6          0.25         94.33        58.30 o                         
 -15   8   6        272.20        151.34        60.60 o                         
 -14   8   6         60.03        136.44        53.20 o                         
 -13   8   6         52.88        175.08        47.93 o                         
 -12   8   6        420.97        459.75        67.93 o                         
 -11   8   6         26.22         15.55        40.06 o                         
 -10   8   6         38.50         95.10        39.22 o                         
  -9   8   6       1737.12       1914.27        91.94 o                         
  -8   8   6        323.12        422.18        52.37 o                         
  -7   8   6        864.51        886.60        66.70 o                         
  -6   8   6       1777.37       1871.95        88.02 o                         
  -5   8   6        621.02        545.48        56.61 o                         
  -4   8   6       1395.40       1250.05        57.48 o                         
  -3   8   6       2742.58       2285.64        83.61 o                         
  -2   8   6        176.48        146.95        38.49 o                         
  -1   8   6        782.91        706.89        58.74 o                         
   0   8   6        387.24        482.16        50.49 o                         
   1   8   6        838.18        956.61        74.63 o                         
   2   8   6        530.53        451.59        60.97 o                         
   3   8   6        104.12        115.42        43.97 o                         
   4   8   6         39.03        102.14        45.72 o                         
   5   8   6        242.64        262.27        50.94 o                         
   6   8   6          2.43        -37.54        37.54 o                         
   7   8   6        138.11        127.26        48.81 o                         
   8   8   6        224.48        280.46        57.43 o                         
   9   8   6          9.17         96.12        48.65 o                         
  10   8   6       1217.49       1184.05        84.99 o                         
  11   8   6         16.56        134.09        48.31 o                         
  12   8   6        350.53        228.48        66.62 o                         
  13   8   6         16.70          7.95        45.11 o                         
  14   8   6        210.94        116.61        64.41 o                         
  15   8   6          6.12         23.86        62.57 o                         
  16   8   6         95.63        122.64        70.88 o                         
  17   8   6         84.44        122.20        59.88 o                         
  18   8   6        140.55        186.62        51.01 o                         
  19   8   6         95.74        -82.88        82.88 o                         
 -19   9   6        149.08        160.19        88.57 o                         
 -18   9   6         17.51        120.83       106.22 o                         
 -17   9   6         37.29        212.74        82.56 o                         
 -16   9   6        167.06        -26.33        59.09 o                         
 -15   9   6         23.52        237.25        72.37 o                         
 -14   9   6          0.61         75.27        64.64 o                         
 -13   9   6        453.53        464.64        69.39 o                         
 -12   9   6          0.01         90.71        46.53 o                         
 -11   9   6          0.00         50.32        47.14 o                         
 -10   9   6         26.35         86.07        43.75 o                         
  -9   9   6        561.89        542.90        58.23 o                         
  -8   9   6         10.78         18.05        38.46 o                         
  -7   9   6       1657.30       1818.97        94.76 o                         
  -6   9   6        586.17        549.83        67.06 o                         
  -5   9   6        590.47        542.48        62.26 o                         
  -4   9   6         23.33         36.30        39.89 o                         
  -3   9   6        136.59        100.91        40.82 o                         
  -2   9   6       1720.91       1638.40        90.56 o                         
  -1   9   6        329.26        328.64        54.53 o                         
   0   9   6        376.93        425.71        56.14 o                         
   1   9   6         85.76         81.23        43.05 o                         
   2   9   6       1039.56       1038.98        75.98 o                         
   3   9   6        675.68        806.59        68.47 o                         
   4   9   6        371.11        295.15        55.42 o                         
   5   9   6        174.53        215.31        65.35 o                         
   6   9   6         59.10        193.67        54.14 o                         
   7   9   6         42.34        122.40        51.19 o                         
   8   9   6        345.05        380.81        60.06 o                         
   9   9   6        131.99        282.56        56.89 o                         
  10   9   6       1328.14       1181.14       113.85 o                         
  11   9   6        778.45        882.95        93.10 o                         
  12   9   6         75.57         91.32        52.85 o                         
  13   9   6        179.98        197.53        61.10 o                         
  14   9   6          8.70         -6.87        60.15 o                         
  15   9   6          0.05         -2.61        85.44 o                         
  16   9   6        260.12        270.34       123.82 o                         
  17   9   6          5.15        -55.11        80.51 o                         
  18   9   6         24.50        -58.11       116.70 o                         
 -17  10   6        407.61        425.49       109.33 o                         
 -16  10   6         13.00         -2.40       105.79 o                         
 -15  10   6         29.45        173.20        74.65 o                         
 -14  10   6        277.26        109.76        64.27 o                         
 -13  10   6         12.96         87.93        55.22 o                         
 -12  10   6         45.65         65.67        52.83 o                         
 -11  10   6         95.21        108.66        50.92 o                         
 -10  10   6        244.98        144.39        61.50 o                         
  -9  10   6          2.12         67.86        44.21 o                         
  -8  10   6         27.07         77.16        49.26 o                         
  -7  10   6         38.32         86.82        49.88 o                         
  -6  10   6        610.17        792.00        82.47 o                         
  -5  10   6       1875.02       1831.70       100.61 o                         
  -4  10   6        529.76        584.35        64.99 o                         
  -3  10   6        844.51        916.41        59.26 o                         
  -2  10   6       3091.95       2817.74       104.86 o                         
  -1  10   6          0.23         25.50        48.43 o                         
   0  10   6          6.05         88.65        42.81 o                         
   1  10   6        545.68        440.55        59.71 o                         
   2  10   6       1069.08       1308.92        94.68 o                         
   3  10   6        714.66        826.70        78.46 o                         
   4  10   6        197.13        265.73        56.94 o                         
   5  10   6        223.38        142.18        52.39 o                         
   6  10   6         32.34         39.58        51.21 o                         
   7  10   6         33.92         37.30        48.85 o                         
   8  10   6         12.69        103.45        59.32 o                         
   9  10   6        430.60        192.02        64.15 o                         
  10  10   6         77.08         42.16        59.50 o                         
  11  10   6        462.25        334.60       121.62 o                         
  12  10   6        420.77        182.99        66.96 o                         
  13  10   6         47.58         49.83        69.71 o                         
  14  10   6        194.25        146.94        69.24 o                         
  15  10   6          1.47        175.06       109.03 o                         
 -14  11   6        142.70        168.35        78.89 o                         
 -13  11   6        190.10        242.83       100.15 o                         
 -12  11   6         66.70        328.98        92.95 o                         
 -11  11   6        138.26         53.78        86.90 o                         
 -10  11   6         45.96         40.40        67.32 o                         
  -9  11   6         13.70         -1.68        52.46 o                         
  -8  11   6        362.84        442.64        66.40 o                         
  -7  11   6         62.73        178.21        56.09 o                         
  -6  11   6         26.81         87.09        54.85 o                         
  -5  11   6         53.65        150.87        60.19 o                         
  -4  11   6        332.02        285.58        70.15 o                         
  -3  11   6          1.00         45.76        64.29 o                         
  -2  11   6          6.98        148.28        46.57 o                         
  -1  11   6        174.68        277.80        62.99 o                         
   0  11   6        250.86        370.82        77.11 o                         
   1  11   6          4.39         88.20        55.96 o                         
   2  11   6        746.24        846.73        99.08 o                         
   3  11   6         34.02         58.03        54.03 o                         
   4  11   6         12.18          9.18        47.57 o                         
   5  11   6         57.37        118.01        57.93 o                         
   6  11   6         29.91         81.46        57.05 o                         
   7  11   6         26.91         30.22        59.85 o                         
   8  11   6          0.24         91.35        61.88 o                         
   9  11   6          7.94         48.54        68.74 o                         
  10  11   6         86.71         49.89        64.40 o                         
  11  11   6        283.12        400.15       101.86 o                         
  12  11   6          2.78        -26.96        81.67 o                         
  13  11   6         25.20         -4.93        97.71 o                         
 -11  12   6         51.34         -4.71       111.74 o                         
 -10  12   6          4.16          9.61        78.53 o                         
  -9  12   6          2.74        -51.97        89.91 o                         
  -8  12   6         16.18        178.05        95.71 o                         
  -7  12   6         13.02        -54.49        63.93 o                         
  -6  12   6        225.39        354.09        99.54 o                         
  -5  12   6         99.83          2.21        98.93 o                         
  -4  12   6        119.77        251.48        76.71 o                         
  -3  12   6        328.76        401.50        87.98 o                         
  -2  12   6         73.51        189.93        62.20 o                         
  -1  12   6        296.74        221.83        62.90 o                         
   0  12   6        544.13        689.56       104.88 o                         
   1  12   6         25.56         65.35        65.05 o                         
   2  12   6        103.98         41.23        75.03 o                         
   3  12   6         76.26        127.43        64.69 o                         
   4  12   6          3.15        289.27        87.42 o                         
   5  12   6         87.36        -50.29        70.72 o                         
   6  12   6          0.81         67.07       104.23 o                         
   7  12   6          1.62         -3.31       100.76 o                         
   8  12   6        189.82        222.37        95.01 o                         
   9  12   6         76.39        129.08       108.45 o                         
  -3  13   6         19.53         44.88       140.92 o                         
  -2  13   6        566.11       1270.24       174.24 o                         
  -1  13   6          7.77        185.44       176.59 o                         
   0  13   6        179.03        204.55       115.82 o                         
   1  13   6         61.62        -49.18       114.51 o                         
 -25   0   7         80.83        121.87       104.16 o                         
 -23   0   7        249.46        115.63        97.63 o                         
 -21   0   7         68.10        343.83        76.74 o                         
 -19   0   7          3.19         35.07        63.78 o                         
 -17   0   7       4757.50       4235.27       155.55 o                         
 -15   0   7         14.18         29.45        37.16 o                         
 -13   0   7       1796.79       1468.24       120.60 o                         
 -11   0   7        223.66        235.19        63.49 o                         
  -9   0   7       5472.19       6005.01       202.24 o                         
  -7   0   7       1143.30       1223.59        82.01 o                         
  -5   0   7      46932.41      44936.82       674.27 o                         
  -3   0   7      86797.59      79085.96      1061.88 o                         
  -1   0   7       1553.58       2506.46        89.61 o                         
   1   0   7     124135.42     129380.75      2126.36 o                         
   3   0   7      30813.57      32876.75       688.38 o                         
   5   0   7          0.34         37.69        41.71 o                         
   7   0   7        169.16        254.29        61.97 o                         
   9   0   7         39.30         81.79        35.87 o                         
  11   0   7       2367.45       2136.06       120.36 o                         
  13   0   7        614.09        712.20        77.07 o                         
  15   0   7       1371.81       1396.01       124.91 o                         
  17   0   7          3.39        -36.26        59.66 o                         
  19   0   7         12.04        119.40        93.06 o                         
  21   0   7        134.11        113.43       119.55 o                         
  23   0   7        523.63        377.60       336.17 o                         
 -26   1   7         34.12        -25.06       104.70 o                         
 -25   1   7          0.75        101.40        71.76 o                         
 -24   1   7          3.84        -34.03        66.08 o                         
 -23   1   7         34.18         41.21        54.70 o                         
 -22   1   7        183.42        150.46        53.11 o                         
 -21   1   7       1758.96       1400.88        94.82 o                         
 -20   1   7        287.42        238.87        49.83 o                         
 -19   1   7         46.26         -0.18        40.64 o                         
 -18   1   7        170.13        163.21        35.98 o                         
 -17   1   7        241.24        220.39        38.36 o                         
 -16   1   7        226.58        247.78        35.81 o                         
 -15   1   7        734.97        810.43        49.31 o                         
 -14   1   7       2054.14       1963.06        72.70 o                         
 -13   1   7        161.69        147.21        39.70 o                         
 -12   1   7       2768.66       3131.60        81.60 o                         
 -11   1   7       2716.62       2809.86        73.75 o                         
 -10   1   7       8193.00       8202.31       198.05 o                         
  -9   1   7        374.39        392.34        42.55 o                         
  -8   1   7         44.17        131.99        30.14 o                         
  -7   1   7       2361.61       2571.42        67.55 o                         
  -6   1   7        144.38        229.95        22.42 o                         
  -5   1   7        501.94        566.54        32.74 o                         
  -4   1   7      14477.96      13250.71       160.98 o                         
  -3   1   7        165.89        232.50        18.47 o                         
  -2   1   7      28665.55      28185.49       301.76 o                         
  -1   1   7        665.07        674.61        38.88 o                         
   0   1   7       4518.44       3950.02        69.68 o                         
   1   1   7       3907.59       2512.14        59.61 o                         
   2   1   7      41962.07      45449.62       563.38 o                         
   3   1   7      11183.68      11512.71       168.96 o                         
   4   1   7        158.73        235.13        35.82 o                         
   5   1   7        616.36        896.04        53.49 o                         
   6   1   7       3150.23       3451.93        87.05 o                         
   7   1   7       4783.78       4488.68       105.08 o                         
   8   1   7         95.83        102.47        31.31 o                         
   9   1   7        209.53        233.09        43.58 o                         
  10   1   7         24.16         84.53        28.43 o                         
  11   1   7        191.16        195.89        48.87 o                         
  12   1   7        567.74        547.99        43.31 o                         
  13   1   7       2121.85       2018.75        69.08 o                         
  14   1   7       1083.95       1044.79        56.81 o                         
  15   1   7       1981.73       1726.68        68.20 o                         
  16   1   7         54.15        126.30        38.98 o                         
  17   1   7        311.09        425.40        81.91 o                         
  18   1   7         56.26        119.73        47.60 o                         
  19   1   7         61.60         67.33        65.52 o                         
  20   1   7         14.85         82.42        63.27 o                         
  21   1   7         10.04         60.94        78.43 o                         
  22   1   7        142.26        116.23        87.31 o                         
  23   1   7          5.79        210.32       119.14 o                         
  24   1   7         20.83        -90.83        90.83 o                         
 -26   2   7         16.72         77.85       105.11 o                         
 -25   2   7         62.20         64.70        56.64 o                         
 -24   2   7         16.86         43.10        49.70 o                         
 -23   2   7         83.27        114.30        67.51 o                         
 -22   2   7         11.37        114.29        70.58 o                         
 -21   2   7         71.01         31.75        41.30 o                         
 -20   2   7          0.04         37.72        43.96 o                         
 -19   2   7        271.81        314.83        56.24 o                         
 -18   2   7       3460.98       3401.08       116.07 o                         
 -17   2   7        282.67        322.23        49.65 o                         
 -16   2   7        550.20        595.61        53.75 o                         
 -15   2   7         47.74        119.80        44.95 o                         
 -14   2   7        476.88        669.36        61.28 o                         
 -13   2   7         50.95         21.83        25.50 o                         
 -12   2   7       2097.92       2115.57        71.38 o                         
 -11   2   7          0.00        -24.16        24.16 o                         
 -10   2   7         21.31         -9.19        21.68 o                         
  -9   2   7       4174.06       4877.67        94.43 o                         
  -8   2   7       2124.00       2693.26        66.25 o                         
  -7   2   7          8.61         20.06        23.26 o                         
  -6   2   7        390.97        416.90        33.05 o                         
  -5   2   7      16953.31      18233.22       218.96 o                         
  -4   2   7      31662.42      31318.80       326.98 o                         
  -3   2   7      74046.11      73435.09       712.45 o                         
  -2   2   7      11272.72      12577.17       141.80 o                         
  -1   2   7       1271.98       1250.50        43.19 o                         
   0   2   7        349.83        224.60        26.46 o                         
   1   2   7          0.20         38.92        25.67 o                         
   2   2   7       7568.61       7460.26       119.93 o                         
   3   2   7        267.48        308.87        35.40 o                         
   4   2   7       2046.60       1684.55        58.51 o                         
   5   2   7      10746.49      10069.13       165.67 o                         
   6   2   7       6261.64       5835.32       117.42 o                         
   7   2   7        748.22        941.81        62.09 o                         
   8   2   7       1894.05       2067.61        71.98 o                         
   9   2   7       1107.93       1179.51        66.34 o                         
  10   2   7        103.46        162.00        34.37 o                         
  11   2   7        125.84         78.49        29.07 o                         
  12   2   7          8.41         84.59        31.40 o                         
  13   2   7       1870.09       1796.86        96.32 o                         
  14   2   7        119.49        214.46        47.65 o                         
  15   2   7         23.59         93.09        42.89 o                         
  16   2   7       3354.28       2908.28       155.25 o                         
  17   2   7          2.55         27.41        34.21 o                         
  18   2   7        137.04        223.64        58.34 o                         
  19   2   7        133.39        177.40        64.66 o                         
  20   2   7        237.71        183.89        67.29 o                         
  21   2   7         16.42         38.00        60.96 o                         
  22   2   7        502.49        281.33       100.95 o                         
  23   2   7         88.95        109.72       155.55 o                         
  24   2   7        108.71        292.94       106.51 o                         
 -26   3   7         14.19         30.24        68.91 o                         
 -25   3   7         38.85        101.81        62.98 o                         
 -24   3   7         49.54         54.18        73.01 o                         
 -23   3   7        315.56        357.59       143.06 o                         
 -22   3   7        267.78        342.74        61.91 o                         
 -21   3   7        494.33        593.17        81.98 o                         
 -20   3   7         64.51        129.74        48.57 o                         
 -19   3   7        536.53        477.09        60.14 o                         
 -18   3   7         57.30         95.19        54.56 o                         
 -17   3   7        514.38        475.95        57.28 o                         
 -16   3   7       1670.97       1794.78        88.21 o                         
 -15   3   7         79.34        160.85        40.18 o                         
 -14   3   7        321.03        266.71        42.21 o                         
 -13   3   7        253.31        261.76        33.64 o                         
 -12   3   7        173.99        187.33        29.74 o                         
 -11   3   7        524.12        643.09        43.97 o                         
 -10   3   7          0.51        -18.93        32.11 o                         
  -9   3   7       1052.18       1027.57        51.52 o                         
  -8   3   7      11329.12      11413.43       171.00 o                         
  -7   3   7       5899.01       6222.57       119.64 o                         
  -6   3   7       2313.22       2485.42        69.02 o                         
  -5   3   7       2783.58       2429.14        65.35 o                         
  -4   3   7          0.36         30.24        22.16 o                         
  -3   3   7       9616.70       8750.82       122.57 o                         
  -2   3   7        450.08        600.33        34.14 o                         
  -1   3   7        380.97        485.90        33.21 o                         
   0   3   7       1955.85       1875.29        53.25 o                         
   1   3   7       6373.42       6224.59        99.70 o                         
   2   3   7       3005.43       2958.35        70.92 o                         
   3   3   7         78.82         71.31        28.27 o                         
   4   3   7       1293.83       1480.73        60.90 o                         
   5   3   7        151.20        162.27        39.13 o                         
   6   3   7        227.11        224.67        40.11 o                         
   7   3   7        554.63        680.54        47.10 o                         
   8   3   7        346.14        501.92        43.02 o                         
   9   3   7       1777.77       2067.40        67.67 o                         
  10   3   7       3702.31       3566.69        78.54 o                         
  11   3   7         20.43         37.96        31.83 o                         
  12   3   7         25.41         51.34        39.10 o                         
  13   3   7          0.07          5.55        39.35 o                         
  14   3   7       2744.67       2693.45       103.82 o                         
  15   3   7        547.20        600.67        62.98 o                         
  16   3   7       1057.70        877.96        73.75 o                         
  17   3   7       2296.92       2270.20       105.33 o                         
  18   3   7          2.77         81.84        40.37 o                         
  19   3   7       1338.57       1467.31       114.68 o                         
  20   3   7         19.82         14.04        48.39 o                         
  21   3   7         19.09         19.90        62.28 o                         
  22   3   7        331.70        242.18       186.34 o                         
  23   3   7        324.85        366.93        80.12 o                         
  24   3   7          2.30        -77.19        80.45 o                         
 -25   4   7         19.38        -67.68        67.91 o                         
 -24   4   7        261.72        525.79       125.65 o                         
 -23   4   7         93.36        139.91        55.22 o                         
 -22   4   7        144.82        220.51        75.61 o                         
 -21   4   7         71.98        134.24        53.42 o                         
 -20   4   7         34.85         84.06        57.82 o                         
 -19   4   7        192.16         48.82        58.10 o                         
 -18   4   7        830.71       1128.69        84.89 o                         
 -17   4   7         55.80         57.09        46.37 o                         
 -16   4   7       2466.39       2542.95       111.22 o                         
 -15   4   7       1391.12       1421.05        89.68 o                         
 -14   4   7       1738.43       1793.29        74.76 o                         
 -13   4   7       1577.26       1588.11        69.23 o                         
 -12   4   7        100.71        154.67        41.46 o                         
 -11   4   7        582.71        582.03        50.34 o                         
 -10   4   7          1.80         26.58        33.06 o                         
  -9   4   7       7636.03       7428.81       133.00 o                         
  -8   4   7       3042.15       2951.88        71.52 o                         
  -7   4   7       7926.29       7873.13       148.20 o                         
  -6   4   7       8213.52       8285.23       143.13 o                         
  -5   4   7       3555.34       3662.49        82.89 o                         
  -4   4   7        271.51        369.16        34.94 o                         
  -3   4   7       1567.49       1693.34        54.10 o                         
  -2   4   7          0.22        -10.21        26.62 o                         
  -1   4   7       4761.67       5008.03        90.91 o                         
   0   4   7       6723.50       6886.53       118.71 o                         
   1   4   7       1430.06       1662.41        58.28 o                         
   2   4   7        486.68        465.47        39.92 o                         
   3   4   7        847.70        831.77        55.60 o                         
   4   4   7        527.57        658.63        47.41 o                         
   5   4   7          0.52         11.95        29.42 o                         
   6   4   7         99.83         20.23        30.08 o                         
   7   4   7       1183.78       1100.58        59.98 o                         
   8   4   7       2035.81       1899.35        70.54 o                         
   9   4   7        460.15        513.60        46.07 o                         
  10   4   7        809.91        772.09        49.88 o                         
  11   4   7        244.48        350.26        52.05 o                         
  12   4   7        373.11        374.01        56.18 o                         
  13   4   7        248.52        226.83        51.36 o                         
  14   4   7       1577.60       1567.91        95.12 o                         
  15   4   7         11.72        116.70        48.45 o                         
  16   4   7        716.47        808.19        76.23 o                         
  17   4   7        901.00        627.20        83.70 o                         
  18   4   7        131.44         69.18        47.39 o                         
  19   4   7          0.13         11.25        60.19 o                         
  20   4   7          3.66         70.24        61.82 o                         
  21   4   7         25.05        -30.70        65.18 o                         
  22   4   7        686.87        816.23       192.56 o                         
  23   4   7          0.21         -0.64        72.63 o                         
 -24   5   7        721.47        826.07       131.21 o                         
 -23   5   7         58.35        155.94        71.85 o                         
 -22   5   7        694.93        637.41       100.50 o                         
 -21   5   7         42.92        101.65        68.10 o                         
 -20   5   7         34.21         14.67       102.68 o                         
 -19   5   7        201.69        466.70        67.05 o                         
 -18   5   7        788.70        802.68       115.33 o                         
 -17   5   7       3839.13       2887.85        97.74 o                         
 -16   5   7          3.56         54.16        36.56 o                         
 -15   5   7        442.40        447.02        67.39 o                         
 -14   5   7       1322.88       1110.28        68.03 o                         
 -13   5   7        113.29         10.10        31.69 o                         
 -12   5   7       1035.31       1130.54        64.07 o                         
 -11   5   7          5.31         50.23        31.61 o                         
 -10   5   7       1298.21       1388.28        73.64 o                         
  -9   5   7        220.59        289.28        40.37 o                         
  -8   5   7         35.31         33.70        31.86 o                         
  -7   5   7        162.09        213.31        35.38 o                         
  -6   5   7       1289.23       1239.52        63.97 o                         
  -5   5   7        673.10        893.85        52.19 o                         
  -4   5   7         28.06         23.91        25.34 o                         
  -3   5   7        682.91       1138.34        60.30 o                         
  -2   5   7       2306.75       2149.57        70.28 o                         
  -1   5   7       1604.08       1595.94        65.42 o                         
   0   5   7          0.04        -19.62        26.04 o                         
   1   5   7       2421.07       2443.10        79.08 o                         
   2   5   7       9493.47       9564.39       148.46 o                         
   3   5   7        488.35        560.36        43.74 o                         
   4   5   7       1301.23       1304.43        61.32 o                         
   5   5   7        950.57       1002.09        59.26 o                         
   6   5   7          0.92        -22.09        31.20 o                         
   7   5   7        536.32        563.45        52.22 o                         
   8   5   7        358.42        416.14        44.39 o                         
   9   5   7       1172.15       1163.23        63.57 o                         
  10   5   7          1.43        -20.30        34.32 o                         
  11   5   7        261.51        292.01        45.32 o                         
  12   5   7       1155.98       1360.77        90.83 o                         
  13   5   7       1179.13       1245.38        93.85 o                         
  14   5   7          0.17         25.38        47.96 o                         
  15   5   7        435.19        387.67        63.79 o                         
  16   5   7       1983.02       1895.23       102.77 o                         
  17   5   7        416.64        460.22        69.21 o                         
  18   5   7         15.59         14.80        58.72 o                         
  19   5   7         22.46        125.50        54.28 o                         
  20   5   7         38.30         71.45        56.13 o                         
  21   5   7         14.12        -33.80        71.22 o                         
  22   5   7        113.09        -36.04       105.02 o                         
 -23   6   7         41.93         54.98        83.15 o                         
 -22   6   7         76.48        128.15        87.89 o                         
 -21   6   7          5.61         41.78        59.88 o                         
 -20   6   7        265.32        340.15        63.76 o                         
 -19   6   7        123.21        123.90        40.16 o                         
 -18   6   7         11.54         53.57        43.31 o                         
 -17   6   7        181.38        326.30        47.11 o                         
 -16   6   7          4.68        -31.09        45.12 o                         
 -15   6   7        740.92        640.08        69.31 o                         
 -14   6   7         32.60         36.08        41.39 o                         
 -13   6   7        299.33        313.96        47.56 o                         
 -12   6   7        628.00        648.08        62.67 o                         
 -11   6   7         74.79        100.52        40.99 o                         
 -10   6   7          0.12         75.36        36.10 o                         
  -9   6   7        850.02        768.42        54.47 o                         
  -8   6   7         28.21         54.20        30.39 o                         
  -7   6   7       1541.72       1534.42        78.06 o                         
  -6   6   7        636.79        716.23        55.20 o                         
  -5   6   7        217.39        228.97        38.10 o                         
  -4   6   7        162.64        136.20        27.65 o                         
  -3   6   7        167.23        168.88        34.64 o                         
  -2   6   7       1117.72       1215.16        60.58 o                         
  -1   6   7        336.88        385.95        45.83 o                         
   0   6   7       1447.18       1636.28        79.19 o                         
   1   6   7       9158.64       9216.95       161.12 o                         
   2   6   7       2457.34       2356.01        75.57 o                         
   3   6   7       7021.83       6685.67       126.92 o                         
   4   6   7          8.72        -11.06        29.42 o                         
   5   6   7          8.49        -27.50        27.50 o                         
   6   6   7          0.06         -5.28        29.39 o                         
   7   6   7        314.65        376.50        48.00 o                         
   8   6   7        800.24        853.39        65.40 o                         
   9   6   7         63.73        144.84        44.10 o                         
  10   6   7        286.25        299.34        49.46 o                         
  11   6   7        285.83        388.23        63.17 o                         
  12   6   7        861.13        880.73        66.05 o                         
  13   6   7         67.41         28.17        43.84 o                         
  14   6   7        425.42        377.06        68.19 o                         
  15   6   7          0.07        -35.56        47.69 o                         
  16   6   7         94.91         84.66        51.78 o                         
  17   6   7         13.24         83.00        50.31 o                         
  18   6   7        456.82        767.00        87.97 o                         
  19   6   7         28.30         97.09        64.44 o                         
  20   6   7        223.79        186.44        68.36 o                         
  21   6   7        160.32         25.91        63.01 o                         
  22   6   7          3.38       -133.89       133.89 o                         
 -22   7   7         29.86        -74.49        74.49 o                         
 -21   7   7         76.51        273.09       109.76 o                         
 -20   7   7        514.02        487.97        66.58 o                         
 -19   7   7        158.46        266.78        62.85 o                         
 -18   7   7         10.22        -53.27        53.27 o                         
 -17   7   7         97.06        149.86        55.07 o                         
 -16   7   7         12.18         52.99        53.59 o                         
 -15   7   7         65.53         84.82        57.52 o                         
 -14   7   7          0.70          1.07        41.42 o                         
 -13   7   7         47.90        -39.29        39.29 o                         
 -12   7   7       3785.73       3675.64       107.68 o                         
 -11   7   7       2819.06       2907.14        97.52 o                         
 -10   7   7       1829.11       1697.75        86.34 o                         
  -9   7   7       1106.61       1277.95        73.89 o                         
  -8   7   7        170.67        262.22        44.92 o                         
  -7   7   7         46.46         25.69        33.16 o                         
  -6   7   7        253.97        182.69        39.73 o                         
  -5   7   7          0.89         14.37        28.97 o                         
  -4   7   7        973.63        851.82        45.95 o                         
  -3   7   7         59.61         49.85        27.28 o                         
  -2   7   7          0.00         16.36        30.95 o                         
  -1   7   7        202.78        172.98        37.63 o                         
   0   7   7        293.92        296.63        44.41 o                         
   1   7   7        337.80        329.96        46.43 o                         
   2   7   7       1934.73       1815.15        79.76 o                         
   3   7   7       1294.93       1332.89        67.51 o                         
   4   7   7       1270.46       1308.75        70.74 o                         
   5   7   7          4.62         28.12        32.65 o                         
   6   7   7         27.33         60.52        38.40 o                         
   7   7   7         89.71         94.11        39.44 o                         
   8   7   7         76.80        183.00        46.54 o                         
   9   7   7        274.69        261.77        49.32 o                         
  10   7   7        126.09        132.16        44.57 o                         
  11   7   7        174.00        275.02        63.68 o                         
  12   7   7        442.34        377.00        53.98 o                         
  13   7   7        109.26         83.56        41.20 o                         
  14   7   7         34.64        189.10        64.82 o                         
  15   7   7         40.12         91.79        53.52 o                         
  16   7   7        246.46        168.40        63.47 o                         
  17   7   7         10.12         55.30        56.75 o                         
  18   7   7         77.03        159.52        60.43 o                         
  19   7   7        320.66        482.13        88.35 o                         
  20   7   7        156.96        116.69       101.56 o                         
 -21   8   7          1.58         -3.52       125.10 o                         
 -20   8   7        166.68        105.21        84.21 o                         
 -19   8   7         61.14         39.41       112.49 o                         
 -18   8   7        445.57        632.09        91.56 o                         
 -17   8   7          0.77        195.14        80.87 o                         
 -16   8   7         30.36        162.54        93.70 o                         
 -15   8   7       1123.22       1114.54       106.48 o                         
 -14   8   7        477.12        670.20        75.60 o                         
 -13   8   7        145.27        113.60        51.52 o                         
 -12   8   7        234.91        185.51        52.19 o                         
 -11   8   7         11.01         35.00        39.06 o                         
 -10   8   7        501.62        505.29        55.01 o                         
  -9   8   7       2664.95       2486.79        93.98 o                         
  -8   8   7        104.91        128.25        40.05 o                         
  -7   8   7       2734.01       2643.77        93.33 o                         
  -6   8   7       2600.96       2332.10        92.42 o                         
  -5   8   7         58.85         69.06        37.56 o                         
  -4   8   7       1136.54        929.46        54.40 o                         
  -3   8   7          8.24         54.90        32.90 o                         
  -2   8   7          7.50         -4.18        38.59 o                         
  -1   8   7       2538.61       2547.17        91.35 o                         
   0   8   7        468.05        433.27        52.73 o                         
   1   8   7         85.15        114.91        46.41 o                         
   2   8   7       2685.14       2453.33       100.71 o                         
   3   8   7        672.12        680.11        65.09 o                         
   4   8   7       1539.26       1432.13        89.24 o                         
   5   8   7        307.27        354.38        53.16 o                         
   6   8   7         71.88         33.77        39.08 o                         
   7   8   7        117.09        199.68        49.44 o                         
   8   8   7        135.56        191.94        51.07 o                         
   9   8   7        732.36        683.74        62.34 o                         
  10   8   7         15.88          5.82        53.48 o                         
  11   8   7        383.18        485.16        59.64 o                         
  12   8   7         21.01         32.02        38.27 o                         
  13   8   7         59.14         73.38        68.20 o                         
  14   8   7        192.15        270.48        60.52 o                         
  15   8   7        205.24        269.35        67.19 o                         
  16   8   7          1.17         28.55        65.51 o                         
  17   8   7         86.40        115.15        89.61 o                         
  18   8   7          7.52        229.14        82.33 o                         
  19   8   7         27.51         91.39        67.44 o                         
 -19   9   7         27.31         68.15        89.20 o                         
 -18   9   7        277.19        350.19       150.11 o                         
 -17   9   7        175.36        169.43        83.35 o                         
 -16   9   7         73.11        191.30        71.45 o                         
 -15   9   7        120.14         94.79        60.84 o                         
 -14   9   7          0.28         22.92        62.08 o                         
 -13   9   7        136.78         93.13        52.88 o                         
 -12   9   7         54.54        102.86        49.04 o                         
 -11   9   7        143.05        118.13        47.56 o                         
 -10   9   7          9.35         36.76        44.63 o                         
  -9   9   7        936.93        842.30        68.98 o                         
  -8   9   7        424.11        390.68        67.95 o                         
  -7   9   7        464.93        576.43        95.39 o                         
  -6   9   7       2210.02       2170.90       104.86 o                         
  -5   9   7       1572.63       1672.94        92.55 o                         
  -4   9   7        212.12        142.44        44.55 o                         
  -3   9   7       1207.43       1224.23        75.88 o                         
  -2   9   7         24.28         90.11        47.25 o                         
  -1   9   7       1040.51        894.69        79.14 o                         
   0   9   7        670.03        591.82        62.14 o                         
   1   9   7        131.32        112.90        45.76 o                         
   2   9   7        239.34        229.58        46.89 o                         
   3   9   7        219.63        274.85        52.78 o                         
   4   9   7         32.83        129.05        47.55 o                         
   5   9   7        254.05        151.67        49.23 o                         
   6   9   7        471.17        304.66        58.90 o                         
   7   9   7         25.70         30.87        53.57 o                         
   8   9   7         52.10         60.70        51.25 o                         
   9   9   7        261.17        248.98        69.17 o                         
  10   9   7        585.77        590.83        75.26 o                         
  11   9   7        817.11        886.15        84.15 o                         
  12   9   7         58.27        182.73        77.46 o                         
  13   9   7        915.41        708.85        82.16 o                         
  14   9   7         16.29        -48.26        48.26 o                         
  15   9   7        391.85        357.68        86.79 o                         
  16   9   7          0.27        -47.50        88.11 o                         
  17   9   7         14.21         95.94       100.68 o                         
 -17  10   7         13.05        182.73       110.16 o                         
 -16  10   7         23.09        193.92        90.51 o                         
 -15  10   7        147.48        205.69        78.23 o                         
 -14  10   7          5.01        112.47        78.81 o                         
 -13  10   7        644.96        595.42        72.32 o                         
 -12  10   7         12.12         85.41        48.59 o                         
 -11  10   7        451.79        494.97        70.90 o                         
 -10  10   7         88.16        126.46        52.70 o                         
  -9  10   7        226.05        224.57        55.59 o                         
  -8  10   7        934.57        822.59        83.27 o                         
  -7  10   7        457.61        458.33        64.45 o                         
  -6  10   7       3269.71       2940.72       116.99 o                         
  -5  10   7       1157.18       1151.52        95.66 o                         
  -4  10   7         30.55         46.76        54.81 o                         
  -3  10   7        238.69        294.75        47.05 o                         
  -2  10   7        187.29        166.41        45.00 o                         
  -1  10   7         30.34         26.82        51.82 o                         
   0  10   7        511.97        578.23        66.00 o                         
   1  10   7          1.22         52.97        43.41 o                         
   2  10   7        117.76        104.15        49.60 o                         
   3  10   7        169.51        216.77        55.90 o                         
   4  10   7         54.84         36.55        45.81 o                         
   5  10   7        119.02        199.16        51.76 o                         
   6  10   7         11.52         87.54        48.01 o                         
   7  10   7        284.68        289.02        62.59 o                         
   8  10   7       1754.24       1688.20       119.35 o                         
   9  10   7         42.12         55.41        59.25 o                         
  10  10   7          8.37        -11.30        62.43 o                         
  11  10   7        101.06        152.66        62.90 o                         
  12  10   7          2.88        -63.69       116.07 o                         
  13  10   7        612.22        497.42        90.92 o                         
  14  10   7          1.28        -60.63        60.63 o                         
  15  10   7         10.73         -9.11       100.65 o                         
 -14  11   7        486.49        167.81       105.90 o                         
 -13  11   7         16.16         48.06        81.33 o                         
 -12  11   7        729.84        644.20        83.24 o                         
 -11  11   7          3.47        126.55        64.23 o                         
 -10  11   7         13.48        -36.74        70.18 o                         
  -9  11   7          0.13        102.60        54.28 o                         
  -8  11   7        303.46        301.52        77.32 o                         
  -7  11   7         70.47         81.75        54.24 o                         
  -6  11   7        327.51        307.69        61.63 o                         
  -5  11   7        292.83        289.35        61.83 o                         
  -4  11   7          2.78         30.06        53.54 o                         
  -3  11   7        134.87        161.15        59.61 o                         
  -2  11   7        750.39        865.40        66.86 o                         
  -1  11   7        323.47        520.55        70.47 o                         
   0  11   7         93.56        113.85        60.68 o                         
   1  11   7         45.82        133.29        59.19 o                         
   2  11   7         49.42        109.61        51.88 o                         
   3  11   7        628.71        580.32        75.60 o                         
   4  11   7        166.27         67.20        57.76 o                         
   5  11   7         47.03         24.85        54.12 o                         
   6  11   7         34.74         12.37        64.57 o                         
   7  11   7         51.38         46.97        61.12 o                         
   8  11   7        129.19        136.24        68.68 o                         
   9  11   7        105.51        211.48        71.93 o                         
  10  11   7        158.30         45.76        64.86 o                         
  11  11   7         21.90        -70.72        70.72 o                         
  12  11   7        438.25        247.06       122.16 o                         
 -11  12   7         39.12        224.63       189.14 o                         
 -10  12   7          0.05         62.18        81.27 o                         
  -9  12   7         53.52        202.76        88.32 o                         
  -8  12   7        194.27         56.25        99.35 o                         
  -7  12   7         11.60        105.83        66.38 o                         
  -6  12   7        120.30         67.58       118.04 o                         
  -5  12   7        310.76        380.20       105.96 o                         
  -4  12   7         69.91         12.39        78.21 o                         
  -3  12   7         20.65         12.92       115.32 o                         
  -2  12   7        233.40        240.44        76.15 o                         
  -1  12   7         14.23         38.07        68.20 o                         
   0  12   7         20.16        238.33        72.51 o                         
   1  12   7          0.69        122.57        67.46 o                         
   2  12   7         70.03         31.69       110.55 o                         
   3  12   7          4.99        -59.57        59.57 o                         
   4  12   7        428.10        489.83        82.91 o                         
   5  12   7          7.70         13.66        69.31 o                         
   6  12   7          0.03          3.62        75.11 o                         
   7  12   7          0.12        -62.96        83.35 o                         
   8  12   7        265.18        410.86       114.75 o                         
   9  12   7        110.84        410.54       127.94 o                         
  -2  13   7        206.11         60.91       135.82 o                         
  -1  13   7         58.62         -0.83       154.71 o                         
   0  13   7          6.93         30.68        86.22 o                         
 -26   0   8        159.72        138.88       103.67 o                         
 -24   0   8        132.29        175.69       133.74 o                         
 -22   0   8       1028.47       1159.50       147.85 o                         
 -20   0   8        285.52        221.18        63.96 o                         
 -18   0   8       1686.13       1312.25       101.66 o                         
 -16   0   8          1.55          7.23        38.04 o                         
 -14   0   8         40.19         40.37        31.62 o                         
 -12   0   8       1165.12        879.58       122.74 o                         
 -10   0   8         30.96        122.10        56.27 o                         
  -8   0   8         24.55        282.27        81.73 o                         
  -6   0   8       8611.63       7736.25       136.39 o                         
  -4   0   8       8631.46       7719.67       131.75 o                         
  -2   0   8       6387.03       5432.70       117.43 o                         
   0   0   8       8666.94      11447.17       246.43 o                         
   2   0   8       7920.38       9022.64       257.93 o                         
   4   0   8         96.28         72.88        47.30 o                         
   6   0   8       2647.03       2574.15       122.42 o                         
   8   0   8       1425.45       1777.72       150.68 o                         
  10   0   8       1233.37       1429.13        87.97 o                         
  12   0   8        892.77        926.36        86.57 o                         
  14   0   8          6.47          9.31        37.77 o                         
  16   0   8         19.28         56.80        61.80 o                         
  18   0   8        996.98        833.73       108.69 o                         
  20   0   8          3.58         90.51       164.38 o                         
  22   0   8         40.57         59.61       182.04 o                         
  24   0   8          8.88        173.89       194.27 o                         
 -26   1   8         69.18        205.29        77.11 o                         
 -25   1   8          0.07         65.87        52.67 o                         
 -24   1   8          6.00        -41.91        45.10 o                         
 -23   1   8        636.12        723.50       156.62 o                         
 -22   1   8        336.02        306.22        58.77 o                         
 -21   1   8        135.93        163.75        48.69 o                         
 -20   1   8         57.85        216.91        51.65 o                         
 -19   1   8         91.27        194.62        43.75 o                         
 -18   1   8       1386.14       1360.92        68.04 o                         
 -17   1   8       1221.19       1264.08        66.86 o                         
 -16   1   8        292.02        304.48        42.55 o                         
 -15   1   8        930.89        952.39        60.88 o                         
 -14   1   8          5.93         20.85        24.61 o                         
 -13   1   8       1477.80       1345.44       111.81 o                         
 -12   1   8        538.46        480.64        40.88 o                         
 -11   1   8        257.57        185.23        33.83 o                         
 -10   1   8       4274.93       4128.95        97.11 o                         
  -9   1   8      10901.17      11261.78       181.29 o                         
  -8   1   8      12533.52      12733.09       194.89 o                         
  -7   1   8       5514.35       6222.69       119.77 o                         
  -6   1   8       4238.43       4159.83        72.93 o                         
  -5   1   8       4602.51       4817.50        74.86 o                         
  -4   1   8       1844.54       1824.75        48.25 o                         
  -3   1   8       1374.41       1402.90        43.64 o                         
  -2   1   8        337.85        542.00        33.77 o                         
  -1   1   8       8888.87       7870.32       107.85 o                         
   0   1   8      43673.27      43127.84       531.97 o                         
   1   1   8      11182.94       9912.46       155.76 o                         
   2   1   8      80957.89      78508.53       839.22 o                         
   3   1   8        172.15        369.23        38.78 o                         
   4   1   8       1362.50       1623.87        63.57 o                         
   5   1   8       4917.15       5161.21       111.29 o                         
   6   1   8       2592.65       2551.60        79.69 o                         
   7   1   8       5157.22       5841.19       119.90 o                         
   8   1   8       2517.00       2930.00        84.24 o                         
   9   1   8        658.42        848.37        54.65 o                         
  10   1   8        152.59        192.33        36.71 o                         
  11   1   8          0.28         60.61        29.24 o                         
  12   1   8       2083.85       2006.00        86.64 o                         
  13   1   8       1805.15       1771.36        68.99 o                         
  14   1   8       1595.93       1580.29        71.53 o                         
  15   1   8       2438.26       2378.29        76.48 o                         
  16   1   8        475.28        543.45        42.64 o                         
  17   1   8       2423.06       2415.09        93.44 o                         
  18   1   8       2457.88       2261.31       135.22 o                         
  19   1   8         25.76         90.47        72.81 o                         
  20   1   8         37.55        111.37        78.52 o                         
  21   1   8        241.16        454.41       126.46 o                         
  22   1   8          9.12        108.69        89.60 o                         
  23   1   8         30.32        126.93        93.54 o                         
  24   1   8        150.71       -132.17       137.85 o                         
 -26   2   8         18.75         11.87        60.51 o                         
 -25   2   8        328.95        241.45        64.05 o                         
 -24   2   8          0.63        -26.84        67.29 o                         
 -23   2   8        101.98         34.26        50.48 o                         
 -22   2   8        172.76        243.00        69.23 o                         
 -21   2   8         21.66        -34.69        42.76 o                         
 -20   2   8        131.19         93.90        43.14 o                         
 -19   2   8        157.12        171.56        44.00 o                         
 -18   2   8         69.83         65.60        35.29 o                         
 -17   2   8       1287.75       1160.41        68.01 o                         
 -16   2   8        139.22         82.65        46.60 o                         
 -15   2   8       5818.54       5155.93       116.19 o                         
 -14   2   8          6.75        -15.91        22.33 o                         
 -13   2   8       1124.38       1182.67        82.28 o                         
 -12   2   8        874.95        999.08        56.88 o                         
 -11   2   8        267.80        202.15        32.90 o                         
 -10   2   8       3979.12       3847.89        90.49 o                         
  -9   2   8       8367.64       7838.42       122.71 o                         
  -8   2   8       2658.25       2390.68        62.95 o                         
  -7   2   8       3867.87       4537.58        99.85 o                         
  -6   2   8       1522.96       1598.33        51.26 o                         
  -5   2   8       8481.08       8789.45       126.45 o                         
  -4   2   8       3487.44       3470.18        76.85 o                         
  -3   2   8      29661.06      29575.12       296.62 o                         
  -2   2   8      48512.65      45872.21       424.79 o                         
  -1   2   8      26699.01      25402.23       270.93 o                         
   0   2   8      35749.37      36514.54       393.77 o                         
   1   2   8       7585.86       6829.72       110.59 o                         
   2   2   8      24166.34      21032.49       261.28 o                         
   3   2   8        567.55        758.35        47.03 o                         
   4   2   8       9903.65       8659.86       158.62 o                         
   5   2   8          1.67         19.40        33.29 o                         
   6   2   8          0.57        -22.85        31.52 o                         
   7   2   8      12096.45      12007.84       204.65 o                         
   8   2   8        745.80        857.20        54.26 o                         
   9   2   8       2562.82       2598.53        76.89 o                         
  10   2   8        214.62        214.97        35.78 o                         
  11   2   8       1140.19       1256.57        68.16 o                         
  12   2   8       3560.82       3606.72       130.30 o                         
  13   2   8        494.30        473.70        63.60 o                         
  14   2   8       1489.52       1313.45        88.49 o                         
  15   2   8        617.34        588.26        71.24 o                         
  16   2   8        582.08        729.87        67.91 o                         
  17   2   8        488.72        747.22        63.21 o                         
  18   2   8        462.93        609.97        84.01 o                         
  19   2   8         95.98         91.46        58.66 o                         
  20   2   8        139.91        165.59        64.68 o                         
  21   2   8        100.87        159.97        65.41 o                         
  22   2   8        159.72        -83.74       102.11 o                         
  23   2   8          5.70        141.99        89.52 o                         
  24   2   8         62.67        293.58       114.50 o                         
 -26   3   8        105.37        -40.44       102.03 o                         
 -25   3   8        324.38        421.69        83.68 o                         
 -24   3   8         33.20        128.73        54.71 o                         
 -23   3   8         91.54         50.70        54.56 o                         
 -22   3   8        166.15        227.14        55.56 o                         
 -21   3   8        595.22        685.93        71.84 o                         
 -20   3   8       2694.10       2417.19       109.71 o                         
 -19   3   8        595.24        506.66        60.69 o                         
 -18   3   8        174.96        254.45        46.45 o                         
 -17   3   8       1042.58       1131.62        71.59 o                         
 -16   3   8       1094.19        946.80        69.43 o                         
 -15   3   8        520.22        513.87        51.47 o                         
 -14   3   8       1476.59       1609.44        83.92 o                         
 -13   3   8        576.54        497.55        46.83 o                         
 -12   3   8          7.90         88.15        35.06 o                         
 -11   3   8       1831.09       1916.55        66.79 o                         
 -10   3   8       3111.30       2632.70        71.64 o                         
  -9   3   8       1264.74       1272.45        54.30 o                         
  -8   3   8       7105.66       6671.67       121.74 o                         
  -7   3   8       2429.34       2457.29        73.47 o                         
  -6   3   8        730.52        835.84        42.79 o                         
  -5   3   8       1289.32       1194.29        43.84 o                         
  -4   3   8        606.17        641.13        47.70 o                         
  -3   3   8       4290.57       4330.80        80.24 o                         
  -2   3   8       5311.12       5982.90        87.69 o                         
  -1   3   8        771.53       1038.18        43.60 o                         
   0   3   8       8931.80       8533.58       122.73 o                         
   1   3   8       2090.42       2050.77        63.03 o                         
   2   3   8       3470.51       4031.94        96.63 o                         
   3   3   8        376.70        281.34        41.45 o                         
   4   3   8         42.49         -0.40        31.83 o                         
   5   3   8       2168.09       2215.55        91.93 o                         
   6   3   8        193.45        237.46        42.11 o                         
   7   3   8        732.74        874.18        60.88 o                         
   8   3   8       2753.88       2577.73        83.91 o                         
   9   3   8       3771.14       3786.33       102.65 o                         
  10   3   8        345.84        384.44        35.94 o                         
  11   3   8         92.86        157.31        28.54 o                         
  12   3   8        143.30        184.31        40.44 o                         
  13   3   8         10.72        -39.10        39.10 o                         
  14   3   8        628.07        747.52        72.50 o                         
  15   3   8          8.86        101.63        43.43 o                         
  16   3   8        290.83        324.16        54.48 o                         
  17   3   8        123.85        178.83        46.74 o                         
  18   3   8        134.86        210.57        46.68 o                         
  19   3   8       1635.36       1819.46       127.20 o                         
  20   3   8        801.00        741.62       116.28 o                         
  21   3   8         24.91         -5.48        63.74 o                         
  22   3   8          9.19         90.89        81.80 o                         
  23   3   8        373.33        333.45        76.10 o                         
  24   3   8          8.22        -84.18        84.18 o                         
 -25   4   8         58.44         95.99        98.58 o                         
 -24   4   8        804.31        917.13       127.99 o                         
 -23   4   8        173.74        327.85        59.82 o                         
 -22   4   8        610.53        566.92        82.04 o                         
 -21   4   8        209.62        151.66        51.04 o                         
 -20   4   8         14.95        132.11        63.64 o                         
 -19   4   8        327.83        330.95        55.00 o                         
 -18   4   8         68.94         91.62        42.81 o                         
 -17   4   8       1479.40       1538.23        89.24 o                         
 -16   4   8         27.74        143.45        51.22 o                         
 -15   4   8        340.92        560.18        57.50 o                         
 -14   4   8        990.63        947.27        62.84 o                         
 -13   4   8       3071.13       2910.70       111.71 o                         
 -12   4   8        113.62        136.47        36.22 o                         
 -11   4   8        191.90        216.79        40.78 o                         
 -10   4   8       1538.79       1491.24        64.09 o                         
  -9   4   8        324.55        423.22        43.88 o                         
  -8   4   8        997.01        967.08        51.89 o                         
  -7   4   8       1730.57       1675.65        58.71 o                         
  -6   4   8       4432.40       4289.87        92.30 o                         
  -5   4   8       4440.38       4119.78        81.70 o                         
  -4   4   8        402.68        653.87        42.65 o                         
  -3   4   8       3458.51       3239.15        81.33 o                         
  -2   4   8        678.05        827.07        43.18 o                         
  -1   4   8        225.08        221.62        34.33 o                         
   0   4   8       8890.85       9353.53       138.76 o                         
   1   4   8       2051.85       2113.91        66.23 o                         
   2   4   8        298.88        263.24        35.50 o                         
   3   4   8         75.54        135.62        34.26 o                         
   4   4   8       1274.53       1124.85        58.39 o                         
   5   4   8       2927.65       2762.22        77.26 o                         
   6   4   8        134.67        183.95        36.04 o                         
   7   4   8       1117.43       1247.54        76.49 o                         
   8   4   8        568.70        678.96        53.21 o                         
   9   4   8         93.08         91.05        30.75 o                         
  10   4   8         27.23        129.39        33.76 o                         
  11   4   8       4655.85       4368.42       100.01 o                         
  12   4   8        722.52        767.77        69.49 o                         
  13   4   8          3.77         51.78        39.90 o                         
  14   4   8        259.33        431.30        61.55 o                         
  15   4   8        716.24        883.56       103.25 o                         
  16   4   8         84.38         95.22        50.95 o                         
  17   4   8        236.71        163.83        53.71 o                         
  18   4   8        235.68        168.65        51.75 o                         
  19   4   8        100.37        196.22        58.04 o                         
  20   4   8        750.42        677.75        73.87 o                         
  21   4   8         42.32        -63.63        63.63 o                         
  22   4   8        153.02        123.19        84.57 o                         
  23   4   8        109.18         13.72        70.28 o                         
 -24   5   8        388.66        290.50        76.24 o                         
 -23   5   8        417.03        547.38       123.10 o                         
 -22   5   8         74.27        230.20        63.87 o                         
 -21   5   8         22.52        109.20        48.02 o                         
 -20   5   8          9.92        144.36        59.67 o                         
 -19   5   8        699.16        541.27        99.66 o                         
 -18   5   8          2.28        159.69        55.50 o                         
 -17   5   8        179.30        361.95        59.43 o                         
 -16   5   8        428.07        617.89        61.64 o                         
 -15   5   8       1529.33       1698.66        87.82 o                         
 -14   5   8       1529.75       1423.92        64.83 o                         
 -13   5   8        117.25        138.64        41.16 o                         
 -12   5   8        673.87        669.83        49.93 o                         
 -11   5   8         68.20        100.58        35.75 o                         
 -10   5   8        117.68        198.22        43.80 o                         
  -9   5   8       1158.49       1225.74        70.50 o                         
  -8   5   8       1565.59       1732.78        74.68 o                         
  -7   5   8        323.10        339.19        39.08 o                         
  -6   5   8       9288.02       8724.11       148.72 o                         
  -5   5   8       6287.10       6572.32       121.65 o                         
  -4   5   8         27.10         89.10        28.38 o                         
  -3   5   8          8.62         30.80        26.95 o                         
  -2   5   8       8970.54       8612.79       132.47 o                         
  -1   5   8       4973.94       5524.90       107.53 o                         
   0   5   8       1733.36       1523.95        62.23 o                         
   1   5   8       9058.05       8656.15       140.08 o                         
   2   5   8         64.47        119.95        30.07 o                         
   3   5   8       2483.67       2400.21        71.81 o                         
   4   5   8       3745.67       3467.56        89.31 o                         
   5   5   8       3492.51       3713.89        92.83 o                         
   6   5   8         18.68          8.34        30.88 o                         
   7   5   8         14.08         20.03        32.52 o                         
   8   5   8         89.52        102.00        35.48 o                         
   9   5   8        368.42        367.38        44.41 o                         
  10   5   8         98.91        154.69        38.02 o                         
  11   5   8        657.94        727.43        61.17 o                         
  12   5   8       3025.45       2833.54        90.42 o                         
  13   5   8       1052.79       1285.79        91.68 o                         
  14   5   8         85.48        192.88        52.36 o                         
  15   5   8         73.47        105.15        48.86 o                         
  16   5   8         14.59         35.88        51.49 o                         
  17   5   8        533.17        443.88        69.23 o                         
  18   5   8          1.04        -51.86        51.86 o                         
  19   5   8        154.21        293.66        63.80 o                         
  20   5   8        594.03        649.00        76.98 o                         
  21   5   8        396.56        307.43        76.16 o                         
  22   5   8         12.57        -80.01        80.01 o                         
 -24   6   8          1.66       1143.74       171.17 o                         
 -23   6   8         28.13          8.05        69.97 o                         
 -22   6   8        125.98        194.79        72.23 o                         
 -21   6   8          0.69         19.40        62.72 o                         
 -20   6   8         45.59        208.54        49.69 o                         
 -19   6   8         91.06         73.65        49.52 o                         
 -18   6   8          0.41        -27.62        36.22 o                         
 -17   6   8        179.98        239.35        48.47 o                         
 -16   6   8       1587.27       1156.47        97.54 o                         
 -15   6   8        123.94         66.45        45.71 o                         
 -14   6   8         28.67        -36.35        40.21 o                         
 -13   6   8        720.85        703.86        73.32 o                         
 -12   6   8         23.97         57.10        52.50 o                         
 -11   6   8          3.21        -12.63        47.15 o                         
 -10   6   8        565.09        652.74        70.58 o                         
  -9   6   8        272.07        198.92        38.77 o                         
  -8   6   8        149.25         84.02        32.42 o                         
  -7   6   8         20.22         13.37        32.71 o                         
  -6   6   8        699.99        770.34        57.19 o                         
  -5   6   8        124.58        162.59        45.50 o                         
  -4   6   8         25.86         55.01        30.98 o                         
  -3   6   8          0.02         12.64        28.89 o                         
  -2   6   8         98.17         94.40        34.93 o                         
  -1   6   8        351.91        569.43        54.07 o                         
   0   6   8       1012.39       1100.56        65.15 o                         
   1   6   8        291.76        281.92        42.01 o                         
   2   6   8          1.95         14.61        32.98 o                         
   3   6   8        241.57        201.74        38.02 o                         
   4   6   8        614.87        650.33        51.92 o                         
   5   6   8         46.06         63.86        34.92 o                         
   6   6   8        976.71       1144.13        67.84 o                         
   7   6   8        246.86        278.74        44.73 o                         
   8   6   8         78.25         59.71        34.28 o                         
   9   6   8         39.28         -7.73        38.57 o                         
  10   6   8         68.09        131.42        44.08 o                         
  11   6   8         30.73        -22.04        38.64 o                         
  12   6   8        236.25        265.64        50.40 o                         
  13   6   8         90.48         98.79        51.11 o                         
  14   6   8          1.23        101.94        52.60 o                         
  15   6   8          6.71         58.96        49.44 o                         
  16   6   8         11.66         39.35        57.43 o                         
  17   6   8         20.54         18.41        55.22 o                         
  18   6   8        185.98        369.52        76.15 o                         
  19   6   8         41.01         97.96        64.88 o                         
  20   6   8        373.72        199.94        65.44 o                         
  21   6   8        175.60         95.36       123.69 o                         
 -22   7   8         16.04        242.02        90.53 o                         
 -21   7   8         72.47         88.10        82.05 o                         
 -20   7   8         34.76         -1.61        48.14 o                         
 -19   7   8         63.42         22.50        73.56 o                         
 -18   7   8        190.47         81.00        59.38 o                         
 -17   7   8        622.88        853.58        89.44 o                         
 -16   7   8        191.44        238.88        62.51 o                         
 -15   7   8         55.58        216.29        63.41 o                         
 -14   7   8        717.90        607.33        68.61 o                         
 -13   7   8        236.20        269.90        58.97 o                         
 -12   7   8        261.45        267.79        62.86 o                         
 -11   7   8        148.56        214.13        42.42 o                         
 -10   7   8        332.97        306.24        45.31 o                         
  -9   7   8       6024.66       5012.01       123.41 o                         
  -8   7   8       1045.86       1099.38        66.73 o                         
  -7   7   8        721.24        808.83        59.70 o                         
  -6   7   8         50.66         16.33        36.49 o                         
  -5   7   8        750.92        665.52        55.55 o                         
  -4   7   8        192.24        173.58        34.77 o                         
  -3   7   8        232.66        180.90        40.30 o                         
  -2   7   8        298.29        268.12        44.66 o                         
  -1   7   8        100.09         75.17        33.13 o                         
   0   7   8          0.64         23.24        32.56 o                         
   1   7   8        134.62        144.24        38.09 o                         
   2   7   8        742.33        733.51        54.60 o                         
   3   7   8        742.22        794.02        57.25 o                         
   4   7   8         36.05         76.63        36.19 o                         
   5   7   8         30.90         83.89        43.23 o                         
   6   7   8         25.00         39.67        33.98 o                         
   7   7   8          5.31        -21.43        37.78 o                         
   8   7   8       1316.90       1331.68        81.32 o                         
   9   7   8         10.04         74.02        38.20 o                         
  10   7   8        127.88         83.57        43.58 o                         
  11   7   8       2244.59       2220.79       108.56 o                         
  12   7   8          4.67          6.12        40.26 o                         
  13   7   8         13.68         49.80        39.62 o                         
  14   7   8        626.92        541.11        76.49 o                         
  15   7   8       1148.55        917.16        88.46 o                         
  16   7   8          0.74         24.57        80.04 o                         
  17   7   8        520.42        482.32        71.45 o                         
  18   7   8        352.76        357.89        64.35 o                         
  19   7   8        175.46        264.36       117.56 o                         
  20   7   8         33.61        -11.33       102.18 o                         
 -21   8   8         35.93        219.17       121.98 o                         
 -20   8   8         48.16         97.94       107.84 o                         
 -19   8   8        813.12        583.00       159.63 o                         
 -18   8   8         87.41        168.93        67.83 o                         
 -17   8   8          5.49         47.05        68.78 o                         
 -16   8   8        129.77        164.42        66.40 o                         
 -15   8   8        288.91        254.63        82.61 o                         
 -14   8   8        142.00        231.01        66.04 o                         
 -13   8   8        231.69        246.33        79.61 o                         
 -12   8   8         76.92        116.94        41.65 o                         
 -11   8   8         18.59         17.35        38.90 o                         
 -10   8   8        200.54        201.89        48.25 o                         
  -9   8   8         20.47        108.10        43.51 o                         
  -8   8   8       3138.92       3133.51       112.67 o                         
  -7   8   8        554.68        741.92        65.43 o                         
  -6   8   8       2072.36       2179.00        94.12 o                         
  -5   8   8       1616.01       1645.74        92.40 o                         
  -4   8   8        597.35        603.54        51.26 o                         
  -3   8   8       1361.18       1417.87        87.72 o                         
  -2   8   8          3.38         34.44        37.71 o                         
  -1   8   8       2495.94       2418.12        97.07 o                         
   0   8   8        235.56        275.43        50.37 o                         
   1   8   8        125.64        145.21        52.93 o                         
   2   8   8        319.11        361.73        55.89 o                         
   3   8   8        226.02        271.50        51.86 o                         
   4   8   8        282.92        295.61        48.79 o                         
   5   8   8        173.60        238.85        48.50 o                         
   6   8   8        390.73        268.89        51.79 o                         
   7   8   8        138.16        118.36        43.45 o                         
   8   8   8        764.13        881.13        71.90 o                         
   9   8   8          0.39        -25.27        37.63 o                         
  10   8   8        203.24        240.25        50.40 o                         
  11   8   8        320.56        229.07        54.08 o                         
  12   8   8         23.69         77.21        45.64 o                         
  13   8   8         38.12          3.37        38.90 o                         
  14   8   8         32.56         76.72        50.75 o                         
  15   8   8        233.59        232.94        57.91 o                         
  16   8   8        103.72        111.43        61.52 o                         
  17   8   8          9.22         58.18        75.23 o                         
  18   8   8         38.47         -5.97        75.46 o                         
  19   8   8         75.02        192.86        90.99 o                         
 -19   9   8         42.55        231.11       120.67 o                         
 -18   9   8        130.82        168.86        78.17 o                         
 -17   9   8        363.46        161.06        87.36 o                         
 -16   9   8        340.68        530.01        88.11 o                         
 -15   9   8          1.34         23.37        63.31 o                         
 -14   9   8         94.59         44.37        56.45 o                         
 -13   9   8        111.56        140.83        53.15 o                         
 -12   9   8         73.24        161.16        48.93 o                         
 -11   9   8        203.86        244.18        58.86 o                         
 -10   9   8          3.57         27.93        48.16 o                         
  -9   9   8        536.98        613.17        65.87 o                         
  -8   9   8        305.89        377.54        53.42 o                         
  -7   9   8       1327.95       1420.72        88.73 o                         
  -6   9   8        122.69        131.43        49.40 o                         
  -5   9   8        217.01        241.39        50.01 o                         
  -4   9   8         80.83         66.37        34.85 o                         
  -3   9   8        368.29        315.51        55.49 o                         
  -2   9   8       1127.06       1049.22        73.50 o                         
  -1   9   8         52.20          3.82        39.29 o                         
   0   9   8         30.39         64.74        43.84 o                         
   1   9   8        314.19        268.84        51.98 o                         
   2   9   8         18.29         84.15        45.17 o                         
   3   9   8       1040.76       1138.54        86.17 o                         
   4   9   8        855.90       1060.71        87.69 o                         
   5   9   8          1.00         44.98        50.37 o                         
   6   9   8        199.82        236.49        56.27 o                         
   7   9   8        111.90        169.78        51.59 o                         
   8   9   8       2028.35       1878.92       122.04 o                         
   9   9   8         24.77         -3.62        46.67 o                         
  10   9   8        654.00        407.80        78.88 o                         
  11   9   8        505.49        452.17        71.07 o                         
  12   9   8        228.31        242.43        65.57 o                         
  13   9   8        286.06        229.83        87.80 o                         
  14   9   8          8.78         11.89        57.83 o                         
  15   9   8         40.91         -2.09        66.15 o                         
  16   9   8          0.07        -43.34       100.38 o                         
  17   9   8         19.84        -35.73        87.29 o                         
 -17  10   8        113.57        -73.81        73.81 o                         
 -16  10   8        102.58        129.26        90.80 o                         
 -15  10   8        341.83        204.34        90.45 o                         
 -14  10   8         26.79         97.60        76.35 o                         
 -13  10   8         11.43         87.58        51.59 o                         
 -12  10   8        575.83        609.29        78.73 o                         
 -11  10   8         45.71         57.75        53.07 o                         
 -10  10   8        597.92        615.15        73.28 o                         
  -9  10   8        403.64        283.21        56.85 o                         
  -8  10   8        296.98        452.97        65.15 o                         
  -7  10   8        145.19        215.33        60.55 o                         
  -6  10   8         17.75         71.99        48.25 o                         
  -5  10   8        996.97        763.83        88.66 o                         
  -4  10   8        890.65        728.83        81.95 o                         
  -3  10   8        340.24        422.78        56.16 o                         
  -2  10   8        643.63        691.87        65.69 o                         
  -1  10   8         22.55        -16.19        41.19 o                         
   0  10   8        556.17        590.22        69.52 o                         
   1  10   8        245.16        252.87        59.46 o                         
   2  10   8          5.37        -46.16        46.16 o                         
   3  10   8        248.03        211.27        57.57 o                         
   4  10   8        147.30        176.46        57.54 o                         
   5  10   8          8.99         10.20        43.86 o                         
   6  10   8        129.09        165.37        59.30 o                         
   7  10   8          4.24         35.50        56.80 o                         
   8  10   8          0.21        -53.47        73.10 o                         
   9  10   8        269.37        173.74        68.39 o                         
  10  10   8         10.90         10.54        58.34 o                         
  11  10   8       1007.69        861.07       100.87 o                         
  12  10   8         50.56        -30.91        61.39 o                         
  13  10   8         66.09        181.10        68.94 o                         
  14  10   8          2.25        -59.33        85.38 o                         
  15  10   8        186.24        294.49       116.53 o                         
 -14  11   8        287.16        459.65       112.48 o                         
 -13  11   8         10.56        -45.71        62.65 o                         
 -12  11   8         46.93         65.18        62.46 o                         
 -11  11   8         79.42         55.57        66.71 o                         
 -10  11   8         10.25        -57.36        57.36 o                         
  -9  11   8        100.77         46.76        52.95 o                         
  -8  11   8        200.42        135.15        57.69 o                         
  -7  11   8         37.89         25.72        51.96 o                         
  -6  11   8          1.99         53.61        54.74 o                         
  -5  11   8        248.20        128.19        70.34 o                         
  -4  11   8          0.71        -49.58        58.30 o                         
  -3  11   8         59.09        125.31        58.05 o                         
  -2  11   8        325.06        323.91        53.06 o                         
  -1  11   8        281.99        217.10        57.72 o                         
   0  11   8         14.31         48.57        49.86 o                         
   1  11   8          0.56          2.74        54.79 o                         
   2  11   8          6.20        -40.35        45.26 o                         
   3  11   8          0.01         21.40        51.98 o                         
   4  11   8         10.73        -36.59        48.51 o                         
   5  11   8        173.93        315.92        65.20 o                         
   6  11   8          1.73         30.41        56.32 o                         
   7  11   8        260.78        114.13        64.39 o                         
   8  11   8        172.45        219.18        79.82 o                         
   9  11   8         33.13         40.15       107.40 o                         
  10  11   8         23.17         58.54        66.44 o                         
  11  11   8        359.99        269.67       108.47 o                         
  12  11   8         14.40         67.01       113.98 o                         
 -10  12   8        567.08        453.93       102.98 o                         
  -9  12   8         90.70        111.63        76.79 o                         
  -8  12   8          1.62        -32.27       113.41 o                         
  -7  12   8         35.22        133.46        95.06 o                         
  -6  12   8         74.62        -38.37        81.00 o                         
  -5  12   8         42.08        108.94       127.07 o                         
  -4  12   8         34.12        -81.00        81.69 o                         
  -3  12   8         10.12        167.03        78.38 o                         
  -2  12   8         39.86         32.08        80.76 o                         
  -1  12   8        143.97        307.54       109.06 o                         
   0  12   8        430.40        419.79       104.27 o                         
   1  12   8        111.00        111.03        65.41 o                         
   2  12   8         36.14        141.18       129.46 o                         
   3  12   8         26.91         17.76        76.89 o                         
   4  12   8         68.01         84.02        65.17 o                         
   5  12   8        226.68        101.66        74.95 o                         
   6  12   8         76.17        -42.22        80.50 o                         
   7  12   8         20.82        113.52       107.00 o                         
   8  12   8         87.66        292.77       102.87 o                         
 -25   0   9        215.96        652.46       172.88 o                         
 -23   0   9        183.09        284.73       124.69 o                         
 -21   0   9       1219.31       1270.26       181.60 o                         
 -19   0   9        194.60        224.15        58.42 o                         
 -17   0   9       1139.62       1065.79        85.58 o                         
 -15   0   9       2038.59       2127.06        83.43 o                         
 -13   0   9       1087.10       1163.43        87.65 o                         
 -11   0   9       3641.43       4142.32       171.27 o                         
  -9   0   9       9924.09      11032.68       410.28 o                         
  -7   0   9       7134.12       7721.24       140.76 o                         
  -5   0   9      15062.03      15378.35       268.38 o                         
  -3   0   9      10164.62       9655.91       164.30 o                         
  -1   0   9       3665.36       5569.63       157.57 o                         
   1   0   9       7827.99       8866.70       216.94 o                         
   3   0   9       9314.07       8732.09       215.61 o                         
   5   0   9       2579.53       1888.52       113.39 o                         
   7   0   9       3265.09       3290.65       146.50 o                         
   9   0   9       1923.37       1785.74        99.17 o                         
  11   0   9       3924.66       3599.68       213.91 o                         
  13   0   9          6.16         40.97        44.57 o                         
  15   0   9        412.29        385.26        58.63 o                         
  17   0   9       3058.89       2703.20       162.59 o                         
  19   0   9        288.03        276.95        81.53 o                         
  21   0   9         12.09        -85.88        85.88 o                         
  23   0   9         13.73        206.89       264.23 o                         
 -26   1   9         14.17        164.37        64.67 o                         
 -25   1   9         49.88        155.44        53.68 o                         
 -24   1   9        190.85        339.10        76.86 o                         
 -23   1   9        455.14        570.15        81.63 o                         
 -22   1   9         24.48         29.66        56.14 o                         
 -21   1   9        380.04        379.79        73.11 o                         
 -20   1   9        461.01        585.88        77.70 o                         
 -19   1   9        473.16        479.59        52.50 o                         
 -18   1   9          0.04         24.18        34.15 o                         
 -17   1   9          2.06         12.92        31.64 o                         
 -16   1   9        847.16        875.90        61.54 o                         
 -15   1   9       2038.89       1975.03       101.71 o                         
 -14   1   9         71.96         87.76        30.34 o                         
 -13   1   9       1240.38       1170.71        80.81 o                         
 -12   1   9       1008.22       1078.26        61.53 o                         
 -11   1   9       4424.60       4221.33       107.69 o                         
 -10   1   9        413.32        428.94        43.04 o                         
  -9   1   9       5341.70       5248.25       108.56 o                         
  -8   1   9      13682.53      14187.91       225.85 o                         
  -7   1   9         74.10         98.09        34.34 o                         
  -6   1   9      25518.00      24070.73       267.39 o                         
  -5   1   9        145.56        106.13        20.43 o                         
  -4   1   9         68.62         43.94        16.82 o                         
  -3   1   9        644.22       1014.21        42.79 o                         
  -2   1   9        337.92        356.61        33.72 o                         
  -1   1   9       1537.06       1542.96        49.93 o                         
   0   1   9        542.86        597.51        41.44 o                         
   1   1   9       3799.82       4540.07        88.07 o                         
   2   1   9       7174.59       6669.83       114.21 o                         
   3   1   9        126.71        216.66        39.52 o                         
   4   1   9      18940.53      17755.66       258.43 o                         
   5   1   9       3953.50       3881.78        99.47 o                         
   6   1   9        483.90        749.02        58.16 o                         
   7   1   9      10471.47      10701.40       175.50 o                         
   8   1   9       1133.55       1255.21        65.91 o                         
   9   1   9        308.38        327.85        42.82 o                         
  10   1   9       1956.00       1898.84        71.20 o                         
  11   1   9       1541.06       1540.34        69.56 o                         
  12   1   9        992.54        968.68        60.23 o                         
  13   1   9        420.45        598.02        52.60 o                         
  14   1   9        481.57        428.92        43.36 o                         
  15   1   9       3209.93       2662.31        87.11 o                         
  16   1   9        162.13        220.82        51.87 o                         
  17   1   9        108.88        152.36        57.21 o                         
  18   1   9        301.91        235.35        65.49 o                         
  19   1   9         75.03        188.83        63.72 o                         
  20   1   9         32.65        140.63       100.20 o                         
  21   1   9         71.44         59.55        73.53 o                         
  22   1   9         31.65        -54.06        86.41 o                         
  23   1   9         85.95         44.05        96.16 o                         
  24   1   9         11.39       -133.34       133.34 o                         
 -26   2   9        436.50        456.99       107.45 o                         
 -25   2   9         31.79        133.34        83.74 o                         
 -24   2   9          6.56        200.32        65.86 o                         
 -23   2   9         86.83         28.87        62.09 o                         
 -22   2   9         47.36         49.72        57.82 o                         
 -21   2   9        409.68        502.70        67.56 o                         
 -20   2   9        269.70        174.03        50.08 o                         
 -19   2   9          8.84         -6.79        39.68 o                         
 -18   2   9          0.30         -4.21        30.86 o                         
 -17   2   9        165.43        251.63        53.78 o                         
 -16   2   9        535.62        500.44        40.20 o                         
 -15   2   9        415.89        537.70        42.59 o                         
 -14   2   9        678.50        746.36        47.55 o                         
 -13   2   9        784.58        911.48        57.18 o                         
 -12   2   9        228.00        343.52        40.20 o                         
 -11   2   9        202.15        336.42        40.14 o                         
 -10   2   9       1811.93       2071.56        76.08 o                         
  -9   2   9       1194.10       1261.22        45.56 o                         
  -8   2   9        288.16        391.00        38.38 o                         
  -7   2   9       1592.67       1525.90        56.59 o                         
  -6   2   9       4591.44       5801.02       100.97 o                         
  -5   2   9       3796.99       3825.32        74.56 o                         
  -4   2   9       9406.75       8540.24       119.58 o                         
  -3   2   9       5405.62       5553.63        81.42 o                         
  -2   2   9       8583.23       7035.28        91.51 o                         
  -1   2   9      19771.61      18327.89       207.56 o                         
   0   2   9       3406.31       3417.24        70.10 o                         
   1   2   9       1519.49       1521.80        52.02 o                         
   2   2   9       5727.86       5279.32        98.91 o                         
   3   2   9       2904.44       2848.98        73.77 o                         
   4   2   9       3116.33       3190.44        80.52 o                         
   5   2   9       1870.74       1617.52        80.71 o                         
   6   2   9        778.60        758.64        62.27 o                         
   7   2   9       2705.97       2896.65       124.33 o                         
   8   2   9       2588.81       2465.12        77.47 o                         
   9   2   9         34.79          6.32        28.13 o                         
  10   2   9         30.31         27.20        28.87 o                         
  11   2   9        526.22        615.68        50.59 o                         
  12   2   9          7.34         45.58        28.80 o                         
  13   2   9         62.74        107.05        31.12 o                         
  14   2   9       1433.34       1372.64        88.76 o                         
  15   2   9        843.51        991.50        80.86 o                         
  16   2   9        772.88        773.09        74.93 o                         
  17   2   9         14.97        -18.38        36.16 o                         
  18   2   9         68.30        185.81        43.91 o                         
  19   2   9        445.35        339.28        77.74 o                         
  20   2   9         30.41         88.91        55.50 o                         
  21   2   9          2.54        141.74        78.94 o                         
  22   2   9          6.69        -64.03        85.84 o                         
  23   2   9          1.26         39.61        82.62 o                         
  24   2   9        182.76        230.81       134.51 o                         
 -26   3   9          6.73        248.34        86.47 o                         
 -25   3   9          9.83         74.61       127.47 o                         
 -24   3   9        205.50         85.58        87.15 o                         
 -23   3   9        406.19        382.55        79.86 o                         
 -22   3   9        113.03        190.65        57.09 o                         
 -21   3   9        139.63        140.60        78.05 o                         
 -20   3   9        428.54        527.68       114.52 o                         
 -19   3   9         76.07        142.35        42.48 o                         
 -18   3   9       1190.32       1137.38        91.45 o                         
 -17   3   9        113.20        180.12        41.40 o                         
 -16   3   9       1294.86       1218.95        70.65 o                         
 -15   3   9       2540.77       2517.54        99.57 o                         
 -14   3   9        227.31        281.36        41.10 o                         
 -13   3   9         16.60         57.53        28.71 o                         
 -12   3   9        575.83        680.90        44.11 o                         
 -11   3   9       1440.67       1561.37        63.36 o                         
 -10   3   9        402.54        476.82        44.69 o                         
  -9   3   9       2220.04       2348.24        68.57 o                         
  -8   3   9         13.90         43.90        32.36 o                         
  -7   3   9       2979.71       2695.93        71.85 o                         
  -6   3   9        172.52        120.43        28.48 o                         
  -5   3   9        562.81        698.85        44.21 o                         
  -4   3   9      10187.19       9405.07       130.99 o                         
  -3   3   9        757.00        854.20        48.80 o                         
  -2   3   9        164.19        209.52        27.03 o                         
  -1   3   9       5345.78       5329.33        94.65 o                         
   0   3   9        495.40        790.84        51.69 o                         
   1   3   9        286.60        562.23        45.05 o                         
   2   3   9        445.30        683.98        51.56 o                         
   3   3   9       1026.40       1441.97        69.09 o                         
   4   3   9          0.05          2.27        31.87 o                         
   5   3   9         11.21         64.95        33.87 o                         
   6   3   9       8962.40       7886.17       150.24 o                         
   7   3   9       4194.11       3921.81       102.58 o                         
   8   3   9         20.33         85.89        33.34 o                         
   9   3   9        738.22        843.42        62.59 o                         
  10   3   9        135.66        150.70        34.56 o                         
  11   3   9        183.96        232.73        37.12 o                         
  12   3   9        291.45        376.40        37.78 o                         
  13   3   9       1338.46       1433.34        73.64 o                         
  14   3   9        208.88        281.95        53.65 o                         
  15   3   9         34.16         91.60        50.66 o                         
  16   3   9         92.13        153.47        47.44 o                         
  17   3   9        148.32        192.53        48.13 o                         
  18   3   9          0.00        131.52        52.89 o                         
  19   3   9          0.03        130.72        47.20 o                         
  20   3   9        102.15         95.25        61.76 o                         
  21   3   9        332.68        212.33        76.71 o                         
  22   3   9        211.61        113.39        73.23 o                         
  23   3   9         21.78         54.82        67.11 o                         
 -25   4   9         26.94        139.02       107.22 o                         
 -24   4   9        502.22        511.00        78.75 o                         
 -23   4   9         61.38        286.68        94.57 o                         
 -22   4   9        359.71        483.27        98.52 o                         
 -21   4   9         92.35         37.90        67.01 o                         
 -20   4   9       1042.60        938.06       101.20 o                         
 -19   4   9        964.22       1057.00        83.48 o                         
 -18   4   9         59.60         54.80        41.54 o                         
 -17   4   9        681.62        633.72        64.51 o                         
 -16   4   9       2228.06       2213.45        93.61 o                         
 -15   4   9        378.21        469.28        42.48 o                         
 -14   4   9        404.29        408.81        42.17 o                         
 -13   4   9        101.57        179.48        32.69 o                         
 -12   4   9        782.98        912.28        63.00 o                         
 -11   4   9        185.17         72.34        30.17 o                         
 -10   4   9       1414.51       1464.09        67.53 o                         
  -9   4   9        621.63        754.24        54.56 o                         
  -8   4   9       3163.70       3186.99        87.06 o                         
  -7   4   9      38875.02      36940.55       419.96 o                         
  -6   4   9          7.40         51.74        25.85 o                         
  -5   4   9        223.65        299.94        33.95 o                         
  -4   4   9       1760.37       1842.42        58.98 o                         
  -3   4   9        536.93        785.26        47.53 o                         
  -2   4   9       2328.50       2985.80        66.75 o                         
  -1   4   9          0.07         31.45        26.32 o                         
   0   4   9        830.17       1140.13        52.84 o                         
   1   4   9        586.18        518.47        43.06 o                         
   2   4   9       3904.09       3145.26        79.50 o                         
   3   4   9         49.14          2.78        30.43 o                         
   4   4   9       2359.29       1961.81        67.17 o                         
   5   4   9        567.48        630.47        48.91 o                         
   6   4   9        205.57        264.92        39.72 o                         
   7   4   9        483.94        497.27        48.27 o                         
   8   4   9        569.09        831.87        62.01 o                         
   9   4   9         84.31        129.50        36.82 o                         
  10   4   9       2055.77       1960.32        73.86 o                         
  11   4   9          4.77         53.48        30.73 o                         
  12   4   9        588.68        652.72        47.48 o                         
  13   4   9       1670.98       1551.39       100.72 o                         
  14   4   9        621.71        802.45        78.05 o                         
  15   4   9        143.85        171.13        52.14 o                         
  16   4   9         60.58        148.15        53.05 o                         
  17   4   9         38.61         47.34        52.00 o                         
  18   4   9         16.97         73.02        50.48 o                         
  19   4   9         44.74        153.27        52.62 o                         
  20   4   9        160.64         86.28        50.96 o                         
  21   4   9         13.45         49.78        83.30 o                         
  22   4   9         82.26        -30.50        69.44 o                         
  23   4   9         18.71        -95.20        95.20 o                         
 -24   5   9        601.67        561.46        90.35 o                         
 -23   5   9        143.98         72.22       101.32 o                         
 -22   5   9        229.28        271.74        63.99 o                         
 -21   5   9          6.69         90.96        61.41 o                         
 -20   5   9         25.41         27.15        50.41 o                         
 -19   5   9          0.17         -2.67        60.69 o                         
 -18   5   9        196.87        241.56        56.87 o                         
 -17   5   9        295.76        254.75        45.61 o                         
 -16   5   9       2776.14       2470.32        91.05 o                         
 -15   5   9        129.40        149.85        49.87 o                         
 -14   5   9         54.66         78.22        36.56 o                         
 -13   5   9       1950.62       1720.45        96.49 o                         
 -12   5   9       2088.74       2009.96        75.72 o                         
 -11   5   9         84.11         87.33        40.41 o                         
 -10   5   9        747.56       1102.45        79.61 o                         
  -9   5   9        689.96        804.41        64.38 o                         
  -8   5   9          7.46         25.08        29.43 o                         
  -7   5   9        114.02        142.23        32.91 o                         
  -6   5   9       5422.27       4924.16       106.47 o                         
  -5   5   9         30.10         34.67        23.86 o                         
  -4   5   9         59.59         85.43        27.63 o                         
  -3   5   9       2581.55       2613.29        72.71 o                         
  -2   5   9          0.22        103.72        28.02 o                         
  -1   5   9        296.47        426.48        40.64 o                         
   0   5   9          0.21         19.00        28.58 o                         
   1   5   9       2482.81       2155.04        68.35 o                         
   2   5   9        283.88        365.41        40.92 o                         
   3   5   9       3770.01       3460.75        93.32 o                         
   4   5   9       1378.06       1387.69        66.94 o                         
   5   5   9        185.67        175.89        37.12 o                         
   6   5   9        483.14        605.62        57.04 o                         
   7   5   9        982.28       1135.15        67.94 o                         
   8   5   9         56.83         54.96        41.48 o                         
   9   5   9       1222.49       1343.74        76.18 o                         
  10   5   9       2111.02       2316.69        84.28 o                         
  11   5   9         23.23         44.72        33.95 o                         
  12   5   9       1114.18       1240.81       101.64 o                         
  13   5   9        191.60        240.54        53.29 o                         
  14   5   9        457.04        418.51        65.22 o                         
  15   5   9         74.84         99.81        49.52 o                         
  16   5   9        104.75         46.33        52.70 o                         
  17   5   9          1.52         16.33        61.32 o                         
  18   5   9          2.80          5.98        53.84 o                         
  19   5   9         14.43          9.83        56.15 o                         
  20   5   9          4.55         84.45        59.56 o                         
  21   5   9          0.63        118.54       102.62 o                         
  22   5   9         80.35        -93.32        93.32 o                         
 -24   6   9        655.00        543.31       107.07 o                         
 -23   6   9        138.93         91.21       109.18 o                         
 -22   6   9         80.91        328.48        73.65 o                         
 -21   6   9         99.38        173.65        70.64 o                         
 -20   6   9          0.01         45.87        47.96 o                         
 -19   6   9          8.36         46.02        50.10 o                         
 -18   6   9         45.57        169.80        39.22 o                         
 -17   6   9        428.65        527.51        48.51 o                         
 -16   6   9         32.62         22.94        46.82 o                         
 -15   6   9        166.09        161.90        45.90 o                         
 -14   6   9         72.10        113.50        48.05 o                         
 -13   6   9       1199.64       1343.81        85.72 o                         
 -12   6   9         16.04        318.66        52.83 o                         
 -11   6   9       4468.93       4142.85       122.52 o                         
 -10   6   9        432.44        434.15        48.18 o                         
  -9   6   9       2361.52       2596.33        85.85 o                         
  -8   6   9        716.32        876.69        59.19 o                         
  -7   6   9         78.66         51.63        33.59 o                         
  -6   6   9        706.44        744.91        55.48 o                         
  -5   6   9         63.89         89.56        26.83 o                         
  -4   6   9        608.48        676.85        52.31 o                         
  -3   6   9       1907.27       2150.35        76.55 o                         
  -2   6   9        744.60        771.63        54.04 o                         
  -1   6   9       2307.75       2349.37        79.81 o                         
   0   6   9         69.10         95.07        33.61 o                         
   1   6   9       2194.18       2203.01        74.78 o                         
   2   6   9       1157.46       1201.21        68.29 o                         
   3   6   9        269.98        319.64        42.36 o                         
   4   6   9       1658.89       1608.16        73.98 o                         
   5   6   9        193.12        245.75        40.02 o                         
   6   6   9         11.19        141.29        36.39 o                         
   7   6   9        190.41        181.80        42.21 o                         
   8   6   9         55.20         48.54        35.77 o                         
   9   6   9          0.39        -16.00        36.72 o                         
  10   6   9       1358.28       1288.54        85.50 o                         
  11   6   9        308.06        363.62        72.00 o                         
  12   6   9         33.79         74.54        43.04 o                         
  13   6   9         84.46        228.07        58.09 o                         
  14   6   9        341.80        372.36        74.11 o                         
  15   6   9         59.38         47.50        54.93 o                         
  16   6   9         47.08        183.94        61.72 o                         
  17   6   9        237.07        197.33        66.60 o                         
  18   6   9          2.94        -65.29        65.29 o                         
  19   6   9         48.99        139.08        71.15 o                         
  20   6   9          0.71        -62.61        62.61 o                         
  21   6   9         12.40        -19.23        71.69 o                         
 -22   7   9        138.53          4.18        91.55 o                         
 -21   7   9         50.59        127.66       107.86 o                         
 -20   7   9          4.22          6.71       116.54 o                         
 -19   7   9         85.30         99.71        55.56 o                         
 -18   7   9         47.25        124.58        61.93 o                         
 -17   7   9        574.38        544.13        75.94 o                         
 -16   7   9        354.43        416.82        89.43 o                         
 -15   7   9         70.22         24.35        45.96 o                         
 -14   7   9        277.59        279.32        58.08 o                         
 -13   7   9         66.64         58.93        43.35 o                         
 -12   7   9       2987.60       2569.42       108.09 o                         
 -11   7   9       1322.82       1238.06        74.03 o                         
 -10   7   9        556.38        557.60        55.26 o                         
  -9   7   9       2023.37       2177.47        83.56 o                         
  -8   7   9       1353.48       1458.85        78.14 o                         
  -7   7   9        929.50       1001.65        66.70 o                         
  -6   7   9          2.29         36.67        38.23 o                         
  -5   7   9        390.53        393.05        56.44 o                         
  -4   7   9         51.76         83.88        30.13 o                         
  -3   7   9          0.39         -0.11        32.42 o                         
  -2   7   9         12.23        -11.65        27.77 o                         
  -1   7   9        262.92        212.19        43.85 o                         
   0   7   9        276.37        352.44        47.52 o                         
   1   7   9        594.60        673.05        59.05 o                         
   2   7   9        349.38        381.13        48.36 o                         
   3   7   9        698.37        768.47        61.23 o                         
   4   7   9        697.13        673.29        58.63 o                         
   5   7   9        534.46        540.66        50.33 o                         
   6   7   9        693.51        853.28        58.30 o                         
   7   7   9         92.30        152.79        47.61 o                         
   8   7   9        354.24        259.92        49.10 o                         
   9   7   9        336.43        233.75        54.11 o                         
  10   7   9          0.30         73.47        40.29 o                         
  11   7   9         58.80         67.68        42.04 o                         
  12   7   9         82.20         83.79        40.53 o                         
  13   7   9        464.60        443.48        55.33 o                         
  14   7   9         10.34         -0.05        52.46 o                         
  15   7   9       1259.68       1190.16       102.46 o
[truncated: 1,037,773 more chars]
